# Supplementary material for: Non-targeted profiling of semi-polar metabolites in Arabidopsis root exudates uncovers a role for coumarin secretion and lignification during the local response to phosphate limitation
Source: J Exp Bot. 2015 Dec 17;67(5):1421–32. doi: 10.1093/jxb/erv539 (PMC4762384; doi:10.1093/jxb/erv539)
Supplement: Supplementary Data [file supp_erv539_Supplement_dataset_1.xlsx]

## Sheet: experiment-1-2012-09-11
average m/z			average Ret. time			number peaks above threshold								intensities
mz	mzmin	mzmax	rt	rtmin	rtmax	Col0+P	Col0-P	control+P	control-P	lpr1/2+P	lpr1/2-P	pdr2+P	pdr2-P	Col0+P2	Col0+P3	Col0-P-1	Col0-P-2	Col0-P-3	control+P1	control+P2	control+P3	control-P1	control-P2	control-P3	lpr1/2+P1	lpr1/2+P2	lpr1/2+P3	lpr1/2-P-1	lpr1/2-P-2	lpr1/2-P-3	pdr2+P1	pdr2+P2	pdr2+P3	pdr2-P1	pdr2-P2	pdr2-P3
96.9597	96.945	96.9677	32.0056	30.9225	40.2711	2	3	2	1	2	3	3	2	76609.2	49276	46142.4	35277	43284.2	511.913	67060.8	53959	0	567.688	78813.8	76645.1	22907.5	0	5479.78	18155.9	75892.3	62024.4	47329.2	46830.2	650.684	39193.9	51819.6
96.9597	96.9545	96.974	531.051	530.641	532.402	0	0	2	1	1	3	0	1	351.639	547.507	575.709	635.044	402.705	466.656	2503.32	1727.71	305.001	1757.27	556.867	2831.81	387.794	546.84	3320.28	2170	2439.16	424.038	607.341	334.68	3269.81	420.619	391.438
96.9595	96.9526	96.976	617.433	614.892	621.132	2	2	3	3	3	3	3	3	77392.7	74367.4	110674	103189	862.215	76059.8	107075	79608.9	77096.8	105566	122060	68818.3	85192.5	70583.1	113077	170177	83666	89863	122318	81836.5	89796.4	126223	108611
116.051	116.042	116.055	284.609	284.408	284.893	2	3	0	0	3	3	3	3	25662.9	20585.7	30652.7	36248.5	9706.61	799.061	769.401	672.627	643.438	610.145	644.383	41370.5	39578.8	33012.4	12610.7	19284.6	10477.6	27708.8	52422.7	37719.2	50603.2	91247.2	36428.7
119.049	119.041	119.051	247.245	246.573	247.726	0	3	0	0	0	1	2	2	752.829	766.209	4471.27	5693.47	3301.78	703.844	793.728	717.334	879.565	673.352	697.568	683.08	657.155	834.953	839.155	3447.43	894.531	792.81	10781.3	15094.6	929.557	17190.6	5694.96
121.029	121.022	121.033	253.597	252.656	254.333	2	3	0	0	2	3	0	1	10590.1	20469.2	6437.86	12818.5	7186.19	429.695	412.83	349.684	422.87	461.24	459.271	10782.6	5929.89	11730.5	7140.82	7029.9	10375.4	3828.85	5314.51	4581.97	5672.24	6688.79	5540.53
121.03	121.027	121.034	225.949	225.329	226.997	2	1	0	0	2	2	2	2	2078.57	4938.89	568.778	3454.47	548.955	398.353	396.311	275.474	278.224	19258.7	351.168	48595.7	5144.92	2576.36	3877.67	2806.96	517.467	851.953	4607.36	2664.96	4530.76	4487.72	580.73
124.979	124.973	124.987	455.615	453.255	456.154	2	3	3	3	3	3	3	3	29848.4	26493.9	27734.1	31820.5	36346.1	44150.1	30073.7	24908.1	32051.6	31136.4	32348.2	26167.5	29201.8	35943.4	30700	28297	32312.9	31049.2	31417.9	32203.6	26877.1	29655.7	24573.5
125.097	125.095	125.104	310.358	310.016	310.596	2	2	3	3	3	3	3	3	13007.3	12083.9	15828.9	11410.7	717.961	13154.5	8602.6	10617.8	13402.9	10130	11242	12847	11207.3	10307.5	6410.91	13049.3	11014.5	17634.6	18718.7	16004.8	20772	22418.9	17769.2
126.101	126.099	126.102	310.299	310.143	310.885	0	0	1	0	0	0	0	3	340.191	332.298	228.02	336.794	233.343	1126.03	280.01	200.328	113.894	248.829	327.826	182.6	241.627	285.871	400.287	314.823	322.484	228.18	341.279	340.869	1253.19	1803.33	1262.11
126.905	126.903	126.905	32.5648	32.1832	33.1888	0	0	3	0	0	0	0	0	176.155	292.46	321.767	206.151	234.893	4731.22	9210.83	2949.45	173.167	290.495	160.97	173.169	292.02	0	261.018	235.3	277.501	397.509	287.613	0	293.621	219.955	367.188
126.982	126.979	126.992	455.392	454.252	458.907	1	1	1	3	2	3	1	2	5101.86	478.059	571.328	563.308	4826.97	11909.5	223.708	123.89	5364.85	8794.75	4054.54	421.619	7780.37	7722.54	11144.6	6611.83	7216.24	1545.08	1308	8067.76	847.214	7233.7	10694.8
127.001	126.994	127.003	232.237	231.74	232.992	1	3	0	0	2	2	3	3	7413.67	1494.45	9045.24	11499	5174.66	217.984	413.939	356.03	215.011	189.158	382.275	5796.06	7898.79	1534.85	7729.55	891.014	3857.78	13861.1	15504.3	15046	19283.1	15172.2	16011.7
128.035	128.03	128.043	40.732	39.9339	43.1689	2	3	3	3	2	3	3	3	6064.54	7559.62	7441.27	6797.95	8526.82	18512.9	6919.99	7811.96	12362.4	7807.9	1504.37	326.172	10566.1	6707.27	13715.6	8224.53	9597.48	4479.31	17842.5	13055.9	6916.52	16049.7	6051.64
129.977	129.972	129.981	915.022	914.673	915.371	2	0	0	0	0	0	0	0	601.545	659.9	792.367	949.147	702.256	615.272	606.975	636.988	607.379	655.01	719.609	571.096	697.858	750.014	753.122	733.547	746.619	824.702	748.391	478.682	658.365	584.883	823.7
132.045	132.043	132.048	307.342	306.795	308.209	1	1	0	0	2	3	2	2	604.021	2128.8	6696.4	1028.85	502.584	458.313	407.829	545.902	353.318	427.752	495.206	763.81	4341.13	2535.76	8347.15	3281.19	5671.33	4727.44	2853.18	4536.26	9415.54	13482.7	1262.75
134.048	134.046	134.049	40.5283	39.7276	44.6125	0	0	0	0	2	0	3	2	232.388	151.954	177.225	245.277	304.158	299.208	218.591	292.252	220.735	227.942	313.084	2449.32	235.037	2943.57	264.795	297.324	140.231	10479.2	16743.7	26062.2	188.109	9922.25	12568.1
135.044	135.04	135.049	445.521	444.932	447.908	2	2	3	3	3	3	2	3	5490.21	4161.41	3748.93	7179.98	999.594	21119.8	11461.5	15060.7	17843.1	11713.7	14518.8	14879.1	17897.6	20671.6	15767.8	18347.1	11836.5	6132.68	830.64	3794.28	6327.85	6573.56	6612.35
135.045	135.041	135.047	238.121	237.411	238.488	1	2	1	0	3	3	1	0	2557.83	976.717	2182.2	1915.28	816.285	1075	1008.47	1286.95	962.285	708.06	820.157	4420.44	1901.87	3478.02	1854.07	3205.48	2114.51	1153.15	1291.66	1484.15	993.823	940.748	978.581
135.045	135.044	135.047	431.101	430.144	431.411	0	0	2	0	3	2	1	2	724.552	809.349	951.542	868.088	860.305	8014.63	655.067	4524.55	654.985	562.429	750.651	7396.66	7480.38	6288.7	5401.2	702.713	4976.48	808.313	684.33	1941.4	784.558	2691.96	4015.25
137.025	137.024	137.026	299.318	299.013	299.732	1	0	0	0	3	2	1	1	3587.36	568.14	395.388	613.008	412.093	370.946	381.278	284.362	356.596	369.245	491.089	7823.27	4540.53	6639.07	2045.24	844.442	3380.47	753.111	5222.83	866.988	374.129	636.403	6063.04
144.044	144.042	144.046	288.653	287.851	289.193	0	1	0	0	2	0	2	3	427.863	520.304	620.168	558.017	1287.21	290.105	456.439	290.621	355.772	327.442	335.288	4068.14	4746.18	355.445	444.436	392.077	481.889	4328.8	8430.51	507.861	11586	21073.1	5378.08
146.966	146.964	146.967	34.6978	33.3386	36.9364	1	2	2	1	1	1	3	2	20750.5	12493.5	11594.6	12521.3	12840.6	12123	12136.4	15242.8	11730.3	11883.3	10226	14473	11299.6	0	12256.4	11682.6	14538.8	16718.9	15815.9	12430.2	8081.29	0	15453.8
149.997	149.994	149.999	210.144	203.369	213.507	0	0	0	0	0	0	3	0	561.814	709.876	479.43	326.56	390.275	354.116	371.688	334.092	141.174	340.102	289.15	352.084	304.369	407.715	378.338	220.466	460.086	1414.1	2523.44	3547.15	426.378	494.549	519.299
150.001	149.998	150.006	322.292	321.903	322.653	2	1	0	0	0	0	0	0	720.874	837.611	71.046	98.178	627.228	90.9269	103.228	76.5113	143.962	124.741	72.0054	78.1258	85.1382	135.066	159.334	162.15	90.1208	212.573	166.12	155.461	194.398	236.995	209.575
150.042	150.039	150.042	41.0943	40.4015	41.3662	0	0	0	0	0	0	3	0	164.017	219.83	126.686	253.379	340.522	224.743	243.138	245.474	225.081	105.202	211.721	292.474	303.398	245.204	331.585	233.274	137.541	7587.89	7799.2	4302.73	208.305	216.956	214.55
157.01	157.008	157.014	40.6356	38.2833	44.3966	2	2	2	3	3	2	2	3	5592.83	6352.41	569.075	5957.07	8680.61	688.72	8895.69	7908.79	10285.3	10328.8	8777.87	2287.09	4721.57	5368.75	8941.62	654.315	6774.19	767.65	3192.74	1356.14	6718.31	6355.18	5589.66
160.04	160.039	160.041	307.175	306.99	307.703	2	3	0	0	3	3	3	3	11218.7	11627.8	24822.1	26310.9	8405.49	915.775	863.036	810.035	651.126	819.103	984.014	10899.2	16260.2	10861.7	24730.6	21371.7	18642.9	15443.1	31250.5	16238	47755.3	51498	24999.3
160.04	160.039	160.041	284.618	284.123	284.918	2	2	0	0	3	2	2	3	4536.86	5331.84	7277.71	8931.56	847.989	1059.59	805.339	735.718	838.244	750.14	767.647	9504.22	8567.26	7621.2	3254.03	3354.32	959.8	881.095	12053.9	8349.01	13418	22647.1	9328.39
160.354	160.351	160.355	455.505	454.651	456.883	0	1	2	2	2	3	1	2	376.348	402.809	319.667	16539.5	256.107	18038	7943.09	227.514	11642.8	303.896	10333.4	13273.9	259.222	10044.4	10900.6	15823.2	16199.7	292.895	14369.7	284.105	11235.5	6560.23	280.794
160.841	160.84	160.843	31.6112	29.8233	34.0246	0	2	1	2	0	0	2	3	0	279.908	23758.4	198	15410.3	9063.95	0	292.999	17363.4	14523.4	0	0	0	0	0	206.273	0	13702.7	14533.4	0	19987.7	20958.7	22039.9
160.957	160.956	160.958	455.536	455.247	455.894	2	3	3	3	3	3	3	3	1.63316e+06	1.76263e+06	1.68014e+06	2.03089e+06	1.889e+06	2.25196e+06	1.68856e+06	1.44838e+06	1.74636e+06	1.74473e+06	1.74452e+06	1.6438e+06	1.73081e+06	1.93105e+06	1.97754e+06	1.701e+06	1.79032e+06	1.6803e+06	1.7061e+06	1.74075e+06	1.65867e+06	1.75569e+06	1.70647e+06
161.046	161.044	161.047	231.74	231.231	232.992	0	0	0	0	1	1	3	0	812.587	1189.24	901.697	689.462	721.093	576.582	649.548	680.191	633.007	667.779	544.271	744.096	998.102	670.927	1490.82	989.808	874.495	2150.04	3353.76	2080.38	704.941	839.028	1012.75
161.959	161.958	161.96	455.475	455.247	455.894	2	3	3	3	3	3	3	3	118505	128651	118447	152046	136845	165201	117700	99950.8	126314	127953	128605	116874	122392	140485	138067	123736	127371	120635	126783	124103	116350	124502	120363
162.954	162.953	162.972	455.468	449.48	455.894	2	3	3	3	3	3	3	3	1.17809e+06	1.26765e+06	1.22344e+06	1.4945e+06	1.37385e+06	1.6945e+06	1.23309e+06	1.06222e+06	1.28782e+06	1.28745e+06	1.30353e+06	1.19341e+06	1.26075e+06	1.41011e+06	1.43463e+06	1.24458e+06	1.3143e+06	1.21891e+06	1.25315e+06	1.26294e+06	1.21031e+06	1.28446e+06	1.24841e+06
163.956	163.955	163.96	455.504	455.016	461.051	2	3	3	3	3	3	3	3	81855.3	88401.6	80828.8	101757	95467.2	118720	82242.2	72599.4	88919.5	85949.8	86360.7	79550.3	86378.7	98136.2	96736.4	84770.9	91154.4	85338.8	83997.6	87691.5	84616.1	89825.1	83629.3
164.071	164.069	164.074	74.3995	73.405	75.8386	1	0	1	0	1	0	3	2	1263.02	499.532	456.284	547.34	508.123	1788.5	379.487	405.166	354.351	323.477	297.649	475.474	1128.03	483.653	409.607	481.5	548.732	3140.63	5687.42	3031.32	1563.01	402.244	3978.96
164.95	164.947	164.951	455.489	455.247	462.82	2	3	3	3	3	3	3	3	216533	229840	220808	269502	249100	303455	218706	190336	230534	229813	231538	213976	226616	253974	261071	223878	238382	218645	222472	222597	217521	228461	224830
165.953	165.951	165.956	455.57	454.925	457.465	1	3	3	3	3	3	3	3	484.66	10946.9	13946.5	14252.3	14697.6	19235.6	13460.5	10438.6	8822.64	15319	11832.4	12874.3	12281.3	17222.6	16143.2	13799.1	13707.5	12449.4	13314	12933	13777.8	12314.7	16461.9
169.013	169.012	169.015	160.84	159.607	162.939	1	2	0	0	3	2	2	1	424.068	5281.79	359.567	2920.07	2138.73	484.767	391.54	269.612	417.876	466.068	392.574	2972.21	6663.66	3604.99	2178.73	2322.94	581.179	571.858	3295.08	2923.52	500.844	2978.91	456.416
169.039	169.036	169.041	211.098	210.306	211.876	0	1	0	0	2	1	2	3	331.433	396.978	409.957	384.329	2279.8	211.233	185.685	168.898	209.959	185.127	315.103	4093.34	3980.65	372.731	304.544	241.371	2411.49	3465.39	3734.57	388.456	2350.63	2179.22	2206.11
169.039	169.038	169.04	436.156	435.728	436.627	1	1	0	0	3	0	0	1	5468.16	411.072	473.651	5897.45	259.816	430.057	318.302	190.67	251.672	341.457	337.21	9506.1	5668.43	9591.78	309.356	243.126	157.928	454.109	418.253	318.488	3851.07	555.034	423.867
172.097	172.095	172.099	185.025	184.354	185.952	0	1	1	1	0	3	1	3	245.842	254.963	207.893	233.36	1927.66	3168.43	127.817	201.217	175.186	154.633	3307.42	311.337	180.245	170.946	3046.71	2642.64	1535.71	3653.25	257.281	235.037	3033.11	2172.64	3158.08
173.081	173.078	173.083	249.813	248.976	256.553	0	0	3	3	3	3	3	3	420.827	424.151	306.844	315.468	382.689	3738.92	3677.85	3379.19	2809.73	5105.43	3169.48	4894.95	3151.49	3453.47	4300.85	4319.43	3660.29	2171.66	3670.8	4252.42	3571.93	5373.27	3826.54
174.001	174	174.003	39.5401	37.268	40.421	2	3	3	1	3	0	3	3	7988.79	5373.79	7171.86	2960.89	7592.86	2424.97	5913.02	6773.16	296.516	243.441	6074.84	9141.8	3274.75	7833.59	302.201	336.472	342.965	7317.78	4219.03	6387.76	6098.33	4945.15	4897.38
174.055	174.053	174.057	402.324	401.235	402.807	2	1	0	0	3	2	2	3	2407.24	3364.96	466.939	6044.66	397	349.386	275.627	264.136	265.601	259.816	421.933	5544.62	9081.03	5214.52	1475.5	279.253	1006.66	2842.97	3972.22	372.188	3944.41	4308.21	1755.11
174.971	174.955	174.972	455.769	446.104	468.628	2	3	3	3	3	3	3	3	20695.5	24429.3	21866.2	28995.2	28513.9	32868.3	17412.6	17841.3	24264.9	24688.8	25306.7	20484.7	21761.6	26939.8	29068.9	21936.4	23793	22537.2	19815.3	23240.3	24412.6	22416	20989
174.954	174.954	174.955	609.529	608.697	612.35	0	0	1	0	1	1	3	1	87285.9	89180.8	93199.6	91586.1	91977.6	91177.2	90119.9	125407	92513.3	93156	89251	61936	91249.6	88704.8	32443.7	90174.4	88042	107026	51895.6	91984	91348.7	31047.8	90560.9
176.011	176.007	176.011	268.412	268.179	274.017	2	3	0	0	3	3	3	3	53174.4	55682.7	45080.6	49908	31262	1963.79	1741.81	1968.99	1782.98	2156.7	1424.13	45661.8	27022.3	46040.9	57817.1	45898.4	46324.9	70737.3	95253	120589	55841.6	58528.2	89987.9
176.968	176.953	176.969	455.738	444.992	457.279	2	3	3	3	3	3	3	3	17594.7	16202.6	17965.1	20670.7	19374.5	25211.3	17382.4	14663.6	20078.4	15916.3	14783.2	8776.15	18288.6	20191.1	19670.9	16513.9	18736.3	13560.2	14575.7	18115.7	16392.6	18137.7	16077
177.019	177.017	177.021	201.375	200.984	201.918	1	3	0	0	2	3	3	3	13540.6	1982.72	49526	51929.2	23893.5	1434.03	1188.93	1551.65	1072.49	1411	1302.05	5941.78	2919.19	1593.61	21315.4	17204.1	23192.8	3825.58	36636.1	46001.5	25164.1	34337.2	34480.8
177.014	177.011	177.016	268.407	267.224	268.854	2	2	0	0	2	1	3	3	5713.37	5097.7	1504.54	5226.48	2359	989.578	785.607	659.046	835.322	878.45	646.544	959.192	1437.98	3176.51	5934.07	1389.12	1161.67	5939.97	9244.58	11942.1	4262.26	4431.36	5286.43
177.99	177.988	177.994	204.757	201.4	211.435	2	2	0	0	3	3	3	2	22803.6	28340.4	4749.95	423.964	3808.77	360.822	290.613	379.347	445.07	308.073	210.114	30044.3	17547.1	21947.2	5628.3	9235.65	7537.88	16752	65257.5	73778.4	804.449	5840.13	467.587
178.996	178.986	179	203.554	202.366	213.171	2	0	0	0	3	2	3	1	10567.6	10773.9	2465.86	2549.01	2324.64	2594.3	2693.45	2211.53	1998.13	2236.13	2301.65	10110.5	7834.09	7816.38	2274.07	2275.49	3046.53	4561.5	10763.1	13984.5	2468.61	1467.16	2486.54
179.07	179.068	179.073	178.961	178.428	180.107	2	3	0	0	1	3	2	2	5260.28	10297.4	4051.67	5776.68	5471	744.689	423.619	255.864	162.46	386.901	162.278	314.521	320.68	4562.98	4561.97	1679.1	3059.62	779.281	6770.62	8701.38	407.52	5313.5	4970.48
179.071	179.068	179.073	383.721	383.517	384.583	2	1	0	0	2	1	2	1	52314.7	37645.8	4538.21	710.767	595.39	477.88	301.225	412.162	352.115	387.481	376.941	3744.68	566.744	11512.6	2564.19	541.096	440.158	630.405	24071.2	54632	791.968	753.198	6016.02
179.106	179.1	179.11	368.908	368.191	370.551	0	0	0	0	0	0	0	3	788.528	751.765	545.219	950.278	910.471	723.368	475.532	599.292	305.954	467.92	397.338	697.63	547.049	590.085	730.46	515.495	549.392	882.135	1077.97	874.851	3308.92	5892.11	2201.73
180.005	180.004	180.007	202.748	199.764	203.033	2	3	0	0	3	3	3	2	44861.2	42086.7	8193.97	5245.87	4684.99	349.654	194.017	407.934	381.082	537.184	478.245	46846.4	28628.9	45611.8	8052.57	10527.1	11510.9	24677.3	59035	65985.3	551.22	4216.99	4698.58
180.073	180.072	180.073	383.923	383.786	383.93	2	0	0	0	0	0	1	0	3384.83	2872.98	253.42	225.474	247.463	234.576	297.318	194.549	179.327	181.512	79.094	172.459	254.798	308.085	226.092	132.84	168.813	206.587	229.79	3606.02	331.805	298.324	263.627
180.971	180.971	180.974	195.801	194.98	199.994	0	1	0	0	0	0	3	0	9214.77	11029.5	11663.9	7446.69	12105.5	10532.4	10077	10704.6	11067	10495	10676.1	10440.9	11062.9	10494.7	9885.99	10664.9	10893.5	11346.9	7764.57	12443	11574.4	12162.3	11407.1
185.012	185.011	185.013	39.8357	39.2595	40.421	2	3	3	2	3	3	3	3	23333.1	23022.6	18056.3	19582	23209.1	25661.8	24641.9	19656.8	384.121	26353.8	24941.8	25468.5	27038.7	21527.8	24873.7	20128.4	23629.8	14883.6	18932.6	20201.8	17762.2	19559.2	19576.8
186.113	186.111	186.114	239.778	239.474	240.061	2	3	3	3	3	3	3	3	21080.6	18354.7	27546.7	16357.8	23364	29520.5	17656.7	14471.3	32301.8	26353.4	27845.1	22722.9	21627.5	15052.1	58444.4	22183.4	17874.5	22919.3	18592	21476.9	30492.5	19784.9	15438.7
186.149	186.148	186.152	321.492	321.357	322.553	0	3	0	0	0	1	1	0	1070.61	812.115	1931.59	2054.53	1302.42	885.339	736.07	827.927	805.14	1038.47	937.636	887.823	1112.2	1029.97	1001.45	1823.19	776.139	1246.55	607.454	999.026	1272.9	1020.91	1058.34
187.097	187.095	187.1	295.87	295.493	300.985	2	3	3	3	3	3	3	3	28192.3	31410.7	24623.9	26795.1	25089.6	27646.6	25313.8	27359.1	22320.3	25026.7	29494.3	28992.9	29351.3	27799.4	28897	22945.9	25990.8	25190.1	30261.9	30564.5	30779.4	38815	30488.3
187.096	187.095	187.098	310.171	309.842	310.688	2	3	3	3	3	3	3	3	24392.7	17313.6	26373.9	17095.9	22203.4	22158.7	15361.8	14736.6	19442.1	16773.4	16503.3	22064.1	16665.5	19638	20192.5	21023	19931.3	30663.5	32021.6	26542.4	34227.6	36907.3	33035.8
188.97	188.969	188.97	231.768	231.74	232.385	2	0	0	0	0	1	1	0	969.212	1275.58	543.291	448.986	393.251	202.811	148.269	147.357	139.243	284.268	208.383	674.218	604.616	620.273	1424.29	312.149	447.918	463.402	2102.06	664.511	195.58	469.413	295.583
190.997	190.995	190.999	383.762	382.843	383.93	2	0	0	0	3	1	3	1	45396.4	29734.2	904.614	1078.06	674.004	243.994	265.615	245.872	206.882	175.386	227.175	3595.55	1180.95	7370.08	2919.2	855.815	813.716	4947.16	18404.2	44461.4	427.21	384.375	4336.83
191.034	191.029	191.035	195.495	195.256	205.088	2	3	0	0	3	3	3	3	32303.1	39919.1	19724.7	18292	16700.1	170.476	232.783	122.025	205.183	187.404	85.5308	18167.4	9504.97	25021.9	17088.9	15023.5	16912.6	69067.3	107378	130710	60791.1	72493.4	86510
191.034	191.031	191.035	268.412	268.179	272.931	2	3	0	0	3	3	3	3	50591	50179	41545.4	50017.9	28732.9	344.397	451.78	114.677	420.55	258.635	129.261	38436.1	21498.5	39516.4	49214.2	39345.7	39989.9	60881.6	82323	101089	47634.8	55226.1	79528.4
191.034	191.03	191.035	390.551	390.054	392.918	1	2	0	0	2	1	3	1	1345.09	8201.99	6795.25	712.134	3577.86	152.635	111.28	199.715	134.745	194.512	120.832	10814.6	4085.94	525.652	4429.19	536.147	365.224	9310.07	5161.87	7172.88	450.001	1001.91	5527.28
191.033	191.029	191.035	231.562	230.669	233.927	2	0	0	0	3	2	3	0	6014.2	12035.9	5218.69	4420.05	3731.47	293.499	345.364	148.694	189.731	291.994	236.656	1621.09	4682.61	6888.83	2725.82	5757.59	4040.35	4001.8	4801.2	5385.09	6973.06	8101.73	10479.9
192.005	192.004	192.006	233.396	233.089	233.781	2	2	0	0	3	3	2	2	76409.5	31837.3	27533.3	23622.9	1611.27	358.466	281.717	152.064	175.573	303.043	390.617	27102.8	14308.8	18498.2	27397.2	5380.39	17256.9	1996.97	76315.5	131072	1366.84	5381.93	18578.5
192.002	192	192.004	383.686	383.309	383.93	2	0	0	0	0	0	2	0	7658.32	4396.86	854.101	332.135	523.978	206.574	333.483	375.723	197.785	177.753	270.591	919.311	596.158	627.519	511.207	508.609	702.396	569.163	3650.04	8458.96	554.289	711.46	646.158
192.033	192.03	192.039	190.742	189.872	195.628	2	3	0	0	3	3	3	2	40193.3	40997.7	27215.5	12408.7	3314.81	558.915	687.873	546.076	512.819	500.766	546.879	21439.6	8774.47	29715.2	16015.9	3764.39	12444.9	3951.93	37367.9	47969.9	8694.7	985.862	17959.6
193.122	193.119	193.124	471.783	471.41	475.73	1	3	1	3	0	2	1	3	2292.27	574.882	3597.35	6649.18	6661.14	758.996	405.919	364.763	7749.43	10187.4	7450.19	619.365	363.937	520.557	349.644	6009.94	3626.24	545.913	2013.09	520.183	10078.3	11904.9	5721.41
193.159	193.157	193.16	580.874	579.888	581.803	2	3	2	3	3	3	3	3	16708.3	17650.9	22738	19230.6	13571.9	6612.73	12692.7	310.66	6405.1	7149.63	6235.89	6893	9726.24	10660	15076.6	13865	13237.7	18038.4	17594	18629.9	15300.9	18002	11883.9
194.049	194.047	194.05	31.7608	30.8343	32.745	2	3	3	3	3	3	3	3	1.45683e+06	1.14535e+06	1.25044e+06	994782	902348	988344	1.64854e+06	1.03508e+06	305229	559450	1.33244e+06	1.65091e+06	468471	1.6451e+06	319960	448718	1.99727e+06	1.84193e+06	1.2092e+06	1.38561e+06	774863	687797	1.27089e+06
194.08	194.077	194.083	578.864	578.006	583.767	2	3	3	3	3	3	3	3	25207.6	22294	24071	22579.4	24261.8	30729.6	25735.2	25276.4	23095.5	24571.8	27163.1	21283.4	19442.2	24123.3	22005.8	24533.6	22480	23003.1	18586.9	23702.8	22569.8	22466.8	23586.9
194.988	194.986	194.99	232.378	231.74	232.905	2	1	0	0	2	3	2	2	3691.38	4034.09	5094.43	1278.35	852.899	262.173	225.602	173.264	177.267	351.932	334.323	2543.98	2123.86	3987.92	4232.38	3805.51	2602.07	6176.5	3053.56	6516.03	1091.28	7046.15	6578.36
195.051	195.043	195.053	31.8265	30.5379	43.0493	2	3	3	2	3	2	3	3	118107	95066.8	101344	77121.4	73734.6	80061.2	136415	82861.9	0	40817.1	107191	134811	37749.3	133661	342.37	37098.3	161117	151255	100855	113340	63857.4	57091.7	102607
195.062	195.061	195.065	255.847	255.396	256.632	1	3	3	3	2	2	3	3	3643.14	608.818	5401.52	6090.64	3920.06	9487.4	7979.59	8081.41	9754.59	6572.76	7609.52	474.642	4373.97	6370.3	6645.08	850.453	6048.03	10561.8	6739.97	8145.77	5389.64	5744.66	6934.28
195.065	195.062	195.066	280.775	280.33	285.676	0	3	0	1	1	2	2	3	4065.86	4508.42	14094.4	25073.3	14344	6534.45	5460.79	5643.47	6527.64	293.527	5281.39	5928.67	1499.91	4881.6	28291	13787.7	5251.15	2826.42	5915.63	5185.95	7414.98	7767.24	6486
195.138	195.136	195.141	540.313	539.688	541.382	2	0	1	1	2	2	3	0	4314	2399.77	497.791	443.229	559.517	1731.45	346.807	292.857	345.499	1353.26	476.771	1805.64	466.094	2856.74	1191.54	412.586	1786.87	3438.75	1421.55	2708.71	573.634	369.719	427.923
195.138	195.134	195.141	558.624	557.662	559.661	2	1	2	0	0	0	1	3	4339.16	4384.31	444.085	370.051	1824.45	1257.74	2061.36	281.758	428.297	398.518	418.506	407.266	417.363	370.354	355.105	423.966	317.224	1437.31	333.748	403.642	1763.94	1184.56	1838
196.045	196.043	196.046	31.6675	30.8287	32.6077	2	2	3	2	3	1	3	3	83861.8	68670.2	74286.7	56092.7	95.3877	58801.6	98685.7	57128.7	15827.4	145.967	73921.7	100261	27890.7	96854.7	136.273	193.133	116747	108611	70172.6	83404.9	44699.8	37464.7	75359.9
197.008	197.007	197.009	161.225	160.501	161.678	2	3	0	0	3	3	3	3	61013.8	123945	86733.5	69672	63619.3	369.215	316.905	302.333	269.59	349.078	442.872	103871	125727	94940.2	61761.7	54551.2	52922.7	59722	116423	109465	27109.8	63298.2	84667.9
197.117	197.115	197.12	412.364	411.874	412.933	1	3	3	3	1	1	2	2	2826.79	1052.22	4146.81	2166.82	3749.24	4959.17	3539.04	3353.13	4731.99	2794.64	3710.69	661.881	672.097	2470.75	6209.08	655.125	676.37	1029.33	4758.89	4553.33	6894.88	5315.46	1054.81
198.011	198.009	198.013	161.117	160.127	162.486	2	3	0	0	3	1	2	2	4621.62	7959.43	5629.84	3456.74	3979.97	592.553	501.558	330.633	326.894	226.439	601.108	4346.36	9459.14	7689.1	4884.24	373.092	528.336	4395.88	10244.1	690.684	582.782	4147.4	7309.27
199.032	199.031	199.033	401.222	400.762	401.709	1	1	0	0	1	0	3	3	752.635	571.194	2394.08	699.462	403.008	499.368	319.73	321.089	399.001	537.976	318.036	2396.17	432.067	495.227	546.347	470.392	531.886	19581.7	32081.5	28441.9	12004.2	51121	28256
199.169	199.169	199.171	666.778	666.309	667.274	2	3	3	3	3	3	3	3	58600.9	74555.8	51501	72553.8	71875.4	73404.4	60498.3	77989.6	57735.7	75344.1	65047.6	62168.4	79657	55503.9	74888.3	59090.2	58899.1	45302.6	59665.6	60786.7	53179.4	52111.7	52613.6
200.001	199.998	200.004	48.6325	47.4682	50.6035	2	3	2	2	3	1	1	1	5181.56	4093.78	2800.17	5270.69	3537.84	546.764	3927.84	5542.01	654.103	6206.95	3562.43	3564.52	6317.07	3309.48	542.511	2584.81	676.634	487.977	1917.2	512.945	402.898	3964.11	388.47
200.173	200.171	200.176	666.877	666.055	668.104	2	3	3	3	3	3	3	3	7254.97	9562.71	5165.81	9846.13	8147.64	3495.03	5673.35	8970.27	7054.98	9836.81	6318.09	7959.61	9739.15	4568.37	8923.42	5318.33	3645.19	4236.43	6744.38	6306.98	5306.07	4110.19	5006.67
200.993	200.99	200.995	455.769	455.071	456.606	0	2	3	2	2	2	1	1	346.388	389.687	304.852	4835.45	4997.04	4972.07	4213.61	2949.26	4735.93	4343.9	261.865	1316.92	400.263	5345.27	5105.46	261.33	3541.28	178.903	331.528	3863.45	352.668	4365.84	446.114
201.037	201.035	201.038	39.8958	39.2595	40.421	2	3	3	3	3	3	3	3	20787.1	32071	35103.8	46801.2	49888.4	35344.4	20214.3	30459.3	33195	46945.3	22284	21417.3	41762.2	19618.5	46742.1	37334.5	24033.8	16496.8	22933.7	21485	36560.8	32181.3	30272.8
201.111	201.11	201.115	362.708	362.365	363.972	2	2	2	3	1	2	3	1	4387.97	3572.2	1223.68	2753.12	4228.7	4933.01	466.308	2044.65	2413.79	3106.55	4080.87	4081.78	794.746	700.808	4989.1	2149.7	769.736	4493.73	4241.4	3261.82	1736.62	5174.73	1862.17
203.081	203.08	203.084	143.674	143.145	144.831	1	3	0	0	3	2	3	3	506.24	6330.47	3301.95	14872.7	4960.96	395.792	462.261	303.587	445.79	403.983	425.686	4777.56	10130.7	7567.54	733.949	4512.18	3423.37	19592.5	28513.6	21428.3	22241.8	34643.3	28825.8
204.123	204.117	204.125	98.5048	95.2968	102.097	2	3	3	3	3	2	2	3	4729.7	5332.35	3684.82	6363.45	9583.21	9360.29	4787.53	7051.55	4329.62	8110.87	1612.35	6694.01	8528.23	4255.7	6886.11	369.38	6701.94	383.489	6517.46	5134.18	6157.69	5682.16	7093.44
205.159	205.156	205.16	610.363	609.263	611.871	2	2	2	3	3	3	2	2	9900.22	11042.4	852.775	6392.25	5465.13	5884.78	547.733	3010.14	3172.45	4768.14	3450.43	10071.6	8114.03	9646.53	5483.05	4905.89	5377.6	5647.57	734.77	4888.47	3509.92	641.119	4084.52
205.159	205.155	205.16	537.693	536.778	538.437	2	2	0	0	3	2	3	3	5154.06	9231.69	10381.6	2759.48	4904.36	3938.32	2948.81	2965.76	2428.43	2199.86	2071.86	4911.48	2464.72	8191.25	8146.64	8058.16	2324.14	15300.9	25337.4	31070.4	32808.9	39065.2	18516.2
205.159	205.155	205.161	520.702	519.205	521.074	1	3	0	0	0	3	1	0	248.186	7376.75	8906.39	7258.17	6014.68	199.782	222.512	135.143	351.734	168.27	132.237	136.044	204.265	296.781	5501.01	5757.98	2190.99	2735.99	256.485	215.315	169.113	271.222	255.025
205.984	205.984	205.986	203.019	202.366	210.534	2	3	0	0	3	3	3	3	121935	119333	45852.5	35437.9	26974.2	345.961	380.285	272.412	205.85	259.521	331.384	129358	91690.3	120397	42175.5	46672.2	49138.5	82977.3	150004	167685	11252.1	30165	31638.3
206.021	206.012	206.023	383.824	374.001	384.246	2	3	0	0	3	3	3	3	307994	230187	30984.6	25573.6	22915.4	465.776	246.772	297.138	353.167	367.555	440.375	29875.2	12108.1	66216.6	28413.7	8901.71	22531.8	36314.9	206520	450199	7236.46	15706.9	32155.3
206.02	206.018	206.021	279.466	279.007	279.993	2	2	0	0	1	1	2	0	10403.3	7753.61	2347.33	2723.63	4423.22	362.7	336.619	224.345	389.509	353.867	427.073	3370.16	5276.97	8833.28	3596.13	2447.55	4620.09	4137.19	4806.27	13139.8	1838.59	3758.26	3655.38
206.163	206.16	206.164	537.143	536.778	537.734	0	0	0	0	0	0	2	3	467.659	461.429	384.424	525.424	356.237	526.773	360.436	353.026	403.647	442.615	287.43	408.732	397.767	350.141	510.238	521.182	351.5	2192.25	275.897	3293.16	4574.95	4590.06	2800.26
207.011	206.976	207.025	251.307	242.199	258.386	2	3	3	3	3	3	3	3	20922.1	15745.3	19750.4	14809.7	17683.2	16786.4	14043.7	16231.5	13349.8	11451.2	14729.2	20068.3	16808.2	18986.8	17923.8	15357.3	19475.5	18348.6	31169.8	28598.8	10355.6	16971.4	20048.1
206.992	206.982	207.025	202.793	197.008	208.466	2	2	0	0	3	3	3	0	23381.9	7330.9	8200.93	3611.93	5019.87	4486.2	4938.08	5535.6	4850.24	5568.28	4646.18	27485	17642	25805.9	3978.42	5148.61	7719.05	17502.5	26729.8	31429.7	4387.52	4562.28	4359.66
207.024	207.018	207.024	305.12	304.661	306.441	2	0	0	0	0	0	1	0	9041.71	10991.2	5340.38	4764.74	5132.55	6049.15	5316.47	6027.34	5737.28	5580.25	4884.86	7843.9	5496.72	7999.68	4612.04	4958.96	5571.81	5721.25	2797.41	6530.43	4096.58	4831.21	5377.46
207.027	207.018	207.029	233.38	232.763	240.315	2	3	0	0	3	3	3	2	63084	36004.9	24043.6	17808.5	4648.13	3805.41	3132.6	3842.53	3737.51	3868.15	3855.29	28928.4	15025.1	20514.5	20864.3	5104.06	13629.3	5356.97	67033	116039	4211.07	4939.63	14449.6
207.025	207.019	207.026	383.984	373.484	388.639	2	1	0	0	1	1	2	0	61148.5	46866.2	5934.76	5064.8	4744.24	4750.83	4950.71	4470.71	4249.3	4683.58	4639.4	5198.4	4365.31	12208.1	5193.51	4162.09	3822.1	4039.13	27162.6	64011	4106.5	3222.99	4450.06
207.138	207.136	207.139	363.831	363.3	364.265	2	3	0	0	3	3	3	3	16012	20602.4	23710.4	25890	14049.8	445.506	503.733	221.541	399.954	364.171	591.454	8919.63	9151.91	12031.2	18749.4	15547.2	13783.6	13719.9	18322	20490.6	12567.1	15112.5	12824.9
208	207.999	208.001	202.746	202.366	203.033	2	3	0	0	3	3	3	3	1.2444e+06	1.19102e+06	309990	210113	150331	667.021	729.251	695.586	602.835	519.653	699.482	1.25864e+06	833412	1.26883e+06	289402	320210	353770	690680	1.56854e+06	1.71134e+06	60006	192621	191156
208.028	208.028	208.029	384.124	383.93	384.26	2	0	0	0	0	0	1	0	6228.27	4643.86	902.471	900.444	745.442	557.803	586.682	611.171	546.59	725.707	751.092	1382.28	1182.49	1048.22	925.21	693.048	802.2	878.467	1146.39	5600.92	629.464	1044.24	927.087
208.093	208.09	208.097	239.679	239.162	240.512	0	3	3	3	2	2	1	1	0	0	2770.84	1977.96	2291.6	4199.21	2707.85	1592.4	3939.43	3509.33	3901.12	3115.53	3284.63	58.1701	5383.69	2130.89	0	2489.89	0	99.7222	207.726	142.765	1931.2
208.974	208.965	208.975	39.8603	38.1685	40.7391	2	0	3	1	0	2	3	1	7992.98	5555.91	5496.37	6041.51	5534.57	5864.47	8118.36	7246.49	5468.63	5331.28	7024.26	5780.4	5241.53	5421.35	1303.18	6615.3	3717.45	5114.63	2835.18	4253.3	5799.97	5603.27	2164.25
209.002	209.001	209.003	202.73	202.366	202.929	2	3	0	0	3	3	3	2	125578	121393	28186.5	18274.4	13296.5	5465.53	5739.5	5769.03	5817.45	6028.33	5049.45	128837	79844.7	129534	28988.1	32022.5	34638.9	72475.5	164849	179689	4911.4	18089.1	17399.4
209.084	209.082	209.086	423.421	422.981	423.877	2	3	3	3	3	3	3	3	8796.54	6886.57	7558	8621.29	8654	10862.7	9948.37	9292.53	5391.81	10620.5	9865	9126.92	9947.23	8393.97	18896.7	7489.91	9847.77	8488.7	8209.88	10788.9	8575.08	5638.15	6053.55
209.078	209.077	209.08	310.157	309.998	310.402	2	3	3	3	3	3	3	3	31784.8	27541.1	39086.2	26990.1	27573.2	30147.9	23826.8	23146.8	32709.5	27627	30628.9	33935.5	27969.9	29567.9	30970	35309.3	31039.1	43344.9	43519.9	38050.5	53277.6	54412.8	48392.2
209.116	209.116	209.118	406.286	405.97	406.702	0	0	0	0	0	0	2	3	6810.98	7445.37	3292.73	4916.47	2505.56	961.834	3405.82	836.085	942.53	908.958	1020.5	2881.49	1904.55	2292.05	6343.68	1622.14	4121.2	3839.88	5793.49	15386.4	5768.12	7256.39	2702.48
209.153	209.152	209.155	496.962	496.352	497.674	2	3	3	3	3	3	3	3	13468.9	18762.1	16773.2	15266.8	14761.4	22370.3	14470.3	12150.4	16306.6	13476.5	18273.9	17951.1	13470	14329.4	13186	9560.75	12773.3	18231.3	13327.3	17617.9	12079.7	17967.4	16646.9
210.004	210.003	210.005	202.727	202.057	203.188	2	1	0	0	3	2	3	1	18866.4	17640.8	3625.43	1311.02	1537.92	1040.21	1414.27	1258.86	1512.32	1228.38	1316.86	20018.2	8478.08	22084.5	3772.25	1291.51	5041.52	10933.7	25685.2	29287.3	1321.24	3628.14	1186.3
210.081	210.076	210.083	310.194	308.985	310.907	0	1	1	2	2	3	2	3	324.664	273.505	554.192	404.665	3289.66	455.718	419.268	881.386	334.252	2246.92	1852.41	392.523	3134.03	1906.67	2527.92	1821.28	2536.3	534.686	3884.6	2889.53	5151.72	4412.81	4563.43
210.157	210.154	210.159	496.964	496.648	497.747	1	2	1	2	3	1	2	0	239.297	1947.37	1298.22	1425.81	215.047	326.342	293.277	1424.56	1697.45	166.217	3131.61	2132.08	1525.08	1434.52	253.485	1462.82	272.513	2127.12	1578.94	233.301	198.243	188.89	285.437
210.999	210.994	211	41.58	40.421	41.7354	0	0	0	0	0	0	3	2	3259.69	1921.42	3730.69	1481.12	6526.48	2143.3	2113.96	2491.07	3793.93	1228.01	2022.62	2432.13	4957.06	1876.59	2346.03	1716.51	1406.17	13604.1	26078.2	25390.1	4322.76	4476.01	5478.85
211.132	211.129	211.137	460.294	459.636	461.166	0	3	2	3	0	2	1	3	488.717	684.537	4944.99	2134.39	2105.97	3952.34	907.694	1861.86	6626.55	5222.98	3567.58	520.481	365.898	559.861	7470.95	3353.21	445.163	5162.08	461.408	566.041	4534.13	3534.42	3496.05
213.006	213.002	213.013	47.3608	40.1386	50.052	2	2	2	2	3	3	3	2	24522.5	6150.91	6608.71	3704.73	81.2469	4638.41	5816.76	371.904	17077	352.533	9212.25	7650.28	2539.97	13348.8	2750.42	14224.5	8399.92	21195.6	4676.4	21550.4	237.687	5044.02	3772.96
213.962	213.96	213.967	212.938	212.109	215.191	1	1	1	2	0	2	3	1	777.738	447.072	1612.69	377.171	417.371	2584.44	312.461	322.899	1084.42	6058.81	238.687	220.015	264.78	431.939	379.139	1407.31	808.887	3895.96	1505.1	1077.1	1861.03	278.586	473.935
214.143	214.141	214.147	340.335	339.874	340.726	1	3	3	3	3	2	1	3	492.919	3639.4	4858.66	2961.03	7112.88	9778.2	4586.8	3652.27	6177.4	5493.96	4942.34	4479.21	3771.03	3071.88	8535.29	384.298	4205.42	582.056	411.2	5855.2	6627.55	4133.64	7221.73
215.035	215.032	215.039	32.9896	29.8233	33.5736	2	0	2	0	0	0	1	0	4626.31	6112.15	82.201	52.6187	96.411	14533.9	3163.42	56.6452	0	113.605	0	0	192.068	0	62.7388	200.541	0	174.71	37061.9	0	178.351	0	0
215.09	215.088	215.092	217.748	217.603	217.84	0	0	0	0	0	0	0	3	1090.57	680.054	1062.72	1098.76	8924.28	671.962	551.887	572.511	456.246	737.108	1071.43	1084.82	633.934	1047.22	993.032	851.852	558.659	1126.39	985.051	1061.72	3690.55	4476.35	3419.31
215.127	215.124	215.13	412.523	411.993	412.953	1	3	2	3	3	2	3	1	4535.16	1294.25	4612.21	1955.47	4312.93	7231.09	3379.1	904.804	4928.63	4311.4	4411.84	4401.3	3476.03	2509.77	5292.43	1220.85	4223.2	5533.25	3148.18	3779.45	1120.8	4832.73	1445.13
215.164	215.161	215.166	474.64	474.056	475.11	2	3	3	3	1	3	3	3	9587.86	7589.99	16699.8	8137.3	14236.8	14377.3	5540.4	6681.58	15496.6	9809.51	13605.2	661.5	9983.33	750.896	28538.7	7475.07	7186.5	15202.9	9288.72	10037.6	23002.1	7436.8	9506.39
216.911	216.908	216.918	33.7638	31.1658	38.2801	2	3	2	2	2	2	2	1	22108.4	15911.4	21860.2	3777.77	12603.9	491.015	14997.2	20119.9	2861.29	671.341	16854.7	22939.2	531.629	18124.1	494.852	4379.06	11532.5	28561.3	721.665	13088	560.532	0	23885.6
218.12	218.117	218.123	276.164	276.037	277.028	2	1	0	0	1	1	3	1	2504.34	3002.51	732.127	2921.45	305.377	344.189	442.722	379.882	427.483	340.215	243.705	1239.85	343.442	374.704	564.902	615.683	1356.29	1635.85	2552.25	3352.19	654.923	2022.98	348.193
218.961	218.96	218.963	455.475	454.986	455.816	2	3	3	3	3	3	3	3	1.46554e+06	1.59993e+06	1.51932e+06	2.01909e+06	1.79133e+06	2.37454e+06	1.51539e+06	1.20086e+06	1.62963e+06	1.59692e+06	1.61399e+06	1.49918e+06	1.56319e+06	1.83926e+06	1.92763e+06	1.52744e+06	1.6669e+06	1.50804e+06	1.5558e+06	1.58045e+06	1.52601e+06	1.66083e+06	1.56349e+06
218.982	218.977	218.986	40.2711	38.6221	42.3163	2	2	3	3	2	2	3	1	5430.91	4943.54	467.998	8870.5	10890.9	7207.08	5076.92	7995.05	7299.38	11048.2	3438.58	580.973	6885.23	5220.56	12211.9	648.925	6832.68	1751.85	3612.31	6549.6	4824.13	708.451	435.907
219.101	219.1	219.103	496.724	496.016	497.618	1	3	0	3	0	3	2	3	2969.33	323.6	6026.86	4913.35	1998.24	239.967	112.203	183.093	2434.44	2252.62	2921.79	282.744	220.351	297.102	6649.68	5482.49	3606.51	256.534	4519.26	6873.07	9289.6	11001.7	7593.6
219.1	219.099	219.103	541.785	541.05	542.162	0	0	1	3	1	1	1	3	323.24	263.248	284.654	421.82	353.867	3332.01	167.307	306.229	5656.29	3983.23	4271.91	445.999	1186.56	119.388	356.328	310.738	1494.04	448.243	1469.99	355.26	4178.91	2319.3	2074.66
219.964	219.962	219.966	455.475	454.986	455.816	2	3	3	3	3	3	3	3	136558	152092	144090	197952	167497	239150	137430	108511	149868	145575	148699	139804	143777	176239	186532	142727	155093	139747	139676	143735	142006	154373	143995
220.958	220.957	220.96	455.475	454.986	455.816	2	3	3	3	3	3	3	3	966909	1.06845e+06	1.00304e+06	1.36827e+06	1.19642e+06	1.64351e+06	989141	778290	1.07315e+06	1.05216e+06	1.07149e+06	1.00555e+06	1.03546e+06	1.2372e+06	1.29566e+06	1.01463e+06	1.10142e+06	1.00406e+06	1.03265e+06	1.04033e+06	996654	1.0849e+06	1.02634e+06
221.007	221.004	221.019	202.872	193.792	210.534	2	3	0	0	3	3	3	3	89550.8	90824.5	36011.3	27024.4	20259.1	419.403	403.443	300.752	353.471	505.893	526.369	93184	65135.9	91695.4	32465.6	33770.5	37426.7	60239.3	112852	126208	8767.34	26180.8	25734
221	220.995	221.01	338.269	337.845	346.799	2	1	0	0	3	2	3	2	3721.73	3793.33	1027.58	2391.92	677.288	785.783	321.474	357.844	354.106	988.405	428.527	5489.29	6989.45	4175.27	763.752	6712.66	1141.64	2975.17	6339.98	10215.5	1320.29	796.425	2073.68
221.042	221.038	221.044	279.565	279.078	280.191	2	1	0	0	1	1	3	0	14817.6	7877.7	2281.55	895.852	624.398	279.483	167.84	132.979	162.036	278.979	155.123	3464.29	758.754	1698.09	5117.43	629.633	835.821	923.048	8004.89	8655.73	317.146	864.518	718.114
221.117	221.115	221.119	473.899	473.388	485.448	2	3	3	3	3	3	3	3	9298.89	10957.2	8767.56	3281.71	11616	8297.67	11660.4	8327.32	8985.39	10300.1	10031.1	11632.2	9101.6	11098.7	7585.34	8651.46	10811.2	10491.2	10464	11223.4	8923.62	9629.44	8738.38
221.101	221.096	221.103	164.168	162.149	164.846	1	1	1	2	3	1	2	1	3748.57	477.974	7213.93	471.317	538.343	1643.61	240.176	189.054	2629.61	182.653	10515.9	2942.8	1360.83	2531.36	602.267	1443.71	379.819	4974.34	8093.67	755.925	3469.97	801.368	855.788
221.154	221.151	221.157	534.038	533.302	539.465	1	3	3	2	3	3	2	3	296.449	4219.08	4527.38	4198.54	4845.76	7470.54	9276.26	6214.73	7112.11	224.727	13683.7	6682.37	14144.6	5452.66	14512.3	9264.02	13318.5	4910.43	8572.34	326.358	12126.6	10612.2	6886.25
221.961	221.959	221.97	455.468	454.986	465.068	2	3	3	3	3	3	3	3	89124.9	93809.2	91153.2	127903	109504	152784	87240.5	71151.3	99493.1	96268.8	96833.6	91491	93017.5	113092	116382	90571.1	102285	92170.4	94810	93845.7	89117.3	96057.3	94887.9
222.012	222.008	222.015	202.747	202.217	210.831	2	2	0	0	3	3	3	1	21341.3	18010.6	233.419	3317.25	1765.4	297.452	274.718	226.891	246.616	389.281	260.683	18945.8	12879.4	18922.2	5143.63	6316.43	3553.51	6973.8	23127.2	23066.5	345.265	2973.21	503.826
222.955	222.954	222.961	455.468	454.986	462.719	2	3	3	3	3	3	3	3	170375	187792	175337	245036	211326	293005	171919	134552	185792	179607	185020	171371	180545	216099	225290	176969	197299	175828	179537	184275	175304	190886	177000
223.024	223.023	223.024	202.725	202.333	203.033	2	3	0	0	3	3	3	3	794473	730250	163461	107873	74825.6	284.992	345.976	510.169	491.54	332.609	691.722	773725	469275	782616	144654	161040	175547	391094	1.03157e+06	1.11999e+06	31064	98737.4	94905.6
223.024	223.019	223.025	384.996	384.124	386.548	2	0	0	0	1	0	1	0	3086.89	2097.15	497.662	954.616	977.551	506.469	602.189	860.992	636.555	624.541	756.812	1442.64	1907.48	1920.42	719.298	903.191	1162.36	969.32	2889.27	4811.59	909.163	429.757	937.666
223.096	223.095	223.099	413.724	413.001	414.302	2	3	0	0	3	3	3	3	14725.4	14248.9	21525.9	15801.2	11872.8	399.889	532.02	386.429	385.788	528.94	471.159	13962.4	11570.6	14583.7	16919.6	11098.1	9355.18	5941.28	6980.23	7456.77	7242.84	8827.5	5945.53
223.094	223.058	223.096	362.602	361.762	369.991	1	2	2	3	2	1	3	3	6451.71	4712.02	5452.09	2505.95	3439.79	6934.79	1857.52	5941.2	5253.46	4354.26	3497.9	3514.09	3910.99	1753.51	6432.07	2266.37	1812.86	4778.66	4592.96	3050.96	8023.14	7226.18	4151.71
223.096	223.091	223.099	334.106	333.605	335.041	2	1	3	0	2	1	2	1	5292.21	6320.71	718.194	824.498	1784.04	11501.4	8069.21	5686.18	506.237	410.682	729.014	315.048	3104.99	2939.21	739.881	1202.38	780.645	3747.78	2789.21	425.162	1309.96	1312	1365.23
223.133	223.129	223.136	427.652	426.909	428.307	0	1	0	3	0	0	0	2	866.808	812.047	810.765	942.679	2092.34	439.33	464.505	301.689	7667.12	4789.99	6717.74	583.814	651.179	598.231	841.944	501.361	645.508	1058.53	1021.38	736.802	1050.66	1111.13	1696.37
223.206	223.202	223.209	593.378	592.571	594.533	2	0	1	0	0	1	2	1	2125.04	1456.08	384.349	562.055	392.462	2519.9	278.371	255.553	320.381	328.557	295.029	232.409	256.315	100.855	392.975	319.655	1211.84	2519.68	289.304	1926.47	2058.45	248.33	320.452
223.958	223.956	223.96	455.475	454.986	455.894	2	3	3	3	3	3	3	3	15160.7	17287.7	15324.7	20561.6	18156.9	23665.8	13369.5	11461.7	16679.7	15925.9	17321.8	12746.6	15143.4	16922.6	21205.7	15998.1	17556.9	15311.8	15157.1	15989	16055.6	17072	14096.7
224.022	224.021	224.024	39.7255	38.9598	40.421	2	1	1	1	3	1	3	1	4533.3	5606.14	263.48	126.858	2079.63	190.744	9974.18	265.032	230.471	113.296	5936.62	10279.6	2082.02	12521.2	179.119	202.263	10090.3	10106.3	3576.93	7729.42	220.807	143.178	4931.92
224.026	224.025	224.031	202.74	201.996	207.165	2	3	0	0	3	3	3	3	90721.7	80203.4	17314.6	12093.5	9103.53	292.732	349.662	392.819	493.899	358.937	326.659	94181.8	56075.8	92157.1	16697.2	18196.3	19339	43900.4	121767	132891	2403.89	11502.8	10265.5
224.099	224.098	224.103	413.519	413.267	413.945	2	1	0	0	0	2	0	0	1543.34	1081.1	451.637	533.768	1258.78	357.155	342.151	412.629	304.004	363.979	523.925	483.92	420.561	441.9	2040.2	289.872	1359.8	273.206	257.514	319	833.264	532.481	378.512
225.028	225.025	225.029	202.552	202.366	203.083	2	0	0	0	3	1	2	1	13305.7	11333.1	262.704	128.517	80.5594	27.6267	0	119.35	174.583	36.3994	19.1947	12958.6	7860.25	10613.7	149.144	89.6551	3149.94	375.027	19846.5	21118.2	51.9394	2021.33	240.968
225.109	225.107	225.114	566.117	565.248	567.572	1	2	3	1	3	1	1	1	604.731	1546.98	415.644	1901.47	3134.64	4271.77	2179.74	3019.4	211.772	2173.46	380.285	3145.82	3462.03	2799.2	310.181	403.961	2239.4	2950.88	326.026	339.081	342.175	554.731	4204.41
225.109	225.106	225.11	316.959	315.889	322.091	0	0	0	1	1	1	3	0	1037.57	1290.4	1340.98	1751.83	1036.81	702.614	594.558	366.26	455.231	491.947	375.394	1313.14	922.382	1759.57	1361.94	1022.07	1180.85	5624.73	2719.83	4278.04	1583.17	1611.68	1528.74
225.148	225.146	225.15	432.12	431.688	432.357	2	2	3	2	2	3	2	2	5226.88	4196.43	1443.2	4089.24	8147.02	11269.6	8173.75	7457.18	8042.51	7768.33	713.025	4245.63	4669.25	1118.9	9723.76	6649.99	6649.68	2092.83	6296.03	7768.87	10424.4	7187.21	2565.01
225.112	225.11	225.112	239.784	239.5	241.12	1	3	0	0	2	2	3	3	495.48	19802.6	14775.1	28422.5	13274.1	478.597	571.191	419.85	547.913	477.746	702.131	219.351	13772.9	10900.9	25230.6	3454.05	374.559	16130	32610.5	31349.3	43526.9	46746.1	16986.9
225.148	225.146	225.16	505.686	505.179	516.608	2	1	1	2	0	1	2	3	2484.78	1709.55	2903.71	971.033	1049.45	4085.3	933.854	660.146	2982.33	3257.93	920.827	1002.99	950.566	841.986	4512.91	954.078	1061.6	3970.04	1722.42	968.175	3333.42	2851.59	2364.65
226.116	226.11	226.118	239.753	238.432	241.125	1	3	0	0	1	0	1	2	372.825	2015.26	1013.14	2878.69	1550.18	674.524	888.445	833.073	752.046	629.005	488.095	740.874	1120.69	511.161	629.619	729.136	678.933	811.852	634.059	1594.25	6092.29	4339.72	894.286
227.135	227.103	227.145	152.246	144.916	157.46	1	3	1	1	3	2	2	2	603.955	5184.13	3908.36	1715.16	1405.52	416.007	601.044	647.257	288.723	266.482	2673.65	2743.67	1106.37	2551.48	1660.44	843.62	540.255	7387.6	1327.9	4521.26	2340.13	1186.03	10926.9
227.125	227.122	227.127	255.078	254.532	255.489	0	1	0	0	1	1	3	2	516.554	368.755	745.44	2682.47	733.396	362.288	259.173	135.241	294.092	242.068	219.518	1615.77	551.304	618.264	3251.08	446.2	389.54	2780.92	3495.77	2565.7	5297.58	6099.42	811.003
227.125	227.123	227.128	403.08	397.824	403.146	0	0	3	0	0	1	1	0	1043.15	1260.91	1699.09	1973.48	1636.46	3076.24	1101.66	849.441	892.786	860.793	879.186	1327.37	1098.96	1220.74	3847.51	1365.57	977.697	1353.65	1102.18	1304.25	2591.04	2459.62	2371.97
227.202	227.198	227.216	790.38	787.784	793.718	2	2	3	3	3	2	2	3	7654.22	12438.7	8180.49	9073.66	2028.18	13646.5	4468.61	14626.4	9808.77	8833.74	7730.7	6925.01	16673.4	3707.68	1823.23	10772	6557.35	1426.23	7382.25	9146.68	10171.5	8157.25	5515.58
227.2	227.196	227.205	829.524	828.981	832.324	2	0	0	0	1	1	1	0	1305.64	1131.31	473.131	655.989	626.841	726.674	444.825	778.068	350.329	773.349	472.109	1202.1	726.438	359.523	2196.62	509.136	367.091	412.581	1284.53	359.158	437.076	465.093	476.934
228.025	228.023	228.029	284.461	284.044	285.47	2	0	0	0	3	2	3	3	3782.17	3076.69	589.442	652.008	867.605	559.541	585.043	620.378	437.708	563.265	799.759	3056.45	4552.84	4297.25	1916.59	561.023	1527.21	3250.65	6775.11	4779.33	7260.66	14823.4	4524.56
228.159	228.152	228.162	387.354	386.885	390.59	1	3	3	3	2	2	3	2	195.629	2401.06	4718.04	3700.47	5921.15	7914.11	6029.56	6960.4	6109.24	7313.74	6051.39	4447.55	4105.07	221.318	6893.35	3612.6	236.694	3995.99	3268.6	5716.14	6043.18	369.45	7168.04
228.943	228.941	228.947	458.109	453.138	460.492	2	2	3	1	2	0	2	1	2590.01	1121.21	219.979	1136.03	2551.55	1880.03	2522.48	5123.33	395.283	596.68	4209.27	4277.04	597.845	3950.9	490.254	464.378	445.638	3756.04	541.054	1578.57	2512.59	442.497	405.683
229.037	229.036	229.039	44.4784	43.6874	45.1336	2	3	3	3	3	3	3	3	82699.6	94114.4	65552.4	92628.6	92837.6	89146.8	76141.8	88268	70049.7	97508.1	81735.7	78189.2	100914	75351.8	95900.6	73745.5	79738.1	58562.9	66426.4	78375.2	68113.2	67853	63352.6
229.143	229.142	229.146	460.122	459.636	460.623	2	3	2	3	1	2	3	2	6016.1	5290.71	8263.14	3537.93	7169.16	9233.73	910.077	2955.28	6477.74	5643.95	6276.4	6111.24	435.935	340.144	12273.7	3821.13	640.24	8768.93	6489.51	5098.47	10133	881.399	3459
229.154	229.151	229.16	159.219	158.79	162.505	2	1	0	0	3	3	3	3	3008.05	3565.2	3057.7	367.322	195.122	219.963	196.851	178.645	83.5645	245.338	216.19	3365.37	3573.6	2917.74	1858.83	2300.89	2375.31	18514.8	18094.6	13118.7	12566.5	14021.4	16861.3
229.154	229.149	229.157	138.583	136.727	139.399	1	0	0	0	1	0	3	1	1460.34	403.348	418.411	387.545	599.462	347.287	366.33	340.169	453.491	255.367	224.252	636.911	1341.18	420.199	524.966	586.048	450.306	6947.15	6055.22	3970.13	2823.91	1105.65	722.448
229.179	229.176	229.182	522.267	521.434	523.238	2	2	3	3	1	3	2	2	3594.92	3301.41	6872.21	1207.46	4079.76	4349.73	1852.29	1797.14	5436.18	4890.06	4876.92	3113.5	599.625	565.799	10895.9	3646.73	2530.64	699.154	2926.35	2575.66	7916.42	844.096	2732.93
230.041	230.035	230.045	44.7621	43.6874	46.4977	1	3	1	2	3	2	2	3	5919.9	326.522	4160.53	5158.46	4652.97	258.063	3883.14	459.241	4734.38	308.757	4953.8	4193.42	8192.99	3316.74	176.076	4308.08	2614.14	2592.44	259.916	6092.35	4247.22	3698.24	3346.67
230.138	230.135	230.14	239.763	239.162	240.127	0	3	3	2	2	1	2	3	378.626	357.985	2645.83	3470.39	2305.95	3087.44	3435.68	2687.88	2529.59	313.159	3597.85	370.265	3799.33	2925.26	326.859	2190.5	261.262	376.239	2960	3266.34	2106.68	2945.95	3994.45
231.035	231.03	231.047	44.5505	43.1224	48.1442	2	3	2	3	2	3	2	1	514.676	4121.18	2717.71	2233.64	3171.85	239.189	2741.77	3318.69	3868.82	2678.01	4030.52	1879.51	5130.09	249.207	2413.11	2807.88	4416.74	371.23	2252.56	3299.96	206.587	3123.66	177.587
231.158	231.151	231.161	293.542	284.664	295.405	1	2	2	3	0	2	0	2	322.064	1821.15	5427.54	287.164	3061.85	3913.76	1268.98	156.86	2856.65	2875.71	2839.25	262.394	282.176	150.318	4653.96	219.104	1269.19	84.4999	244.973	120.868	131.826	1938.59	1817.31
232.136	232.132	232.158	326.671	318.429	327.374	2	3	1	0	2	3	2	2	5773.36	16718.5	12584.6	26706.1	10664.6	156.376	226.01	371.391	281.605	320.176	199.982	456.912	1992.25	6343.83	5029.13	3502.89	5320.47	531.863	6809.09	6597.85	334.011	4314.54	2576.7
232.886	232.885	232.891	30.9682	29.9115	35.4395	2	0	0	0	1	0	0	0	23057	10560.2	717.206	501.555	545.765	457.932	519.809	538.126	0	461.839	0	2652.08	344.341	0	588.595	456.35	0	548.705	304.471	0	346.255	0	473.906
233.086	233.082	233.087	492.892	492.318	493.356	0	3	0	0	0	1	2	1	497.054	371.095	3903.13	2882.97	3059.96	342.483	355.082	182.75	151.21	351.298	309.942	328.292	324.396	278.765	361.363	288.192	2223.03	412.454	3819.4	2237.78	490.747	3529.51	365.454
233.154	233.152	233.157	610.058	609.166	611.289	2	3	2	3	3	3	3	3	7756.23	11871.9	7505.4	6298.21	6204.21	4878.54	4969.39	199.743	3042.58	4348.81	5287.87	9915.89	12192.4	9160.32	5532.18	7421.88	6598.12	6205.16	3229.47	4039.99	5504.37	7465.99	4628.82
234.116	234.113	234.122	153.073	146.707	153.336	1	3	0	0	2	2	2	3	232.089	2980.52	5389	5223.05	2431.2	277.868	231.048	191.109	183.952	230.777	261.008	258.757	1396.7	2233.68	3341.45	1952.38	214.62	145.768	331.271	2003.23	7657.78	10280.4	8488.22
235.117	235.114	235.119	206.1	199.664	206.49	2	3	3	3	2	3	3	2	11881.7	6322.47	17195.3	3699.15	5999.57	8833.57	4786.32	2378	6971.67	6188.53	21795.3	8012.1	3642.97	581.79	23350.7	3502.36	3963.71	10649	11978	7188.36	6765.59	737.096	4109.72
235.117	235.116	235.119	232.356	232.055	232.655	2	3	0	0	3	3	3	3	47424.8	46996.6	56533.1	58111.8	36113.7	8596.93	5365.9	2975.88	6895.76	6463.16	14893.8	35873.9	35773.3	38474.5	44601.5	32871.7	31683.4	86469.5	93762.8	94063.3	112374	112572	91125.8
235.116	235.115	235.119	161.52	161.252	162.015	1	1	0	0	0	1	2	3	2384.29	248.061	4623.64	214.517	199.209	65.6777	200.49	118.974	324.527	148.956	140.385	241.021	129.628	161.151	2080.57	255.491	81.0641	3549.62	244.581	5338.99	3905.44	5299.04	4354.48
235.132	235.127	235.135	546.563	546.201	547.504	1	0	1	3	0	0	2	2	1335.19	352.034	759.031	447.328	515.293	413.861	537.476	1700.5	2971.33	2769.56	2588.27	419.822	575.363	514.665	589.333	467.905	465.806	472.909	1144.09	1108.89	1942.74	778.748	2154.44
236.018	236.016	236.021	338.053	337.885	338.759	0	3	0	0	2	2	3	0	512.441	588.163	2943.74	3223.61	2352.28	166.058	70.9477	185.47	91.3097	182.662	201.102	633.602	4858.63	2688.39	2881.44	615.506	3674.28	1763.31	2398.85	2466.66	571.293	460.461	319.448
236.104	236.103	236.107	533.899	533.302	534.71	2	2	3	3	3	3	3	3	14588.4	6792.91	336.462	6878.76	6374.02	10903.9	16356.4	10224.9	17069.2	5772.35	17333.6	10866.2	22330.5	8868.1	18998.3	13153.4	19882.6	9958.69	12966	12551.6	17615	14801.6	10816.1
236.121	236.119	236.123	232.345	231.74	232.916	2	3	0	0	2	3	3	3	3961.1	4038.84	5558.14	6729.02	2120.67	798.593	480.092	446.615	668.42	806.945	1174.63	2665.64	3844.16	743.663	3787.54	2935.44	2011.11	8750.65	10252.8	10586.7	10461.2	12537.7	9945.05
237.003	237.001	237.006	209.813	202.395	210.678	2	0	0	0	2	1	1	0	2297.67	2433.28	709.567	465.905	516.679	418.481	336.1	242.739	300.889	216.398	396.884	3529.83	437.473	4424.28	726.831	387.006	474.519	462.866	5003.44	461.593	365.721	709.836	514.945
237.115	237.114	237.117	531.218	530.613	531.905	2	3	3	3	3	3	3	3	299388	311622	282870	302795	296547	300631	282393	306826	300042	299052	292664	285002	319029	267608	302226	301734	288233	283347	310957	290558	296227	294039	287834
237.109	237.106	237.117	412.593	411.944	418.42	1	2	1	2	3	3	3	2	2806.13	2006.2	4369.65	1950.99	5044.95	4741.51	625.288	764.086	681.596	3164.2	4021.95	3401.56	2473.92	2802.06	6354.94	2659.19	1602.61	4664.97	3480.83	3904.37	5175.28	1973.59	3602.66
237.112	237.11	237.114	471.783	463.387	472.348	1	3	2	3	2	3	2	3	940.134	8262.14	20165	20374.6	22703.9	1380.35	1425.89	609.577	26564.1	33557.6	23985.4	738.193	2260.26	845.166	19846.8	15361.8	8961.65	702.221	5090.78	7422.09	32987.6	32234.6	25084.7
237.147	237.146	237.148	484.155	483.819	484.929	0	0	0	0	0	0	3	2	968.552	1197.38	1294.69	1195.64	1092.92	893.025	1228.68	868.363	694.383	763.606	1014.53	958.223	959.969	1279.21	1191.19	727.076	1293.89	3429.99	5842.37	3088.4	9383.77	8060.7	1731.98
238.01	238.008	238.011	305.793	305.764	306.031	2	0	0	0	1	0	2	0	15164.7	19322.1	1082.66	847.828	633.726	383.834	477.346	423.311	318.078	362.421	439.99	1063.17	698.822	4703.33	578.657	295.974	605.321	626.654	10618.1	14893.1	769.022	706.208	653.093
238.118	238.117	238.12	531.273	530.613	531.726	2	3	3	3	3	3	3	3	33964.2	34958.7	33843.9	36270.3	34361.1	32712	33939	36182.8	36255.1	33247.9	33750.9	33468.2	39494.4	31797.5	36415.4	35124.8	32069.8	34933.9	35715.3	35529.4	33697.1	34015	34043.6
238.116	238.083	238.119	471.966	471.41	482.531	0	2	0	3	1	1	0	2	358.185	417.364	348.113	1607.63	3646.21	465.207	403.906	514.036	3625.88	3691.71	2109.93	375.641	227.442	392.87	455.315	1458.08	467.531	468.208	393.657	528.591	288.476	3693.83	3004.44
239.017	239.016	239.018	305.682	305.112	306.13	2	0	0	0	0	0	3	0	8444.02	10296.4	428.147	919.384	425.821	311.053	217.494	174.385	118.942	157.792	284.797	1175	576.581	1279.43	294.245	488.423	489.646	409.499	4323.25	5302.35	347.957	47.1514	518.027
239.066	239.065	239.069	663.234	662.017	664.859	2	1	3	2	3	3	3	3	2754.88	1640.37	1586.59	1444.87	3603.9	4064.7	5510.96	7434.41	11987	1640.4	25143.6	53758.6	54139.1	8415.26	22446.9	17309.7	35636.4	6403.22	19766.7	2448.95	13405.6	24735.4	9652.93
239.066	239.064	239.068	607.87	606.913	609.262	2	1	0	2	3	2	1	1	10627.8	5908.18	261.787	3812.33	554.3	438.403	444.822	297.883	2175.67	267.109	2693.97	4049.58	5887.63	1959.75	336.681	3542.32	4187.99	1294.21	526.509	428.322	351.464	4336.73	399.567
239.09	239.087	239.093	253.645	247.567	253.788	0	1	0	1	0	0	0	3	1303.59	1515.23	1752.89	2751.23	1292.34	1344.83	1422.11	1269.14	1619.65	225.441	1836.24	1616.85	1145.27	944.086	1429.89	1226.86	1377.89	1341.4	1134.52	1422.92	3023.07	3404.69	3326.8
239.113	239.111	239.126	531.318	530.613	539.381	2	3	3	3	3	3	3	3	16201.6	15445.4	15062.1	16183.4	15316.2	14222	15079.9	17276.5	15394.8	14421.2	17326.3	16248.9	17364.9	15684.4	17069.1	16402	16174.8	14599.9	15999	16252.6	14545.6	16064	14753.2
239.162	239.127	239.166	550.12	542.058	559.299	1	1	3	2	0	2	3	1	318.653	1010.36	1786.42	561.617	372.059	3849.89	1094.85	1571.07	397.253	1712.8	2181.96	368.644	510.019	267.534	4030.57	518.977	1256.24	3441.11	830.606	1155.97	1042.72	442.319	266.121
240.047	240.046	240.049	40.4312	39.6354	40.9719	2	3	3	3	3	3	3	3	7266.42	8152.19	6551.28	10024	10659.8	19064.7	5134.55	9028.99	11972.3	11282.7	10035.4	6142.83	11420.1	5659.22	16597.5	10574.8	7414	4242.86	10721.3	11544.7	7268.05	13782.4	7835.27
241.081	241.079	241.085	77.1751	75.0889	78.7942	2	3	0	0	2	2	3	3	6755.73	8654.16	6164.4	6728.3	3145.16	420.051	701.404	647.942	234.86	606.517	542.526	7080.35	4628.69	746.544	3681.09	2508.77	366.614	4873.53	5370.28	4226.75	5381.57	4569.38	4209.3
242.02	242.018	242.024	455.754	454.575	456.179	1	2	3	1	3	2	1	2	431.554	3201.88	454.434	4391.85	3767.1	2835.52	2349.2	2192.02	344.087	289.039	2673.6	3512.63	3285.81	3117.6	3043.22	2452.93	317.661	3643.98	401.754	593.793	2286.81	482.586	2603.31
242.044	242.043	242.045	155.827	155.071	156.488	2	2	3	3	3	2	3	3	18195.8	17854.3	437.304	13681.4	17266.7	13720.2	15872.1	13070.8	10018.7	15696	16472.3	17455.7	17885.6	14493.7	14147.7	518.086	17092.3	8897.64	8990.95	14106.4	8495.3	10347.6	8890.05
242.174	242.173	242.177	432.156	431.726	432.47	2	3	3	3	3	3	3	3	26322.1	24964.6	34953.3	21822.8	44577.4	54628.2	39132.4	34986.7	48461.3	36136.5	32498.6	25451	29809.5	21296.2	46158.5	37252.3	35205.1	35850.4	33984.3	35142	51821.3	35969.8	46829
243.059	243.056	243.061	41.1064	34.4587	41.7675	1	2	0	0	3	2	3	3	30.9849	5264.67	147.575	5920.1	4139.34	46.5104	218.645	49.5544	236.201	67.1137	62.274	5882.8	9381.95	7233.11	8377.18	7089.21	147.63	25249.6	34217.9	24780.7	35117.4	45274.8	31059.7
243.065	243.064	243.069	317.799	317.489	318.246	1	0	0	0	1	0	3	0	319.885	3650.85	941.944	844.394	835.318	358.771	238.465	153.072	334.302	225.181	289.87	292.64	299.255	2961.89	652.636	399.717	538.538	3013.62	8090.02	5509.43	902.992	1118.58	1005.71
243.159	243.157	243.161	505.696	504.803	506.183	2	2	2	2	3	3	3	2	2759.44	4694.89	6724.6	4788.95	1329.68	7856.28	168.316	2708.68	5687.33	3491.39	355.379	4960.3	3670.33	3892.42	8202.84	4024.12	5082.58	7416.81	4054.07	4331.68	7513.52	3875.06	1178.3
243.17	243.168	243.171	215.916	215.537	216.376	2	2	0	0	3	2	3	3	7220.4	6560.18	5386.61	1114.52	1920.01	220.301	199.066	362.396	288.385	369.337	313.867	6236.07	7153.73	6855.81	480.336	5686.09	3476.93	20821.3	21552.3	20629.7	15979.5	13959.2	20200.2
243.168	243.164	243.17	203.504	197.008	206.718	1	0	0	0	0	1	0	3	422.39	1975.74	336.178	252.962	361.981	270.494	304.295	349.599	337.569	245.002	288.607	284.678	348.096	368.757	2251.99	412.528	302.712	390.816	524.806	421.07	9771.56	12790.6	13872.9
243.195	243.194	243.197	569.072	568.132	569.605	2	3	3	3	3	3	3	3	11990.8	12933.4	24728.8	13801	14768.2	23622.5	9781.74	12136.4	22688.7	19046.7	14200.8	13293.7	15280.3	9027.37	36065	12173.4	8653.81	21219.3	8216.77	13067.9	26129.6	16014.9	12827.5
243.176	243.174	243.179	432.098	431.464	432.357	1	3	3	3	1	3	3	2	3423.24	306.16	4370.62	2887.17	5883.42	8081.79	4286.71	5259.91	6235.85	5213.97	4901.76	239.083	526.477	2500.97	4068.98	5203.8	2997	5133.88	5308.79	4451.91	7401.09	74.7813	6473.77
243.196	243.193	243.198	730.119	727.921	731.686	2	1	2	0	2	0	2	2	2041.55	3525.02	634.179	3706.15	453.578	2894.71	2529.18	743.123	747.736	625.626	504.216	3342.03	4311.38	747.644	1043.61	495.249	535.077	1814.97	2916.17	750.578	786.554	2826.76	3390.89
244.017	244.015	244.02	456.214	456.112	456.315	2	0	0	0	0	0	0	0	712.669	825.65	213.059	205.515	171.052	34.1167	109.798	0	44.5302	0	0	39.4167	42.9395	85.2968	79.436	87.3313	14.7885	121.428	137.369	119.734	63.3514	267.562	152.184
247.058	247.057	247.058	383.923	383.448	383.93	2	0	0	0	0	0	1	0	9400.57	4870.48	745.567	980.25	621.726	502.13	227.254	383.782	433.098	431.344	345.759	565.035	502.573	559.266	508.174	688.738	289.17	652.665	976.941	9756.5	864.519	1044.11	918.831
247.117	247.114	247.122	249.866	248.401	250.42	2	2	2	3	2	2	2	3	4177.79	4871.24	4385.45	385.719	5403.3	5837.19	4016.74	174.363	2849.79	4037.27	4917.73	4339.09	284.918	3802.71	4573.75	4273.26	218.891	6419.97	3949.3	345.314	6704.43	5043.93	6279.07
247.135	247.132	247.137	523.236	521.646	523.956	0	0	2	0	0	1	3	0	945.065	1099.05	944.015	832.18	1083.96	889.373	3136.33	3289.55	892.862	881.675	768.273	1078.37	564.705	1070.2	2976.5	721.835	606.4	948.092	3004.25	2482.23	927.222	639.325	690.314
247.169	247.165	247.171	407.506	406.923	407.951	2	3	2	3	2	1	3	2	4586.23	5061.3	2545.79	2271.16	4392.78	5533.2	129.768	3730.99	5756.91	5120.7	4234.44	135.736	2208.66	1717.95	315.678	3803.3	103.549	5140.26	3400.52	2933.92	3942	254.295	4048.81
247.17	247.165	247.172	652.071	650.426	652.789	2	1	2	1	1	2	1	2	3638.23	4503.13	3779.82	3969.56	3304.88	3988.85	2412.92	2028.74	1626.03	4034.86	3117.27	3232.27	2304.1	2721.38	3205.38	3457.65	1691.24	4011.57	1138.05	3580.97	2486.85	1703.85	3880.77
248.13	248.129	248.132	326.96	326.393	327.559	2	3	0	0	0	1	2	1	3364.15	3421.85	4204.15	7712.68	5578.11	233.884	285.861	184.817	335.164	194.106	375.709	351.042	356.693	291.21	3068.49	389.668	280.34	1355.69	550.149	3464.05	637.695	293.478	2282.74
248.131	248.127	248.132	163.675	163.201	164.71	2	2	0	0	2	1	1	1	6805.85	9602.48	5150.38	8407.48	273.745	301.482	221.298	147.283	274.665	256.106	164.368	250.448	3217.68	4494.88	203.033	231.896	1822.1	319.167	362.468	5397.86	196.861	121.91	1322.74
248.959	248.954	248.968	705.664	704.121	716.113	2	3	3	2	1	3	2	2	51641.2	38372.9	27987.2	28359.4	42122.6	40144	28120.5	33060.8	49792.8	42123.8	46791.7	50003.6	33671.4	50751.7	39015.2	41044.8	5461.03	38458.4	43152.9	50685.5	51311.9	37320.1	49499.6
248.958	248.957	248.96	673.144	670.503	676.491	1	1	1	1	1	1	1	3	39295.6	63529.2	43222.5	38422.1	39072.3	39496	53707.4	36558.6	27224.3	35855.6	38308.9	38958.6	36181.3	27087.2	38641.3	37208.2	37644.8	45713	38855.8	55288.8	81028.4	34294.9	38911
249.149	249.146	249.15	591.067	589.961	592.429	1	2	2	1	2	2	3	3	690.823	3423.92	666.978	5198.84	4325.27	2506.54	4479.47	533.442	587.93	527.701	1360.52	3223.9	1729.21	545.666	4968.6	447.761	3481.34	7852.44	5409.12	7745.75	3748.57	4747.93	2864.51
249.131	249.126	249.137	250.262	242.89	252.986	1	3	1	3	2	2	2	2	7327.4	164.793	5434.21	1215.27	2049.1	326.872	277.734	1250.32	4649.5	4701.35	5027.37	1858.19	1142.85	322.834	13028.1	2179.05	340.717	4031.01	6485.9	616.88	5914.35	280.485	2069.64
249.15	249.148	249.153	750.201	748.828	752.372	2	3	2	1	3	3	1	3	4880.27	7176.74	4749.6	5315.04	4904.25	1897.67	3177.91	4434.25	2312.57	2226.1	3970.87	3578.22	7671.28	5388.8	5040.47	4524.23	6158.72	1599.46	2380.23	3706.69	5369.26	5050.65	3505.95
249.184	249.183	249.188	580.853	580.023	582.005	2	3	3	3	3	3	3	3	15820.4	18967.2	24753.4	21252.1	14589.3	4116.8	13902.9	3615.73	4414.22	6358.62	5697.89	8108.32	11107.5	12642.1	17576.8	11785.4	10199.8	19492.1	18670.5	19520	18201.9	19756.6	15579
249.184	249.184	249.186	539.417	538.698	540.13	2	3	3	3	3	3	3	3	70270.7	68294.4	52167.2	47821.2	59270.6	79012.3	61219.1	44239.6	69231.5	71381.2	63874	43634.8	43889.9	45445.4	49076.8	42722.8	38587.5	52561.6	57945.7	53575.6	59833.5	62684.9	55465.4
250.188	250.187	250.19	539.451	538.363	540.13	1	2	3	3	3	3	3	2	358.294	12054.8	280.009	7786.72	9101.16	11906.2	9106.23	6293.08	13394	9790.44	10153.5	3850.69	7217.87	5072.73	7300.95	7794.01	6624.48	7624.63	10015.3	9055.8	10074.1	296.773	7649.11
251.09	251.089	251.095	444.721	443.522	445.269	2	0	0	0	1	1	1	0	2192.97	2062.84	885.474	820.463	1095.1	777.776	584.186	593.622	755.067	640.745	631.627	820.788	494.988	2790.53	828.632	797.022	1480.44	1686.86	719.156	935.884	1250.55	1102.9	930.849
251.131	251.129	251.132	584.249	583.383	585.193	2	3	3	3	3	3	3	3	30374.4	39387.2	36058.3	36507.9	35292.3	35791.1	28631.3	35018.1	37043	38533.6	34077.3	33493.5	39723.4	22173.3	36647.4	37555.9	30947.2	32566.5	37587.3	29746.3	36322.1	38745.2	35894.4
251.131	251.127	251.136	556.193	555.325	557.559	2	2	3	1	2	3	1	1	1961.74	2186.16	1398.58	528.481	2421.74	1427.79	1856.6	1660.92	233.431	1821.51	344.526	1771.02	2130.04	485.267	1924.74	1820.2	1656.71	1298.8	313.512	687.097	468.022	1694.39	501.456
251.125	251.12	251.128	460.438	458.625	461.524	2	2	1	3	1	2	3	1	4401.56	1698.81	4507.04	675.407	4472.61	524.393	2187.47	301.871	2892.29	3840.25	5117.93	3352.4	385.177	511.469	6738.23	2099.86	473.049	2655.79	3877.72	3115.53	5918.73	963.784	668.912
252.006	252.005	252.007	31.9675	30.877	35.254	2	3	3	3	3	3	3	3	16465.6	37850	101571	53897.1	54085.8	61583.1	10561.9	34868	51276	52360.9	25410	20871.2	40601.3	19588.8	35037	78784	23674.1	72183.7	73360.3	24170.1	84813.7	74731	88982.8
252.133	252.132	252.138	584.39	583.613	585.193	1	2	0	3	3	2	3	3	2690.74	683.59	3487.58	3741.71	555.582	626.394	666.603	572.966	4634.91	4209.29	3529.71	4122.63	4356.22	3812.37	4058.43	3663.43	626.614	3777.02	4540.52	3844.26	4111.77	3853.98	3536.49
253.093	253.091	253.094	427.919	427.457	428.718	0	2	0	0	0	3	3	3	649.262	759.651	3251.26	704.238	2427.19	579.379	489.996	389.135	410.278	343.123	451.045	857.536	691.153	826.926	1994.92	1093.16	1462.96	3923.3	10266.5	3662.92	10335.5	18839.2	4115.81
253.11	253.106	253.112	477.926	477.082	479.171	2	3	3	3	3	3	3	3	6483.88	5680.13	6369.55	6613.85	6300.5	5800.11	5639.53	7360.55	7749.62	7561.72	6893.53	7975.11	5829.96	8595.4	8096.32	5920.72	7498.43	3037.04	5521.96	9673.41	6889.84	7111.54	6437.36
253.143	253.14	253.146	496.892	496.051	497.754	2	3	3	3	3	3	3	3	7424.81	9301.88	7971.5	7730.74	7021.47	9423.96	6668.96	5678.11	7850.48	5493.44	7817.83	7919.17	4520.85	6270.25	6929.3	3978.62	5368.22	6790.69	7104.87	5153.56	7328.15	5593.29	8842.47
253.13	253.127	253.131	584.682	583.613	585.121	2	1	1	2	2	0	1	1	1445.65	1861.13	450.597	1185.46	569.016	315.66	466.486	1837.6	2480.57	1546.16	405.962	569.356	1676.27	1270.49	348.948	433.034	341.739	1801.27	355.986	404.311	1888.13	277.766	237.732
254.003	254.002	254.005	31.4238	29.9115	35.347	2	3	1	3	2	1	2	3	4626	13380.5	35405.4	19815.9	20355.4	19963.4	0	191.201	18693.6	19799.6	10059.4	3525.71	14580.9	0	14344.3	213.353	0	27503.2	28849.2	0	32611.6	26541.6	33711.5
254.096	254.095	254.099	239.655	238.841	240.467	2	2	2	3	3	2	1	2	2268.04	3951.82	429.158	2359.06	3296.63	3409.09	2992.22	307.89	5027.03	4529.62	4379.03	3158.58	1890.23	1510.21	9632	2205.7	221.93	2423.66	411.54	394.428	4132.12	3337.59	497.702
255.014	255.01	255.015	219.776	218.577	221.631	2	0	0	0	1	0	0	0	4327.91	4923.01	686.528	654.568	516.359	469.356	378.648	565.794	418.745	720.878	269.733	1367.09	754.456	3810.24	294.483	407.162	440.587	554.739	624.792	707.924	449.755	720.869	472.34
255.232	255.228	255.236	921.521	919.719	929.987	2	3	3	3	3	3	3	3	27275.7	27969.4	24939.2	33703.1	32348.7	28848.5	30891.8	30407.9	30321.5	32213	30256.7	24730.2	27103.7	30213.6	31365	29906	29584.9	28472.4	31977.5	30098.3	29630.7	28697.2	30296.5
256.153	256.151	256.155	294.226	294.058	294.346	2	0	1	1	1	0	0	1	3169.89	1022.7	579.01	454.901	573.559	336.611	2078.95	240.808	1236.42	320.724	317.101	1598.14	440.085	471.66	390.782	294.592	369.422	565.393	530.201	560.611	561.594	605.207	681.776
256.235	256.232	256.238	921.445	919.104	924.501	2	1	3	2	2	2	2	2	4595.8	4959.87	6030.08	271.306	368.561	3589.42	3615.18	5074.05	2860.13	4991.52	293.933	351.047	4459.55	3780.61	5129.4	255.33	3852.27	381.178	2860.96	4609.44	2654.1	323.518	3135.1
257.031	257.028	257.036	78.8063	73.068	80.238	2	1	2	1	2	2	3	0	17266.3	9671.98	1825.85	2701.42	2711.45	1922.09	11025.5	3856.07	1558.76	1685.46	9815.75	19405.7	1784.26	25314.8	2614.82	16183.3	6482.93	33087.9	2124.76	13504.9	1880.74	2167.19	1397.41
257.147	257.146	257.149	173.146	172.935	173.807	0	0	0	0	1	0	0	3	521.793	525.229	262.065	429.923	432.063	218.033	239.733	263.862	202.822	164.772	242.154	10850.6	479.073	339.413	466.688	295.508	224.034	399.724	407.284	431.079	1682.89	2872.34	1294.42
257.175	257.173	257.176	549.941	549.102	550.861	2	3	3	2	3	2	3	2	4317.98	3970.39	7638.34	4240.74	5126.27	8792.79	3347.76	3221.75	996.036	5808.56	6099.89	5458.72	3919.49	3937.17	12702.5	556.054	3932.57	9211.91	3377.75	4767.31	8142.72	792.139	5058.37
259.021	259.019	259.022	268.352	267.899	268.757	2	3	0	0	3	3	3	2	9945.35	8104.18	5274.25	8260.61	3499.51	210.271	248.725	246.212	214.33	292.322	353.828	6294.96	3854.83	6886.27	7208.55	5429.39	6390.06	11828.7	12813.8	17399.3	369.028	8671.13	10895.6
259.059	259.057	259.061	317.91	317.507	318.3	2	3	0	0	3	1	3	3	15642.6	26896.5	12843.4	7914.98	10842	674.082	317.075	371.601	447.791	469.902	508.791	12645.8	10856.8	12607.8	1271.49	576.225	2404.83	18616.9	28651.8	42162.2	7942.05	11614.8	12554.7
259.19	259.187	259.192	407.438	406.876	407.874	0	3	2	1	1	1	2	3	2757.07	2574.74	5753.76	2361.02	2186.46	4765.63	2744.65	1942.44	4620.11	3407.35	4436.54	4400.12	2465.43	1854.94	5363.35	2551.65	2290.68	2855.91	1610.47	2207.78	4668.46	2971.67	1775.33
259.189	259.185	259.191	365.742	364.87	366.184	1	1	1	3	2	1	2	2	466.792	1429.28	6716.91	330.62	331.735	6044.09	282.172	303.773	6671.73	3032.98	3215.52	2957.8	2624.56	429.835	292.122	142.23	1369.92	4583.77	301.711	1583.62	5877.63	574.46	1545.48
259.188	259.183	259.191	379.474	378.712	381.892	1	1	2	3	1	1	2	2	1980.74	557.02	7963.98	781.666	725.672	6023.59	1572.19	293.518	6154.17	3603.64	1285.71	3045.89	626.22	782.595	6809.84	559.276	663.315	3075.93	866.689	1345.48	5569.47	2605.52	870.274
260.149	260.147	260.15	207.471	207.092	207.835	2	3	3	3	3	2	3	3	7826.85	12626.3	8712.8	12421.3	12656.7	14258.1	12746.7	13397.8	10685.7	12620.4	12532	10248	13350.7	10221.6	13179.4	8426.68	575.231	7751.4	8968.58	9337.81	11292.1	11534.5	10902.6
261.072	261.067	261.074	31.5987	30.5855	34.6648	2	0	1	0	2	0	2	1	16285.1	8056.04	152.274	183.536	135.816	138.174	13908.4	219.541	0	146.304	0	16293.4	111.433	13753.1	132.23	212.712	0	13348.6	2277.44	0	90.0063	1960.01	104.081
261.133	261.131	261.134	295.771	295.493	296.13	2	3	3	3	3	3	3	3	29890.2	32435.9	25165.5	31835.3	30478.7	26511.6	27372.2	27235.7	18809.4	24045.4	27809.5	29113.8	29425.1	29848	32575.2	24245.2	27936.4	26648.1	33141.3	33507.4	36284.3	42292	31653.8
261.133	261.13	261.137	351.532	350.83	352.373	2	0	0	1	1	1	1	0	4158.81	785.031	795.501	857.174	884.518	496.853	578.037	339.924	1163.32	319.31	444.69	2173.21	710.77	544.542	873.428	567.444	1709.94	5276.87	957.739	894.49	710.671	1043.14	661.006
262.036	262.03	262.046	36.387	35.0195	38.0414	2	2	3	3	1	3	2	0	5017.33	7953.83	216.948	9568.65	7275.69	10087	13039	11070.1	1564.97	2540.21	13566.4	147.581	6862.21	64.5687	7322.47	3262.15	1921.9	196.966	4380.97	8538.44	166.147	199.07	168.093
262.135	262.132	262.138	295.831	295.18	296.466	2	1	1	2	1	2	2	2	3191.45	3432.34	413.456	4272.48	429.573	211.378	244.127	2524.27	245.251	2379.41	2986.57	201.427	187.247	2364.85	2833.35	2287.95	303.903	3044.97	2815.76	561.514	4414.85	5312.7	615.046
263.008	263.005	263.024	39.7365	39.2595	44.2002	2	2	2	2	2	2	1	3	1482.53	3961.46	4864.98	4890.22	93.0617	4354.82	23.5457	3402.29	5205.01	6004.44	22.5538	692.494	5744.06	122.77	7481.8	3559.05	89.4515	3181.11	92.4578	70.1082	5794.41	3560.15	3513.84
263.094	263.092	263.099	380.947	380.535	381.222	0	1	0	0	0	1	3	0	1312.87	1169.83	1334.77	2943.36	1077.78	1125.17	754.18	613.527	1238.69	817.013	1328.73	1434.11	803.653	990.396	1306.43	652.299	590.774	1364.5	3259.75	4660.97	1495.23	1301.39	1293.61
263.138	263.135	263.142	195.665	195.256	196.187	1	1	0	0	2	0	3	3	2032.94	513.176	729.229	1788.83	471.472	405.302	291.65	392.948	333.899	372.039	357.6	1875.86	2228.07	543.171	460.954	537.38	447.161	8156.61	7877.04	6646.99	6333.99	6461.12	7874.63
263.162	263.155	263.164	594.701	592.299	596.226	1	3	3	2	2	3	3	2	499.798	4284.17	3167.13	3436.34	5340.89	3443.16	7838.58	2238.69	1922.41	497.882	3618.03	9200.23	3758.42	413.832	3830.6	4389.53	8724.3	5677.49	6077.13	5914.53	3315.96	378.493	5871.01
263.162	263.161	263.165	427.855	427.434	429.427	0	2	0	0	1	1	3	3	529.7	141.988	382.991	3734.04	2526.53	322.057	224.518	297.697	253.642	209.868	343.667	393.99	980.333	203.334	495.344	1592.06	456.634	4675.99	10993.5	4917.21	11223.5	21980.4	6328.67
263.129	263.127	263.133	640.013	639.097	641.271	2	1	1	1	1	1	1	0	2258.23	3488.62	1415.94	2272.22	407.074	2626.36	280.029	453.55	2800.61	781.121	2503.9	2020.13	840.631	489.247	621.875	2022.65	388.261	332.552	1523.39	2521.95	1253.98	1800.14	1284.97
264.057	264.056	264.059	179.145	178.73	179.554	2	3	3	3	3	3	3	3	26843	27498.7	17299.1	23047.1	28947.6	25815.2	24133.7	25826.7	17860.8	23935.4	27395.4	27354.2	29310.2	25079	22294.9	21479.2	28609.8	18004.6	14971.6	25281.7	18544.6	16848.4	15331.3
264.134	264.133	264.136	618.7	615.573	627.704	2	3	3	3	3	3	3	3	227609	389331	342891	391028	284959	380034	216902	253392	380975	377873	173750	225790	316430	263539	234978	346869	209127	227158	457213	295001	291349	323965	310464
264.156	264.154	264.169	432.107	428.255	432.772	1	3	3	3	1	3	3	3	371.409	3659.22	4987.53	3735.76	6201.28	5931.6	5710.97	4291.88	6450.85	5633.99	4792.14	3045.34	255.774	355.277	6246.46	4500.87	6089.75	3852.74	3714.7	4559.6	7703.35	4545.69	4746.34
264.5	264.496	264.506	619.345	615.563	622.26	1	3	3	2	2	1	1	2	66886.9	448.097	34908.5	68411.1	99981.1	65696.4	21714.3	45279.8	47416.5	83309.1	350.396	31485.7	339.116	58677.1	236.082	264.94	35278.4	60464.8	317.112	322.662	83999.2	339.265	45100.4
264.559	264.553	264.561	179.143	178.393	181.572	2	3	1	3	2	1	0	1	5767.94	5163.02	2752.6	3165.28	5209.29	115.87	4759.15	133.837	3783.55	4359.5	6000.53	202.935	4864.21	5113.64	139.621	3768.77	124.443	174.337	101.545	153.306	2930.67	136.405	99.3757
265.057	265.049	265.06	179.17	178.287	180.545	2	1	3	1	1	2	2	1	2766.44	2081.03	621.497	884.823	2372.35	3133.14	3077.81	3761.76	1838.89	170.542	366.94	3599	630.221	734.777	537.068	2864.84	3172.84	1526.94	2257.08	2581.17	1087.06	1244.07	892.562
265.146	265.136	265.148	502.735	494.89	509.337	2	3	3	3	3	3	3	3	33694.5	31475.4	26269.8	30808.2	27411.9	33955.8	32364.5	35356.7	27215.8	33715.8	31766.9	35452.4	32321.4	31366.8	37709.3	28427	35635.7	25201.1	38140.7	33058	29832.4	29050.7	25483.2
265.146	265.145	265.147	472.819	472.459	473.627	2	3	3	3	3	3	3	3	17466.8	40257.3	17923	31946.1	21057.3	26382.6	21286	42682.1	16184.9	33658.1	30260.5	40805.2	26686.3	40024.8	24373.9	20580	26863.9	19925	17956.1	21754.7	18615.9	18763.4	20840.1
265.146	265.145	265.148	524.378	523.842	525.227	2	3	3	3	3	3	3	2	11108	11990.3	11479.9	14432.4	14149.4	12133.2	12323.1	13594.8	13834.5	13325	13737.8	14151.8	15657.4	13542.8	11165.2	13145.8	14504.7	13980.8	13825.8	12999.1	9910	15369.7	12682.5
265.127	265.125	265.128	196.492	195.165	196.737	2	3	3	3	3	2	2	2	11897.6	6380.1	12802.9	3524.96	3364.61	7940.06	4048.39	2051.18	2488.35	3115.82	11695.2	6016.36	3015.15	7159.13	11963.9	350.249	1772.24	4220.06	10161.9	467.903	6849.04	3434.42	375.643
265.145	265.143	265.147	441.602	440.873	442.175	1	3	1	3	2	1	3	1	2546.86	1406.13	2523.07	3471.2	2847.31	1382.74	1760.72	3711.75	3102.32	2997.98	3638.06	4338.81	1331.86	3638.09	1538.14	1146.17	3182.19	2664.05	2599.91	3143.07	1932.75	2353.53	1272.09
265.146	265.139	265.148	594.275	587.018	595.142	1	1	3	1	1	1	1	0	1104.36	521.339	1037.12	4357.85	999.529	5572.87	4003.44	4863.84	1439.52	1907.71	5892.58	4537.12	1673.86	1110.03	5554.74	1582.58	1439.89	3749.83	1259.28	882.112	1710.5	2013.98	1244.24
265.151	265.15	265.153	631.082	630.067	635.848	2	3	1	3	3	3	3	3	8.29184e+06	9.00434e+06	9.03694e+06	9.50687e+06	8.92418e+06	116971	14904.6	8.68838e+06	9.98721e+06	8.68521e+06	7.47502e+06	7.49683e+06	9.05439e+06	7.22524e+06	8.51818e+06	3.84296e+06	6.51545e+06	8.9286e+06	1.02839e+07	7.5994e+06	9.57694e+06	9.59365e+06	9.07811e+06
265.145	265.143	265.154	429.152	428.129	430.45	1	1	3	3	2	2	2	2	1497.73	3319.66	1056.39	1401.53	3582.1	2252.55	4478.8	3502.56	3563.48	3152.84	4936.84	5407.9	4795.17	814.987	2560.88	695.183	3347.49	2291.17	3542.91	1175.77	1063.29	2882.02	2897.56
265.153	265.152	265.153	617.57	615.209	620.866	2	3	3	3	3	3	3	3	9.38004e+06	9.97341e+06	1.00505e+07	9.75873e+06	9.77972e+06	1.99867e+07	1.73029e+07	9.87317e+06	1.19246e+07	1.07323e+07	8.54024e+06	9.29465e+06	1.03621e+07	9.12254e+06	9.08311e+06	1.01158e+07	9.48304e+06	8.89748e+06	1.04535e+07	9.45238e+06	9.8897e+06	1.01066e+07	1.00107e+07
265.381	265.378	265.386	617.765	614.872	624.014	1	3	3	3	2	2	3	0	34821.1	427.712	55273.2	53075.2	79705.2	44830.2	50539.4	67889.7	75583.4	52657.2	21978.7	44030.9	65811.4	227.916	67727.6	92571.5	156.465	76651.3	84324.2	38760.7	266.879	294.103	247.872
265.535	265.528	265.539	618.088	615.758	624.026	1	3	0	2	3	3	1	1	42956.4	344.92	57510.7	92407	52348.1	508.508	199.808	371.476	272.68	56654.6	46731.8	61231.1	59086.2	24867.5	65930.7	45123	60835.7	31821.7	262.512	336.66	315.33	336.655	61513
266.088	266.081	266.091	50.4421	43.5598	50.8841	1	2	0	0	3	0	1	1	767.994	3587.06	1762.42	4213.07	622.528	329.852	705.838	612.364	492.62	524.063	587.568	1946.98	3165.11	1813.06	612.325	817.951	446.32	707.507	552.831	4306.21	3182.02	703.66	448.821
266.151	266.143	266.152	617.409	608.242	621.201	2	3	3	3	3	3	3	3	4.20822e+06	3.76936e+06	5.51541e+06	4.46584e+06	4.99553e+06	5.3216e+06	4.19896e+06	5.47521e+06	6.08745e+06	5.44478e+06	2.97544e+06	3.52919e+06	4.53137e+06	2.84414e+06	4.25912e+06	4.32247e+06	4.19879e+06	2.77178e+06	4.51893e+06	4.39679e+06	3.95265e+06	3.87795e+06	5.54429e+06
266.15	266.145	266.152	503.012	495.378	503.55	1	1	1	2	2	3	3	1	3344.73	3238.93	2719.96	2849.15	3440.57	3142.69	3021.09	4179.41	1567.85	3069.51	3113.41	2851.65	4356.55	2298.76	3380.12	2717.83	4012.07	3565.55	2468	2783.23	3448.79	2876.82	2675.1
266.149	266.146	266.154	472.977	472.755	473.789	0	2	1	1	3	0	1	0	1272.58	1115.33	1857.79	1108.31	2104.63	1739.32	950.15	1047.65	955.773	878.277	2156.38	1875.01	2432.92	1555.4	1204.58	1039.59	994.678	1039.47	1264.39	1039.59	1188	998.328	1010.65
267.019	267.018	267.021	231.646	231.36	231.751	0	0	0	0	0	0	3	2	669.223	659.443	461.255	428.532	274.238	154.669	167.767	168.226	177.989	233.667	98.6287	688.368	448.251	570.789	458.813	284.199	517.526	3188.27	5044.03	4138.13	339.875	6289.25	2708.07
267.085	267.083	267.089	243.858	243.425	244.225	2	3	0	0	1	0	3	0	3230.45	5459.4	3005.14	3185.05	2626.41	334.338	242.414	269.013	231.147	445.534	537.662	750.015	423.332	2258.64	863.297	423.977	729.661	2057.23	3008.02	2746.89	989.108	1044.94	887.13
267.145	267.145	267.147	617.562	615.209	621.201	2	3	3	3	3	3	3	3	1.02413e+06	1.55245e+06	1.43338e+06	2.18923e+06	1.75838e+06	1.47151e+06	1.7578e+06	2.26688e+06	2.51494e+06	2.24529e+06	1.74965e+06	1.22819e+06	1.89921e+06	1.17204e+06	2.23422e+06	1.62828e+06	1.16642e+06	1.17762e+06	1.70611e+06	1.85119e+06	1.61337e+06	1.48423e+06	1.52893e+06
267.146	267.145	267.147	628.755	627.186	633.664	1	1	1	1	3	1	2	3	571307	1527.83	933410	1550.86	1599.64	774588	1575.98	1512.34	1567.85	695643	1477.87	552535	475625	491070	1451.31	2977.71	602504	935422	756505	1343.59	866764	958539	798724
267.196	267.193	267.198	518.366	517.617	518.789	2	1	0	0	1	1	2	0	1771.57	2585.92	2213.08	305.214	364.293	304.856	209.699	139.161	278.026	406.503	201.231	306.393	1453.82	302.859	2627.76	420.433	215.749	3036.56	357.962	2612.81	325.156	517.134	468.976
268.147	268.146	268.148	617.091	614.62	620.866	2	3	3	3	3	3	3	3	189370	150179	176842	197771	175974	170371	219000	161927	230812	218667	130286	161014	230713	145469	175535	139963	149140	150605	225360	146903	304391	186500	247940
269.13	269.128	269.132	510.894	509.735	511.93	2	3	3	3	3	3	3	3	60357.5	59789.4	46889.2	62064.6	58712	68978.6	45089.6	49076.5	59460.7	55805.1	56676.8	57077.7	74943.7	48912.2	64671.9	60078.3	59496.7	58377.9	52883.6	64449.6	57157.2	60208.6	61798.5
269.13	269.128	269.132	590.955	589.11	596.213	1	3	3	2	3	2	2	1	29311.7	3604.25	29408.8	20097.9	13568.2	21528.6	17804.7	21230.4	3439.66	11219.2	19364	26577.5	38660.4	18803.2	4174.6	23028.1	22833.8	7936.35	3379.24	32300.4	4025.79	3849.94	19954.8
269.145	269.142	269.148	616.648	613.27	621.201	1	1	3	2	2	2	1	2	16946.2	20721.7	14943.3	15583	17111.1	10680	18165.5	22888	31258.6	10739.7	15573.6	19347.1	22110.2	19307.2	16888	8389.95	11622.2	19371.5	31436.5	18705	18410.4	25301.6	15405.7
270.065	270.061	270.069	239.728	239.162	240.5	1	2	3	3	1	3	2	1	422.058	2196.49	3899.42	439.417	1955.95	3622.73	2977.94	1944.09	4805.62	2977.15	2895.18	349.422	2748.87	394.18	7402.3	2916.23	1924.71	2131.36	367.644	2433.15	2436.41	668.506	361.012
270.134	270.129	270.146	512.693	510.444	524.294	2	2	1	2	2	1	2	3	4423.78	5383.46	535.907	7024.05	5120.56	685.795	558.379	3058.05	513.17	4303.91	7473.05	4625.68	8123.94	396.024	3501.1	229.483	470.556	5881.47	504.952	4185.57	3768.05	3590.63	3424.85
271.048	271.046	271.05	310.171	309.389	310.57	2	2	3	3	3	3	3	3	5763.22	7043.25	9416.49	5544.66	1898.45	7642.72	6497.17	5904.64	8593.69	6739.3	7706.1	7513.08	7076.31	5347.63	5254.97	5502.8	7153.9	9283.68	4050.45	7614.21	10695.8	10653	11452.4
271.044	271.043	271.049	61.6635	60.9726	63.171	1	1	0	0	3	1	2	0	3214.04	12673.3	2349.75	1106.54	2852.93	2525.4	2976.59	2756.12	2036.23	2851.61	2775.97	13310.3	8281.75	7766.36	2901.18	2012.6	2443.06	3635.71	22910.9	16110	2410.57	2587.51	1985.11
271.041	271.027	271.061	404.825	404.404	405.761	2	2	0	0	3	1	3	1	8912.59	16195	3463.69	189.391	4550.11	138.511	95.4365	160.532	220.101	127.16	275.795	5826.63	2004.39	13296.5	899.312	234.326	235.421	5042.87	8604.42	18415.7	316.155	2304.53	488.795
271.067	271.061	271.07	144.395	143.005	145.125	0	1	0	0	2	2	3	3	519.385	367.873	427.32	4474.19	372.74	320.017	203.546	222.47	224.074	198.8	442.862	1219.22	1919.89	378.493	1891.33	215.068	1216.76	4518.03	7790.2	4287.87	6319.24	9687.14	9454.42
271.117	271.113	271.119	250.518	249.933	250.936	0	3	0	1	0	2	0	2	944.642	999.863	4981.68	4896.45	6660.89	616.42	787.699	782.677	943.482	745.726	903.278	1173.23	902.366	736.264	1957.92	1082.65	757.463	1348.88	1509.45	1190.73	8116.12	1981.49	6482.2
271.227	271.222	271.232	660.953	659.579	671.543	2	3	3	2	2	3	0	3	4028.35	5694.75	6174.03	4648.29	6006.38	8558.58	4843.28	3932.32	7670.63	1959.97	4763.99	4419.79	7369.18	1433.06	12387.8	4295.28	4642.18	1928.81	1571.32	1285.15	9448.67	4151.35	5104.73
272.152	272.147	272.155	276.509	276.01	276.711	1	0	1	1	3	0	0	0	1026.88	766.59	920.73	791.865	1089.04	463.846	688.118	1436.93	541.343	434.957	777.796	860.552	1002.24	869.946	1060.91	629.12	494.792	809.319	603.282	799.42	1039.74	1135.97	1054.18
273.032	273.028	273.033	176.621	176.03	183.872	2	3	3	3	3	3	3	3	54790.7	58148.5	44110.7	54350	53357.1	57442.5	55062	58412	48692.1	59851.8	55896.4	55396.3	57668.9	52900.5	53389.1	48420.5	56559	46948.2	49833.7	56663	48638.3	47877.7	47213.6
273.063	273.059	273.064	66.4034	59.0268	69.3704	2	3	3	3	3	3	3	3	109483	60856.8	45350.7	120565	120670	116803	45394.6	89810.6	98916.4	122312	66568.9	114124	118355	100108	123807	54023.1	110293	33987.2	91697	111009	98547.3	99292.3	50844.7
274.008	274.004	274.011	377.788	367.781	384.124	2	3	0	0	2	2	3	1	24834	18208.1	2062.78	4797.55	1001.07	295.873	184.31	239.881	256.029	229.903	251.162	2276.77	1026.97	184.256	5228.87	365.433	2031.53	1196.76	9251.69	18811.1	303.361	394.463	2508.56
274.035	274.031	274.037	176.603	176.111	177.197	0	3	3	2	3	3	3	3	333.364	259.889	5412.61	7937.36	8990.96	8978.85	6865.53	9248.58	305.512	8104.85	8006.8	6507.13	10223.4	7664.63	5916.29	7561.95	8763.92	5935.18	7898.61	8416.58	6319.54	7754.44	6762.55
274.066	274.062	274.07	66.331	64.0958	70.2107	2	2	3	3	2	2	2	2	5552.91	9199.76	714.845	9563.36	9555.3	5556.83	9307.45	9238.18	6424.32	4009.96	11034	1034.48	12452.6	3352.88	5721	800.439	8422.08	895.073	7142.27	4079.24	482.152	2793.73	3489.38
274.165	274.159	274.165	249.252	248.942	257.021	2	3	3	3	3	3	3	3	71220.6	79632.2	67286.7	83724.1	83994.3	84692.7	77110	75922.3	67195.2	83835.3	82495.6	71521.2	84375	68283.4	82356.1	62825.8	77988.5	56145.4	67634.5	72142.9	71751.2	67981.3	69176.9
274.164	274.16	274.166	294.543	293.808	295.031	2	0	2	2	3	2	3	2	13374.3	4660.42	709.167	616.475	334.487	495.887	10199.7	2003.44	4081.86	722.797	5278.96	10255	1361.64	11767.7	598.876	4915.92	9958.69	13373	4491.34	9835.35	2104.05	711.589	3160.05
275.031	275.028	275.033	176.603	176.139	177.051	2	1	0	3	1	1	1	1	3755.88	2983.55	250.082	3201.62	472.702	366.784	174.307	206.968	2575.31	2661.63	3416.51	3897.07	377.233	360.238	250.12	230.605	2900.99	132.716	455.931	3133	377.82	139.792	2228.01
275.149	275.146	275.149	194.168	193.57	194.695	0	3	0	0	0	1	0	3	777.951	952.933	7527.33	7078.54	6973.5	576.77	531.431	466.207	662.873	527.122	538.792	806.812	843.483	891.1	1556.22	1004.85	1265.32	1146.06	1100.48	1167.57	5936.13	9382.75	10560.6
275.167	275.166	275.169	249.238	248.942	249.762	2	3	3	3	3	2	3	3	10195.2	11588.8	9122.6	12908.8	11032.3	11636.6	10608.4	11524.1	10309.6	11973.3	11499.9	10335.5	11370.6	9033.84	11090.9	214.453	10360.3	6546.7	9042.07	10066.2	10679.5	7446.11	10337.2
275.168	275.166	275.172	672.798	664.388	673.947	2	1	1	2	0	1	0	0	1335.97	2646.38	933.259	1684.62	1768.46	1683.35	828.352	1064.65	1403.76	1114.47	1088.05	850.507	1611.54	674.057	5731.76	1054.26	815.235	1030.67	996.096	1187.45	1666.2	1049.62	957.236
276.923	276.917	276.937	456.761	454.604	463.291	2	3	3	2	3	3	1	3	6054.25	4456.27	7088.12	5181.71	4516.81	2628.03	6855.17	7655.31	3167.37	2909.09	7003.04	7113.4	3749.86	4894.77	2784.44	2432.03	5383.02	2834.23	4636.84	2150.03	5364.81	7526.45	4625.9
277.065	277.063	277.068	310.246	309.819	310.845	2	2	2	3	2	3	3	3	4946.12	3665.34	8139.36	5585.44	512.098	4705.45	447.832	4162.02	6654.79	4669.28	6040.62	6294.09	5759.07	375.339	5804.02	5805.66	3445.48	8391.01	5880.87	5450.01	10675.5	9848.48	9465.13
277.093	277.091	277.099	399.212	398.676	399.77	1	2	2	2	0	3	2	2	308.69	3540.54	5747.89	490.29	4707.83	1725.18	310.735	1422.39	1697.76	2125.23	326.522	401.498	125.086	274.999	1888.44	4649.13	4172.72	2815.85	813.518	2758.33	5995.28	7559.89	531.595
277.144	277.143	277.15	610.145	609.444	614.005	2	3	3	3	3	3	3	3	18983.5	16300.9	11406.7	12639.4	11384.3	7218.85	7469.26	7036.43	5419.36	9428.92	9255.27	18714.1	14264	16748.1	8215.96	10757.7	9656.89	9542.19	8731.51	10120.9	5351.19	8715.17	9339.51
277.128	277.122	277.148	232.231	218.514	235.738	2	3	1	0	3	3	3	3	56530.9	53545.7	80488.4	76631.4	36959	424.234	659.914	422.105	391.25	309.181	399.767	35434.1	30519.6	40877	51152.3	27239.6	25861.6	129388	177713	176147	232250	229865	144168
277.181	277.18	277.183	632.397	631.441	633.664	2	3	3	3	3	3	3	3	80594.6	81745.6	81285.9	92590.8	80453.9	81931.7	86693.9	79053.8	77567.3	78740.7	78013.9	74542.7	81577.7	68644.9	88097.1	71418.1	74465.5	80696	73911.9	79493.6	78446	75308.8	73907.2
277.154	277.152	277.158	248.064	246.648	249.255	1	1	0	0	3	1	3	3	52.8541	2785.52	2675.12	107.691	245.068	207.884	326.5	297.071	213.981	261.971	224.217	5183.26	5411.1	5111.78	107.942	184.778	2646.09	13330.1	15832.9	16708	8394.68	14507.1	12964.3
277.18	277.179	277.186	809.244	806.913	815.422	0	1	0	1	3	0	0	1	700.094	986.212	991.925	916.383	1390.55	814.963	821.722	1039.24	717.901	1377.34	881.144	5423.4	3700.26	1308.61	845.706	884.693	872.012	544.988	1051.09	779.318	3192.02	1087.2	781.558
278.131	278.13	278.133	232.336	231.749	232.58	2	3	0	0	3	1	3	3	6216.09	6886.37	10024.6	9975.81	3602.69	550.29	258.56	350.27	245.348	166.56	417.511	4667.11	3751.63	6187.23	324.204	306.445	2737.05	19210	23406.6	23873.2	30452.8	31692.9	20492.8
278.184	278.182	278.186	632.397	631.114	633.664	2	3	3	3	3	3	3	3	14517.7	15794.8	14131.6	16582.1	15494.5	15033.9	16789.7	12442.3	13984.3	13442.6	11137.9	13332	12997.8	10856	17760.9	13361.7	14192.9	15527.6	11633.2	14296.9	14415.8	12487.9	12977.4
278.917	278.911	278.921	456.471	454.206	458.109	1	1	3	2	3	2	3	2	5043.8	1162.59	5084.43	959.816	792.49	1960.74	4469.75	4595.4	4710.24	3801.01	1266.79	5513	4541.41	4027.07	4134.67	3987.05	1235.22	5002.92	1627.61	1937.88	3611.52	1032.75	3744.72
278.958	278.949	278.961	203.081	199.013	204.613	2	0	0	0	2	1	2	1	4234.36	2589.83	395.464	174.735	308.044	293.078	296.549	427.824	312.627	310.425	167.372	3710.37	353.178	5132.96	1227.42	259.528	426.823	3887.28	549.647	523.122	675.629	606.357	416.47
279.026	279.024	279.048	32.5778	31.5502	41.4309	2	3	3	2	3	1	3	3	55152.6	49687.5	54733.8	36714.8	36550.7	21014.3	54280.9	45806.1	0	18363	48053.8	56538.3	20615.4	47583.8	292.113	250.435	63333.1	72526.8	58185.8	52624.5	33129.2	27924.8	55535.4
279.126	279.124	279.129	503.451	503.019	504.706	2	3	3	3	3	3	3	3	25556.3	26333.2	21478.3	23365.9	16546.2	24961.3	23765.5	24331.6	20885.1	24333.2	26457.4	23919.3	25276.9	22253.4	23259	24296.9	22631.9	20181.8	21739.3	22782.2	21913.4	23165.4	22073
279.142	279.131	279.146	230.999	229.73	232.76	2	3	3	3	2	3	3	3	24333.7	10400.9	27410	7939.38	6728.78	18791.5	9451.08	3311.51	9575.36	9231.25	26506.3	14985	686.666	14665.1	26733.9	6718.86	4862.24	15202	18997.3	11866.4	17714.1	4510.12	1506.74
279.125	279.125	279.128	583.265	582.576	584.175	2	3	3	3	3	3	3	3	10891.6	14565.5	12834.7	11046.8	10911.4	11793	9682.05	13303.4	12195.3	12399.3	11573.6	11379.4	12948.6	10249.6	13469.6	12921.1	10870.9	12438	13326.1	12457.7	11886.3	9972.6	11825.6
279.125	279.123	279.126	444.496	444.148	444.869	2	3	3	3	3	3	3	3	15601.6	13944.8	16741.8	17463.2	16319.5	15183.4	15118.2	17451.6	15339.9	16381.1	16343.6	18989.1	17778	14404.9	18047.2	14824.4	17015.9	16261.5	16749.3	17074.7	17710.8	15454.3	15878.2
279.126	279.124	279.128	459.753	459.277	460.132	2	3	3	3	3	3	3	3	19044.4	18079.3	16626.4	15818.1	16249.8	12726.2	17581.8	18267.5	15679.5	17535.6	18383	18893.4	17750.3	16464.2	17078.8	13053.2	14947.5	16456	14960.7	17944.4	16361.5	16836.4	13994.3
279.126	279.125	279.127	480.453	479.966	480.978	2	3	3	3	3	3	3	3	25118.3	22744	20774.7	23469.2	23476.4	24213.4	21691.8	21532.8	22667.7	22321.9	22348.6	23112.2	23777.4	23650.5	21558	21296.9	22601.6	23022.7	19379.9	22406.2	20671.2	22145.4	21982.5
279.126	279.124	279.127	413.605	413.313	413.945	2	3	1	3	3	1	3	3	16980	17480.4	18709.9	18895.3	16882.2	15715	538.738	534.216	16052.8	16838.4	18306.5	16788.4	17952.5	15180.7	17206.9	1414.64	1921.73	12341	15941.8	16991.2	15835.7	14708.1	15285.5
279.125	279.125	279.127	423.2	421.069	425.17	1	3	3	1	3	2	3	1	15024.5	1532.69	18370.6	45507.6	15250.3	15331	62498.8	60805.6	933.196	16778.5	1058.51	30630.8	28165.8	16069.6	1600.52	63916.4	17051.5	15928.1	17791.8	16548.7	16469.5	2301.96	2127.07
279.126	279.124	279.128	618.482	615.909	621.467	1	1	1	3	3	3	2	2	9269.66	5891.9	2778.38	13968.6	4351.47	5038.23	10409.4	5432.78	18788.7	18010.9	17053.7	13614.7	12724.4	17789	18764.8	27395.1	20255.6	2496.71	19345.4	8180.38	19891.2	3064.56	12760
279.125	279.124	279.127	432.9	432.472	433.189	2	1	1	2	2	2	1	3	16400.1	14968.4	2043.85	1758.57	14603.8	14804.1	1317.8	1152.83	15754.6	16600.5	1301.69	1619.74	16054.6	14124.9	17456	1551.79	14876.1	13452.1	1589.77	1692.02	15775.4	14269.8	14099.1
279.162	279.161	279.164	678.558	675.623	687.417	2	3	3	3	3	3	3	3	24145.6	36486	27458.7	38711.1	58058.4	61327	28990.7	35828.5	35835.9	53808.5	29727.3	26175.7	38093.5	21107.3	46875.6	64268.6	28293.2	28554.6	31613.2	23859.5	29355.3	34063	30602.9
279.155	279.151	279.16	549.604	548.867	550.74	2	3	2	2	2	2	3	2	2270.47	2382.86	3232.5	2389.67	5130.99	7251.59	2478.64	360.55	250.467	3593.53	3029.96	3424.26	3294.67	510.413	7052.09	1989.96	253.689	7183.76	1768.64	2948.75	3695.78	380.01	1887.84
280.129	280.124	280.135	480.555	480.162	482.244	2	3	0	3	0	3	1	0	2815.76	3804.53	2182.88	2604.45	3459.39	644.228	550.994	441.856	1589.27	3072	2186.79	455.922	500.288	512.217	2072.95	3005.41	2585.13	620.602	375.709	2640.49	662.521	677.513	509.493
280.129	280.125	280.138	444.555	444.159	445.269	1	1	1	1	1	3	0	0	2958.18	2185.69	3240.1	3108.44	2442.21	2820.17	2034.34	2886.77	2312.05	3019.71	1758.51	3123.2	1682.44	3135.11	2351.95	2019.66	756.722	2693.73	3166.96	3006.89	2901.44	3034.4	2847.39
280.13	280.127	280.166	503.422	500.331	504.568	1	2	3	3	3	3	1	3	425.073	2401.09	2930.65	2616.23	319.059	2085.54	2866.36	2418.99	2562.49	3356.08	2090.24	3137.64	2680.84	2166.24	2264.64	2586.93	2828.55	287.022	2257.45	260.722	682.615	2969.06	1568.94
280.127	280.126	280.131	413.894	413.387	425.748	0	1	3	2	1	3	1	1	394.393	357.472	423.712	624.409	1432.13	1449.58	2503.15	2231.89	157.341	2324.9	1794.22	1954.02	247.925	315.42	1786.93	1850.58	1364.24	424.293	506.29	1987.48	497.54	541.822	1878.83
281.122	281.118	281.125	161.525	160.838	161.958	2	3	0	0	2	3	3	3	8089.84	11064.6	11859.7	9517.22	6936.72	297.418	259.008	312.077	197.817	321.16	290.626	2487.5	3038.9	326.999	3791.79	3865.92	5307.89	6738.14	8596.21	9298.54	5739.19	8086.51	9642.24
281.141	281.132	281.142	478.36	477.502	482.16	2	3	3	3	3	3	3	3	12631.8	12848.3	11175	11138.6	13351	8205.6	12543.5	12102.1	12814.4	10491.2	12569.1	12618.1	11771.2	10369	14011.6	10116.7	13352.2	11019.5	11499.2	10174	10505.5	9715.38	10226
281.141	281.132	281.142	514.862	514.256	524.002	2	3	3	3	3	3	3	3	15783.5	16462.1	13442	15707.6	15439.9	15627.8	14043.7	16185.5	14206.5	16715.3	13993.3	14084.1	15158.6	15350.4	15682.6	13773.5	14181.6	13278.8	14348.4	14530.5	13798.1	13374.7	12440.6
281.139	281.137	281.141	444.745	444.32	445.354	2	3	3	3	3	3	3	3	8540.63	11033.7	6556.07	11158.3	9664.74	7986.23	10436.1	10367.9	8643.56	10600.9	10700.9	10305.4	10193.2	8436.8	8493.34	8717.05	9066.57	8048.52	7878.49	7189.29	8348.84	8707.74	8093.88
281.141	281.14	281.146	586.22	585.511	597.627	2	3	3	3	3	3	3	3	226913	237412	206884	232466	225921	230725	217722	225642	224612	229609	224394	225148	240847	209771	227040	232004	215231	214419	236044	220293	222355	229295	219783
281.142	281.127	281.149	463.981	459.27	467.922	2	3	3	3	3	1	3	3	10918	12651.5	10177.2	12309.1	10532.5	9473.86	12016.9	11455.8	10384.4	9755.48	11803	11743.5	11568.5	9558.33	9774.98	6785.39	11410.5	9391.42	10438.1	11539.6	10621.6	10101.9	10407.6
281.141	281.139	281.142	405.423	404.906	405.845	2	3	2	1	3	3	3	2	13123.1	35247.7	70644.2	52129.1	11912.3	15518.3	13463	857.365	955.995	12555.9	782.39	20746.9	15235.7	17252.7	17043.1	13969	14354.7	9513.9	14473.7	17687.1	2107.02	12310.2	13417.6
281.14	281.131	281.142	432.749	425.5	433.11	2	3	2	3	2	3	2	2	7742.86	9316.15	10794.7	11155.1	7995.82	8581.71	9984.34	7147.94	7270.27	8658.91	9300.5	9731.97	13041.3	5674.07	9265.94	7017.64	8418.6	9899.67	5562.04	8587.11	1509.31	7676.06	11244
281.14	281.138	281.141	415.238	414.62	422.316	0	1	3	3	1	2	1	1	1122.19	1187.68	1173.33	1294.89	12783.6	10643.8	8744.01	15889.2	7151	9970.14	11952.4	1036.19	13233.6	809.558	7977.67	994.799	8264.41	999.781	906.654	9249.82	11573.8	1270.08	1637.28
281.141	281.139	281.143	544.517	543.721	545.104	2	3	3	3	2	3	3	3	11164.8	10414.1	10303.7	10448.1	10017.6	10822.8	10253.9	6028.72	11221.7	11386.2	11066.1	14815.7	8618.04	8501.74	10852.6	11735.6	8959.59	11316.2	13068.8	8469.82	11528.2	11678.8	11220.8
282.083	282.081	282.085	46.0983	45.3761	46.5928	0	0	0	0	1	1	3	3	145.124	269.79	224.032	250.06	136.875	268.808	182.928	230.291	219.044	98.7363	181.15	187.038	1780.98	127.164	230.408	226.866	2137.67	3307.29	12253.9	5908.28	7989.75	9022.35	9348.21
282.144	282.133	282.145	586.22	585.511	593.242	2	3	3	3	3	3	3	3	32076	33400.1	29894.1	32698.2	30682.8	31743.6	31122.7	32772.3	31840.9	33697.2	33554.6	31401.2	34742.3	29619.6	31770.3	32808.4	30600	29869.1	32926.9	31943.8	29843.2	31295.5	32063.5
282.144	282.141	282.147	514.858	513.828	515.97	1	0	3	1	2	3	0	1	1925.35	499.921	435.779	365.835	459.509	1720.98	1563.35	1751.03	1614.16	332.455	333.673	1778.19	1617.62	286.762	1275.49	1411.15	1497.31	345.208	287.165	443.841	315.473	848.84	201.129
282.144	282.134	282.146	405.339	405.03	415.665	1	2	3	3	1	1	1	0	360.316	3214.43	8057.74	6243.25	447.88	846.177	1200.86	964.208	1361.4	1918.46	1722.17	256.028	391.355	1120.86	480.016	346.872	907.878	360.349	507.986	927.337	656.7	751.022	494.19
283.117	283.111	283.118	251.257	242.686	251.623	2	3	3	3	3	3	3	3	54806	74090.3	48720.6	52676.2	43423.8	54749.2	31560	41509.8	29894.6	41918.4	44851.5	40569.4	41087.7	31801.8	42417.5	43965.6	38766.4	46979.7	56949.2	53664.4	61380.8	62295.1	59915.5
283.113	283.109	283.117	295.709	295.18	296.26	1	1	3	2	2	3	3	3	4764.48	4528.31	4819.67	4701.3	4178.45	4583.28	3917.07	3375.74	2746.09	3484.88	3731.38	2950.57	3491.68	3418.55	3561.75	3833.7	3512.52	4195.05	3621	6432.15	4124.64	7010.97	4131.28
283.116	283.113	283.123	316.229	315.763	316.973	2	1	2	1	2	1	2	1	8553.18	4843.06	2496.47	1177.76	1973.09	1743.95	3709.84	1792.09	1448.58	1400.79	2192.81	2476.31	1632.34	3789.42	2208.21	874.697	1891.23	6297.04	3235.21	7012.35	3460.81	1311.2	3315.67
283.116	283.098	283.12	326.501	326.094	331.097	2	1	1	0	1	1	2	0	7414.16	570.411	1395.83	5610.12	6587.49	5149.54	1740.77	4268.08	4109.37	5134.8	5043	2112.03	5633.94	4890.67	5355.22	4799.93	2445.54	6509.13	916.531	6376.89	7627.78	9203.08	7326.99
283.14	283.139	283.141	586.27	585.176	586.887	2	3	3	3	3	3	3	3	14026.6	15904.5	12794.1	13419	13929	15596.7	13579.6	13979.2	14239.6	14973.1	12665.5	11732.9	15306	14090.8	16340.9	14867.8	13260.4	10805.6	13651.9	13112.3	12255.4	13027.4	13671.8
283.117	283.113	283.122	281.194	280.811	281.886	2	2	3	2	3	2	3	2	3383.36	8470.49	5162.46	3995.96	41092.1	2668.46	2180.67	3344.13	1900.31	39874.9	5007.7	3358.62	3160.72	2085.77	40451.8	4170.59	4442.81	3633.1	5495.67	5869.19	7990.14	59231.9	7328.99
283.111	283.107	283.138	511.539	511.117	515.536	1	1	0	1	3	1	1	0	3195.76	691.466	1299.56	525.205	496.447	883.318	382.136	420.717	521.467	541.393	763.585	1485.18	1090.53	1710.57	413.424	893.122	500.098	491.388	1591.99	614.774	468.546	174.328	501.465
283.15	283.14	283.154	474.733	473.83	478.262	0	3	2	3	1	2	1	1	1374.86	1725.98	2483.06	2712.24	2957.57	4911.93	1316.61	1276.67	2648.64	3481.11	2581.6	1633.17	2885.33	1581.33	6502.09	1330.06	1399.68	1715.1	1687.71	1878.68	2314.56	2393.1	1261.35
284.121	284.118	284.124	251.286	250.631	252.171	2	3	3	2	3	3	3	3	7986.81	9051.83	6336.93	6879.8	5736.25	5080.82	4255.13	5741.32	379.731	5396.21	6665.59	6103.3	5821.24	5381.05	4073.32	6583.37	5523.55	6343.83	8748.34	8509.59	9872.5	9549.03	9425.28
285.06	285.059	285.064	153.793	153.208	154.736	0	1	0	0	2	0	3	3	516.798	596.147	479.081	710.908	437.743	282.69	161.458	160.783	379.702	200.469	257.975	1117.7	370.288	908.909	436.975	491.408	242.149	20149.5	22531.8	12110.6	15681.2	27445.4	10522.6
285.059	285.057	285.06	177.125	176.715	177.514	1	0	0	0	0	0	3	3	280.192	552.571	448.638	351.541	330.164	358.706	137.29	97.4235	326.375	203.924	397.057	500.87	398.202	308.793	357.413	351.959	397.574	7112.9	5412.26	5482.18	4434.94	14595.4	4598.54
285.126	285.122	285.132	462.584	460.849	463.585	2	2	3	3	3	3	3	3	9252.35	6773.62	4786	4578.48	818.785	10400.6	3583.61	7127.98	4362.96	1603.16	7167.89	14663.5	10066.3	12627.4	5492.21	8148.96	2972.34	11262.3	9763.27	10386.8	8636.57	6559.32	9337.82
286.07	286.068	286.071	196.391	195.95	196.975	2	3	3	3	3	3	3	3	40565.4	38423.6	23008.4	33789.9	41319.9	36819.4	37161.1	39628.2	28131.4	40412.6	44523.5	40231	42816	36065.3	32776.6	33507.5	36591.5	23199.3	24233.5	25133.6	25838.8	23387.1	20481.7
286.063	286.06	286.067	152.996	152.78	153.793	0	0	0	0	0	0	1	3	242.23	260.683	214.56	294.087	99.7557	142.133	200.101	175.645	169.464	203.846	229.336	308.268	255.827	169.641	143.333	261.136	188.355	283.881	2090.13	302.854	1330.89	2594.51	547.341
286.571	286.57	286.574	196.382	195.95	197.022	1	3	3	3	3	2	3	1	5553.46	209.318	5236.9	7873.88	8565.87	7034.79	9698.9	7995.38	6294.43	8636.64	6957.2	7256.31	9496.82	7232.57	169.253	5446.66	8847.23	5454.5	5309.29	7025.66	208.598	4754.27	249.979
286.948	286.947	286.949	459.244	458.767	460.47	2	3	3	3	3	3	3	3	94721.9	96804.9	95371.2	97925	99954.8	66851.9	91975.6	94573.6	91439.8	93829.6	93547.2	92955.9	91012	92295.6	90813.8	94417.2	90840.2	91579.4	63606.5	95195.1	93861.6	93935	93121.3
286.967	286.965	286.974	40.7614	37.4938	45.0063	1	3	0	0	1	2	1	1	257.31	1508.42	1442.02	2048.97	1995.04	207.897	316.449	328.372	304.648	313.924	244.37	479.072	246.564	1278.08	1524.25	2825.74	234.057	245.091	1360.4	381.075	1886.91	218.978	339.226
287.054	287.053	287.055	317.916	317.463	318.136	2	3	0	0	3	2	3	3	28022.3	47776.5	25721.2	13801.5	21473.3	698.645	617.673	427.915	476.108	646.876	530.342	23259.3	16356.9	17222.9	1256.42	4912.41	4970.72	32201.5	50480.8	78186.3	19052	21044.8	25135.2
287.071	287.066	287.075	196.524	195.728	196.975	2	1	2	3	3	1	2	1	6156.13	4050.61	690.982	644.855	5405.14	2343.28	242.542	3432.47	3841.25	4697.11	5985.01	6167.22	5566.23	3399.63	668.166	246.452	5924.72	3692.85	403.286	6018.64	3101.42	659.907	486.164
287.08	287.077	287.082	566.151	565.573	567.786	2	1	3	2	1	2	2	3	2621.67	2805.33	297.686	312.135	4083.43	3877.76	3948.45	3252.28	216.494	2114.96	4411.7	380.407	137.906	4131.78	2709.91	2698.08	249.013	3851.75	3221.62	356.229	2911.32	4063.57	4681.56
287.078	287.072	287.084	147.05	144.588	148.201	2	3	2	3	3	1	3	0	3836.04	4937	2437.25	3343.55	1988.6	4529.69	333.698	4195.17	4117.48	4748.65	3329.68	3484.46	3409.33	1756.21	237.364	238.683	4420.47	2616.66	2546.37	2609.9	456.638	308.219	448.568
287.22	287.213	287.223	492.187	491.561	493.581	0	2	2	3	2	2	2	3	3129.99	3402.83	5329.99	3166.25	3813.88	4248.49	986.062	3760.64	2962.77	2757.55	2835.54	4647.28	1724.91	882.678	5216.1	3263.21	1330.6	2750.5	1703.87	2782.93	6051.93	2415.48	2528.4
287.22	287.213	287.224	446.663	438.111	448.02	1	2	3	3	3	2	1	2	1332.27	837.363	1087.93	2999.08	2535.85	4035.8	2140.96	2284.26	7427.05	2934.74	2077.23	1373.21	1804.77	733.149	7066.89	2844.34	572.411	2441.89	1182.7	1157.24	4268.55	1121.67	3190.96
288.057	288.056	288.062	317.818	317.447	318.591	2	2	0	0	3	1	3	3	3662.96	8429.97	3566.89	64.4769	2712.28	167.417	137.181	261.06	204.52	202.892	76.1001	2998.06	1674.73	2820.02	1317.22	257.263	266.678	5200.09	7230.79	14037.7	2275.15	2731.91	4216.98
288.143	288.14	288.145	164.63	163.925	164.994	1	0	3	0	0	2	2	0	97.0121	761.733	294.864	131.573	216.441	1197.8	1032.6	1109.88	226.734	219.407	241.831	234.599	289.287	179.637	284.3	1365.86	1547.06	597.501	1072.64	227.362	286.218	311.213	306.918
288.179	288.176	288.181	291.28	290.883	291.73	2	2	3	3	3	2	1	3	2144	2688.44	2210.62	3110.76	443.075	3372.36	3595.76	2673.44	2405.77	2606.46	3027.9	3089.18	3489.53	2177.02	3281.21	168.26	3061.45	2105.96	432.691	322.64	2781.99	2571.48	2909.03
288.945	288.939	288.946	459.581	452.298	466.178	2	3	3	3	3	3	3	3	64207.8	67729.3	46159.5	51506.7	67051.7	51290.1	62977.6	62436.6	46616.1	44031.1	44176.2	44968.7	62484.7	44239.9	46389.5	63564.9	48385.2	43506.8	48223.9	67097.5	46472.6	66284.6	62364
288.993	288.983	288.995	209.74	203.03	210.133	2	1	0	0	2	0	3	0	5953.12	4096.95	165.425	1568.27	44.8157	162.376	56.5015	235.694	163.051	0	0	4565.13	2251.29	308.085	79.2377	159.454	76.9888	2867.4	7742.16	6375.04	120.987	178.217	320.329
289.031	289.029	289.032	233.052	232.771	233.1	2	1	0	0	0	0	2	1	3087.25	1512.13	1515.38	2661.26	2379.12	35.0488	30.9311	0	0	113.642	62.9477	1680.43	2656.9	1646.12	2655.67	2548.85	2613.89	2862.96	6613.07	10435.6	1198.38	2053.7	1625.7
289.106	289.1	289.111	473.886	473.468	474.754	0	0	0	3	0	2	1	1	1447.25	476.904	687.755	715.899	498.563	246.3	318.056	273.573	1525.49	1468.7	1562.09	541.979	222.067	417.226	1072.86	1368.18	825.929	1798.57	315.199	451.837	527.853	614.086	1529.46
289.948	289.927	289.953	459.241	449.879	469.391	1	1	0	3	0	2	1	3	3612.98	1194.73	3268.36	1233.33	1016.53	993.623	1114.39	967.469	3123.76	2987.85	2460.74	948.755	1095.27	1300.98	1120.64	2761.57	2419.32	993.955	1089.65	2238.61	3434.04	3076.44	4421.09
289.997	289.995	290.002	284.188	283.091	285.039	0	1	0	0	3	1	1	2	516.514	399.697	232.757	2495.74	144.071	155.391	132.087	201.371	363.564	142.34	170.054	3038.69	2660.75	2355.97	179.545	1221.29	244.135	357.337	5093.38	423.875	3838.42	2013.88	312.243
290.158	290.155	290.165	186.161	185.22	186.611	1	3	3	2	2	1	3	2	1343.21	240.067	2651.4	1807.67	1611.89	2152.94	1315.65	952.47	2523.49	1996.33	239.777	1823.34	1698.69	184.053	291.731	1445.85	108.928	1282.91	1229.83	1509.14	1627.09	260.038	2107.36
290.921	290.914	290.93	458.524	453.366	463.892	2	3	3	3	3	3	3	3	10228.3	12473.6	13642.2	14900	9055.97	14736.4	11199.5	15070.7	13177.5	12706	15180.5	11509	17673.8	13547.1	11929.2	15250.5	13073.7	8935.22	15101.5	12049	14475.3	13484.5	15173.5
291.004	291.001	291.007	202.767	200.436	203.402	2	3	0	0	3	3	3	1	20156.3	20267.4	9655.18	8415.35	2989.74	461.162	265.647	391.751	255.379	132.771	519.67	21760.7	18064.2	16885.9	9034.39	9609.66	10317.9	12609.9	25559.8	24119.3	514.765	5203.75	428.927
291.143	291.137	291.148	268.463	267.748	268.742	0	1	0	1	1	2	3	3	504.616	647.234	2434.74	709.544	627.957	293.501	235.366	274.583	875.489	231.977	215.564	648.753	450.152	940.962	684.856	1037.33	973.477	1632.03	1680.62	2053.1	2154.62	3140.84	2089.07
291.161	291.156	291.17	407.67	405.85	408.447	1	3	2	3	1	3	2	1	38561.4	523.268	10023	4106.07	3833.51	2521.48	305.235	1308.57	9072.19	3166.88	2501.9	428.109	1628.69	347.381	2428.54	1551.09	4720.82	392.992	3467.51	1965.72	3409.02	202.089	247.957
291.159	291.127	291.167	496.442	486.287	498.061	2	1	1	2	0	1	3	1	2274.24	1830.18	577.838	283.246	2428.42	1893.42	394.798	271.946	365.023	3283.39	1259.12	507.286	317.177	474.243	1703.87	347.106	510.691	565.047	1202.75	1216.8	557.601	1278.76	622.891
291.179	291.174	291.181	426.152	425.751	426.57	0	1	0	0	2	0	3	3	832.917	508.424	1560.29	692.002	540.957	547.485	235.586	334.777	527.785	568.808	650.352	1090.04	312.085	838.057	447.79	441.224	759.162	6098.85	5607.06	4901.98	4032.33	9229.08	2691.96
291.993	291.992	291.998	202.915	202.253	203.706	2	0	0	0	0	0	1	1	2192.47	1993.69	158.674	218.905	104.491	179.236	264.956	224.801	186.727	155.371	143.45	249.294	192.114	236.595	111.027	195.483	135.22	1282.2	302.733	282.707	195.976	1195	403.718
292.023	292.015	292.025	31.6549	30.4974	32.3296	2	0	3	1	2	1	3	0	108213	47284.1	152.274	114.007	190.125	19387.8	87547.9	36499.9	0	233.278	19834.3	98082.4	139.41	115273	118.394	193.463	54607.4	95901.8	38779.5	74240.1	143.287	0	0
292.055	292.051	292.057	744.289	741.828	749.832	2	3	3	3	3	3	3	3	28319.7	59462.1	55120.1	55671.2	56627.7	66674.7	28973.9	60696.9	75578.7	53969.2	40379.2	38869.6	69907.6	36297.5	41029.3	75852.4	26186.5	51464.7	75549.8	42020.5	66848.3	59008.3	57651.7
292.465	292.459	292.473	744.378	741.954	746.678	1	2	1	2	1	3	2	3	1559.7	14349.5	25830.7	2739.71	14177.2	2311.09	3095.15	16511.9	18436.8	19817.4	2511.85	9651.5	2248.89	3069.11	14495	26573.5	10670	15558.7	2702.49	14385.3	16135.1	19439.8	18603.7
292.911	292.906	292.929	458.885	454.029	469.912	2	3	2	3	3	2	3	2	9591.72	10461.1	9775.47	14350.7	4628.92	7710.07	4819.41	1583.29	8228.41	12273.2	9087.49	7736.98	12998.7	7637.56	9854.46	10972.4	4727.68	6642.44	7620.83	7547.33	5988.79	4465.06	3703.2
293.098	293.097	293.111	239.778	234.406	240.173	2	3	0	0	3	2	3	3	1638.74	9281.8	7845.65	13578.6	5983.04	844.811	751.462	938.526	631.077	667.142	855.4	4774.71	3852.86	4678.38	10724.6	1056.41	4554.74	6021.81	13471.9	11694.2	19785.8	18921.3	7226.69
293.103	293.099	293.107	311.235	310.336	316.139	1	0	2	0	2	0	3	1	923.773	1121.54	1007.79	1188.33	1062.32	579.148	1612.54	1378.32	637.842	703.073	894.663	1541.71	650.122	1944.14	1105.98	844.72	949.59	1883.1	2101.66	1271.97	1215.35	1074.12	1351.92
293.148	293.144	293.149	191.62	191.222	192	2	0	0	0	3	1	3	3	2811.24	3248.9	737.775	703.987	930.231	367.001	300.649	241.669	250.345	376.839	239.082	2713.74	2625	2839.39	740.39	598.067	1747.86	8452.24	9768.64	5745.38	6662.29	7678.46	6551.81
293.157	293.147	293.161	267.659	264.028	270.63	2	3	3	3	2	2	3	3	16766.2	11645	26863.1	4245.14	5616.11	17524.9	8487.55	3918.92	12225.5	9287.09	24014.3	15418.4	141.925	9729.96	22377.1	5026.16	48.071	11165.1	17580.4	1904.39	16175.9	2904.75	3515.48
293.174	293.173	293.181	580.759	576.941	581.803	2	3	3	3	3	3	3	3	52669.5	54108.4	71400.5	61297.7	46452	36287.3	40392.6	27184.4	26263	27729.2	27164.6	29077.7	45563.3	41720.4	51127	46369.1	43644	62213.7	55669.4	58690.1	53520.1	57356.6	44368.9
293.175	293.174	293.176	539.351	538.569	540.13	2	3	3	3	3	3	3	3	128228	125107	97290	91654.6	114765	142136	110172	84677.9	128586	128668	119934	80136.7	81848.2	83009.2	95169.3	87409.8	75485.7	105190	106753	105450	111410	114302	100230
293.179	293.177	293.186	706.553	705.883	714.907	2	2	3	3	3	3	3	3	14019.6	22953.7	6918.31	19997.7	21383.7	22498.4	15231.3	22779.7	15044.4	22283.8	14756.9	14293	23681.7	12954.4	22175.6	15541.9	14006.5	8132.14	14737.1	12702.1	13612.2	14711.7	14284.1
293.177	293.176	293.181	608.929	608.063	616.877	2	3	3	3	3	3	3	3	9848.94	11356.1	4709.51	11161.8	8749.04	10463.5	9019.75	10112.5	12510.8	12510	9278.45	4174.42	9595.29	7068.38	11336.7	13269.2	9145.17	6374.71	12463	9606.75	6628.39	7406.25	8096.59
293.182	293.18	293.183	743.624	741.828	746.07	2	3	3	3	3	3	3	3	3.93028e+06	5.36134e+06	6.65136e+06	5.85292e+06	5.19842e+06	5.44203e+06	3.93348e+06	6.18135e+06	6.91014e+06	6.17679e+06	4.29138e+06	4.10323e+06	6.22487e+06	3.65007e+06	5.95568e+06	7.16946e+06	4.1314e+06	5.32198e+06	7.07466e+06	4.06054e+06	6.6439e+06	6.33197e+06	6.2542e+06
293.175	293.167	293.176	547.54	546.632	555.904	2	3	3	3	0	3	2	3	28499.1	24642.9	25227.6	26167.2	30985.3	38291.9	35407.9	23469.3	40362.1	40621.4	36779.9	1975.99	1595.08	1528.58	27606.7	23847	21042.6	1902.21	25659.5	27021.3	36759.9	36623.3	31336.3
293.179	293.178	293.182	677.079	675.281	679.855	1	2	3	3	1	1	0	2	892.09	4238.11	3145.24	893.702	6104.79	4924.13	3194.29	6009.51	2960.79	4667.75	4519.42	905.681	1059.2	3157.19	955.314	2802.41	802.374	1033.55	892.851	886.872	4559.7	802.024	2661.17
294.178	294.177	294.179	539.429	538.345	547.504	2	3	3	3	3	3	3	3	23607.1	22411.8	16862.9	16383.8	21012.1	27386.3	18527.9	15080.3	23567.1	22454.3	21435.3	14987.6	14521.7	15213.5	17513.7	17033.3	15400.2	18336.9	20934.2	18755.2	21227.6	20158.4	18631.9
294.177	294.175	294.179	580.819	580.023	582.313	2	3	3	2	3	3	3	3	8643.46	6982	13024.6	10456	6449.89	2176.86	6115.15	2093	2742.16	4258.33	3178.58	3627.71	6584.55	6681.36	9752.71	9317.62	7767.18	10806	8201.37	9301.21	8477.53	9144.15	7802.64
294.183	294.182	294.184	743.498	741.828	746.07	2	3	3	3	3	3	3	3	694982	1.07876e+06	1.24342e+06	1.06215e+06	1.0023e+06	1.10941e+06	692787	1.15109e+06	1.32079e+06	1.23458e+06	769278	736725	1.17894e+06	643717	1.13694e+06	1.39304e+06	726611	1.02842e+06	1.36676e+06	721877	1.29931e+06	1.22832e+06	1.13384e+06
295	295	295.001	31.1765	30.277	32.8987	2	0	2	2	1	0	1	0	18049.9	10340.8	424.813	592.635	640.493	552.707	22107.1	10018	0	1227.11	14098	19540	424.968	0	139.307	166.5	0	87.86	7111.67	0	128.453	0	0
295.119	295.115	295.122	384.268	383.309	384.729	2	3	3	3	3	1	1	3	3629.06	3441.93	3173.97	6330.68	4940.31	3147.33	2979.25	4688.3	5001.27	5327.38	4535.49	3855.91	5382.39	3312.61	4261.91	2487.02	3956.58	2299.48	2647.73	3027.22	4352.88	4472.9	3292.94
295.121	295.117	295.124	320.289	313.882	321.632	1	0	0	3	1	1	0	0	3114.56	1826.08	3673.14	4704.4	4520.62	2123.71	2205.13	2741.65	1483.54	1812.79	1906.69	2764.05	1452.86	2885.75	4237.9	1830.52	1335.47	2225.94	2779.03	3221.94	4358.86	4402.71	4164.97
295.121	295.117	295.126	427.245	427.026	427.988	1	3	2	2	2	2	2	3	4182.53	1206.6	2646.54	4460.52	3641.72	1104.38	3503.92	3837.64	3289.18	804.324	4150.35	841.379	4159.95	3417.79	3365.27	816.977	3763.24	2088.29	4017.72	969.344	2946.66	3381.58	2499.14
295.137	295.126	295.14	187.961	187.509	189.073	1	3	2	3	1	0	2	1	852.684	1643.14	3097.85	1894.85	1573.84	1985.27	1638.12	219.869	2112.7	1377.11	2959.66	2579.83	702.45	755.818	802.158	640.426	371.829	1360.24	2047.69	1766.42	1131.04	1550.05	2308.52
295.122	295.119	295.127	354.344	353.395	355.828	1	0	3	0	2	0	2	2	1279.77	2695.54	1621.32	2150.03	2155.75	1514.48	1181.74	1405.97	1419.3	1192.14	1419.72	1164.55	2314.39	1066.86	1968.57	1091.61	1162.2	894.451	1357.58	2105.77	1949.46	2192.25	1596.41
295.155	295.142	295.158	622.509	616.587	626.41	1	3	2	3	3	3	3	3	782.065	9485.82	10198.3	5304.94	4819.57	9171.56	11665.7	557.181	7565.08	10902.5	13865.7	11732.3	9088.55	12604	13268.4	17152.6	6090.56	7497.38	12459.1	12435	1465.17	13604.9	4109.22
295.178	295.177	295.179	743.498	741.828	746.07	2	3	3	3	3	3	3	3	288444	447425	484325	402904	382288	413509	272474	440470	498403	435018	299874	280911	463727	251903	421339	537103	278430	366049	516597	282740	489061	471523	433401
295.179	295.176	295.181	539.16	538.233	539.939	1	2	3	1	0	3	2	3	1416.17	450.162	2115.39	657.268	2521.58	2322.93	1744.18	1216.88	3697.43	364.686	442.134	487.232	450.207	456.441	1761.99	1898.92	2197	331.755	2120.51	1462.48	3365.77	2342.01	1678.66
296.075	296.073	296.077	142.906	141.754	143.674	2	0	0	0	3	0	2	0	9581.75	8228.87	193.431	379.831	356.219	390.418	356.3	494.149	336.577	370.602	289.94	6964.7	8467.04	20051.7	393.426	415.631	505.803	514.114	803.263	6820.88	353.982	697.608	569.641
296.112	296.11	296.114	345.745	345.658	345.862	0	0	3	0	0	0	0	0	611.057	607.778	553.38	467.292	481.788	2635.22	1182.37	793.298	469.157	536.683	438.65	510.73	571.772	371.777	537.718	402.104	337.384	331.902	283.806	654.048	538.778	451.131	522.967
296.145	296.141	296.147	249.224	248.639	249.747	2	2	2	2	3	1	2	3	3540.82	4474.6	3736.71	3688.32	526.99	5569.61	271.692	4381.67	4304.72	116.317	6227.86	3780.46	4274.47	3801.59	282.664	188.863	4286.31	2798.79	347.613	3763.16	3291.76	2760.9	3866.52
296.18	296.179	296.185	743.831	741.828	753.833	2	3	3	3	3	3	3	3	40686.3	57375.4	70039.5	59201.1	59161	73105.7	40155.9	68994.2	75691.9	67257.1	40622.4	33582.7	63788.5	36297.2	62504.4	81292.7	31197	60466.2	87167.1	40638.1	71756.2	64808	64175.7
296.997	296.995	297.001	233.044	232.728	233.733	2	0	0	0	2	0	1	0	2155.36	1236.45	812.52	520.665	538.302	416.146	123.734	410.597	286.787	354.332	343.438	1650.25	974.374	1270.19	236.181	811.404	486.657	708.18	414.408	6730.19	653.982	435.884	712.211
297.024	297.019	297.026	44.3535	39.1805	46.0163	0	2	2	2	1	1	1	3	214.5	123.923	303.911	8808.17	5339.39	1887.06	3951.16	211.076	108.498	3782.01	3694.12	212.354	271.16	2785.63	5692.56	145.29	247.511	315.689	1522.92	293.956	1900.37	1613.75	2749.87
297.136	297.134	297.139	504.26	503.382	504.814	2	3	3	3	2	3	3	1	8004.17	5045.61	4968.08	8018.42	6748.39	5690.19	7290.36	8301.24	6408.93	7334.7	7499.4	658.198	6733.02	5828.28	7723.65	5054.8	5481.11	6636.03	6474.88	7277	362.937	5668.8	306.818
297.139	297.139	297.141	159.268	158.801	159.995	0	0	0	0	1	0	3	2	247.618	358.416	230.193	217.549	112.211	266.524	118.437	176.965	175.553	217.69	336.715	351.175	726.799	353.891	388.39	219.132	324.192	4679.58	3721.04	2762.18	577.457	2752.92	3259.03
297.153	297.152	297.154	645.531	644.557	646.313	2	3	3	3	3	3	3	3	97068.5	104736	109945	104637	107289	214273	183619	183642	181231	187040	108461	105965	112090	100292	201538	180630	100091	102303	99581.6	187790	192226	184476	176656
297.151	297.143	297.152	614.391	611.832	619.157	2	3	3	3	3	3	3	3	11931	8843.24	10489.5	10422.4	10252.9	11780.9	10198.8	10250.5	10532.2	12594.7	10007.3	9808.18	10975.1	10903.2	12153.1	8470.65	11648.6	10827.9	9741.44	8448.28	10093.2	9271.79	10548.5
297.152	297.151	297.153	655.362	654.738	656.384	2	3	0	1	3	1	2	0	63545.2	65581.8	69040.3	71214.8	67521.8	7977.21	7504.41	7835.65	6830.21	7256.65	67308.4	67725.4	70605.7	63235	7547.88	7379.02	63145.1	66967.3	64916.6	7253.55	6727.75	6688.64	6481.36
297.135	297.133	297.138	365.508	364.229	365.995	2	0	1	1	2	1	2	1	2830.79	2615.79	2383.3	2097.33	2050.81	1194.9	2795.41	586.617	921.158	2817.32	1088.04	1943.31	2679.08	811.934	1988.25	1110.28	2328.12	1732.56	1003.17	2995.81	3021.08	2725.21	1868.25
297.178	297.171	297.181	743.691	741.056	747.25	1	2	2	2	0	1	2	3	3750.98	6664.96	4441.29	6102.96	6541.43	3766.06	3140.66	9270.64	9410.46	3777.37	4393.34	3901.88	3815.17	3660.13	3815.44	7950.84	3418.02	3935.14	5242.17	4556.82	8012.99	7148.38	4546.47
298.156	298.155	298.158	645.19	643.898	646.65	2	3	3	3	3	3	3	2	11339.4	32412.2	11500.7	16837.7	17087.7	22500.4	20127.9	16032.9	11067.1	19098.6	17203.1	12173.5	18175.5	17237.3	21807.3	17344.7	17995.1	17564.1	15863.4	18000.7	20500.1	17321	2730.34
298.155	298.154	298.157	655.347	654.873	656.384	0	3	2	1	2	2	2	2	1256.53	1459.21	12480.7	11655.7	11596.1	12321.8	1088.8	12623.3	11549.1	1127.36	1375.67	1499.35	8228.91	8998.98	13708.7	12094.5	1523.62	1194.23	11711.4	11641.2	1033.14	10296.7	13711.6
299.163	299.162	299.165	632.445	631.441	634.008	2	3	3	3	3	3	3	3	12203.9	12668.3	12155.4	13380.9	9645.84	10356	13694.6	9110.46	10535.6	10972.8	9648.88	10785.8	12340.3	11293.6	12542.5	10568.2	10057.5	12190.3	10874.1	9529.21	10913.1	9294.03	11185.1
299.152	299.149	299.156	645.348	641.609	647.367	1	2	1	3	0	1	1	1	1942.56	4865.61	2657.34	6733.47	3912.85	7750.26	1653.55	2082.7	4493.33	3932.84	5697.57	1904.21	2234.89	1680.13	3823.49	2447.88	2055.02	2367.15	2441.79	5807.94	2181.84	5868.63	2337.05
300.124	300.121	300.126	326.623	326.552	326.767	0	3	0	0	0	0	0	0	871.36	638.093	3609.8	7059.03	2810.68	339.425	315.082	289.002	339.88	448.691	324.907	711.507	690.713	787.828	556.992	509.628	690.574	946.174	535.676	620.903	751.851	863.038	1007.19
300.164	300.161	300.172	632.113	631.441	633.798	0	1	2	1	1	3	0	2	544.497	755.445	1245.69	594.342	295.798	660.309	1768.95	1443.55	912.259	384.051	363.918	420.326	1618.37	368.353	2313.5	1445.11	1281.52	448.198	314.226	301.65	413.697	2120.85	1531.93
300.182	300.175	300.187	134.012	132.216	142.136	2	2	0	0	1	2	3	3	1886.28	2108.2	258.479	1414.02	254.147	203.768	194.396	345.163	242.302	216.965	256.659	283.402	256.506	1644.14	4380.81	2170.98	320.89	1614.13	5178.1	9014.45	8898.84	6089.54	1784.46
301.057	301.055	301.061	138.324	137.037	140.116	2	1	2	2	3	2	3	1	22041.2	6140.05	836.153	4172.4	401.681	4060.46	13471.1	401.204	3875.99	427.188	8100.52	13036.3	2245.04	10839.3	2363.85	559.732	14837.3	24382.6	4747.22	17224	888.705	1079.67	3334.26
301.121	301.116	301.13	488.708	487.684	489.601	2	2	0	0	2	0	3	2	3210.77	2474.08	1042.29	1082.62	213.665	199.735	121.315	246.516	54.8833	265.501	176.007	1685.37	371.027	1522.83	365.233	84.6273	148.221	3211.61	1603.07	3260.3	2801.38	380.702	1247.27
302.159	302.156	302.16	318.501	317.289	319.135	2	3	3	3	3	3	3	2	4530.29	4654.77	3368.02	4905.03	5363.07	4325.22	4713.03	6116.5	2942.3	3017.28	3882.91	3905.48	4219.79	3702.49	4175.09	4692.85	4002.93	3686.39	4334.49	4340.17	1924.79	620.252	3833.03
302.196	302.19	302.2	333.049	332.397	334.818	2	2	3	2	3	2	3	1	2026.19	2639.46	426.545	2255.29	2724.91	3022.52	2379.85	1963.79	263.869	1534.61	2481.18	1538.07	1954.84	1245.95	2614.6	194.876	2371.13	1750.44	1775.94	1728.69	1406.81	293.347	442.119
303.103	303.102	303.104	232.384	232.077	232.76	2	3	0	0	3	3	3	3	33459.5	32771.7	38956.2	40573.8	23612.6	1612.92	1107.34	563.076	1516.13	994.287	2876.06	25680.1	25661.2	30283.6	31856.3	23364.6	24111.9	54342	53339.5	51605.3	68303	66492	53541.8
304.106	304.103	304.109	232.337	231.999	232.721	1	2	0	0	1	1	2	3	3044.8	699.739	710.16	4717.33	2566.43	295.524	344.269	362.706	399.053	373.872	557.561	391.58	478.549	3245.02	539.151	3334.09	477.283	6828.51	6617.65	633.218	6166.21	8106.01	5530.65
304.175	304.172	304.176	226.66	226.327	226.933	2	3	3	3	3	3	3	3	4630.44	6621.55	5488.92	7267.26	6101.57	7330.25	5558.61	7475.03	6858.54	6805.45	7191.93	6610.48	4408.28	5698.67	5021.16	7287.63	6185.41	5108.46	6690.52	5334.71	8192.4	8574.66	7779.89
305.027	305.027	305.03	249.548	240.514	250.294	1	0	0	0	2	3	1	1	68.7017	3467.69	80.2123	51.3172	0	0	0	0	0	77.2266	81.1374	1298.08	252.696	3279.58	6179.47	1222.3	3968.78	33.3084	85.7247	2325.57	66.7458	228.631	2493.04
305.099	305.093	305.1	471.701	470.354	472.535	0	2	0	3	0	1	0	2	2479.07	521.858	1106.1	2820.32	2007.93	380.541	592.737	220.54	2102.52	2215.61	2079.18	764.914	584.705	424.43	640.478	951.916	816.393	301.179	465.54	462.933	3693.43	2064.85	444.863
305.102	305.101	305.104	531.33	530.613	531.999	2	3	3	3	3	3	3	3	21520.7	23778	21252.7	24160.4	22168.8	22481.6	19533.3	24255.2	22081.6	23022.4	20927.5	22081	24751.3	21554.6	22230	23038.7	21294.1	23029.2	23367.3	23320.6	20273.7	20483.5	21862
305.104	305.099	305.107	398.676	398.181	399	0	0	0	0	3	0	0	0	435.531	470.271	434.575	491.892	467.331	197.897	212.876	109.605	249.934	185.106	207.427	1133.4	621.122	1202.18	363.058	322.959	380.174	359.263	336.545	378.931	468.485	501.893	489.667
306.061	306.055	306.062	39.1616	38.1685	41.7807	2	3	3	3	2	2	2	2	8508.26	7782.53	10727.9	11179.6	5232.25	6597.19	11917.2	5568.46	2246.77	4242.3	10817.1	7702.57	46.6173	11295.7	4440.88	212.065	19007.5	140.028	7625.17	12165.5	7208.34	164.041	12416.4
306.106	306.103	306.109	531.322	530.737	531.999	2	2	2	0	2	3	2	1	2439.12	2732.37	403.506	2587.23	2357.79	1951.46	2641.43	143.967	353.769	236.786	269.853	198.635	3311.42	2480.23	1953.11	3040.26	1851.94	296.73	1793.19	2234.65	417.907	222.025	2973.35
306.974	306.964	306.977	202.748	202.366	206.49	2	3	0	0	3	3	3	2	30989.5	34535.3	13679	9643.59	5650.14	124.638	163.74	65.7435	82.2112	72.1271	93.9678	31521	26064.5	35950.9	11189	13601.1	16514.3	23516.8	39943.6	41143	70.8084	7008.34	7459.25
307.036	307.03	307.041	39.5844	38.9223	40.2992	1	2	2	2	2	1	1	3	0	4442.36	0	5826.37	8102.65	54.5685	2785.9	4268.17	3608.25	7115.36	0	0	4696.36	3021.9	6485.74	0	0	2218.79	0	0	5314.34	4861.03	5261.7
307.084	307.076	307.085	222.669	222.56	225.969	2	2	0	0	3	3	3	3	4435.27	7535.8	11097.1	9781.76	554.428	257.422	330.487	418.147	384.758	285.858	413.49	12481.5	12022.9	14565.8	5674.88	6848.17	7929.27	9757.6	14447.6	12252	16725.9	23610.6	6916.84
307.116	307.107	307.126	275.681	275.022	280.397	2	0	0	0	0	0	0	2	1950.46	1592.32	326.704	278.768	531.35	294.4	257.4	185.193	206.507	192.211	196.575	344.458	372.505	304.199	248.448	397.357	332.013	413.559	645.35	381.116	609.074	784.572	1132.4
307.157	307.155	307.167	566.714	560.31	567.572	1	3	3	3	3	3	3	3	6826.29	6770.66	6704.47	8496.67	7471.19	4130.21	7013.98	6840.64	8323.19	7658.53	7636.39	6639.39	7492.72	5414.25	8248.87	6877.61	7835.23	7260.06	7914.76	6305.47	6123.11	7204.3	8021.54
307.157	307.155	307.159	608.258	607.109	608.633	2	3	3	3	3	3	3	3	10639	12882.8	9712.73	11551.9	11347.1	10421	7908.28	11326.2	11128.4	11180.2	10878.2	10446.1	11089.3	9817.33	10919.4	12447.6	9908.98	9731.02	11005.6	10113.7	8977.01	11434.2	10383.7
307.157	307.156	307.159	586.9	586.073	587.565	2	3	3	3	3	3	3	2	9374.33	9988.26	9473.28	9510.03	9614.74	9703.11	9656.99	6720.8	8969.45	10380.9	10755.8	9044.41	10407.3	9633.5	10149.1	11187.5	6466.22	9848.97	9256.04	8726.36	10631.4	10416.2	1514
307.157	307.154	307.159	538.928	538.233	539.792	2	3	3	2	3	2	2	2	6273.86	6795.79	6755.99	5577.11	5621.5	6456.42	6624.82	6733.56	7395.69	5499.72	5753.6	6116.26	6398.28	6698.65	6048.99	5238.08	6260.4	6414.43	6153.23	5387.72	5384.03	7413.49	6364.58
307.157	307.154	307.16	551.554	550.605	552.268	1	2	2	3	2	3	3	2	5456.85	5701.27	5692.3	6416.14	6087.63	5111.23	5862.08	5351.28	7095.79	5234.14	5770.65	4711.3	5758.5	5464.53	4785.41	4658.86	5262.06	6512.14	7070.43	4964.31	7774.41	6006.45	5644.09
307.157	307.155	307.161	503.931	503.382	513.773	0	1	2	3	3	2	2	3	867.568	404.586	588.051	762.991	4075.47	595.694	5337.12	5453.6	5865.83	4708.93	5779.58	5096.3	4515.64	5349.74	4639.99	6538.47	554.82	565.384	5925.32	5833.78	6091.64	5083.82	5578.49
307.158	307.152	307.165	677.149	675.281	680.525	1	3	2	1	3	2	2	2	2932.63	280.646	4465.61	5303.96	4346.51	4800.82	321.908	4986.93	4417.98	322.762	205.323	4237.1	8147.98	4171.81	4531.98	5807.18	269.358	481.494	4127.7	4661.34	6233.82	370.727	4211.19
307.173	307.169	307.174	307.366	302.011	309.13	2	2	1	2	3	2	1	0	5749.22	4842.59	11918.6	361.488	1863.28	6051.73	172.798	292.806	3764.67	247.788	6799.99	5553.17	1474.45	2701.03	13137.9	136.176	1065.56	3801.41	1091.24	105.718	1558.67	309.531	478.004
307.16	307.156	307.162	743.893	742.066	747.021	0	2	2	2	1	3	1	1	2367.83	2921.17	2094.82	2327.12	3651.57	2821.7	2021.38	2527.2	5643.91	3100.25	2669.62	1692.41	2094.55	2069.5	6784.48	3741.37	3158.88	2551.14	4861.03	2047.9	2918.19	2086.35	4699.58
307.194	307.191	307.198	827.558	825.934	830.009	1	3	2	2	2	3	2	2	705.536	3157.78	6230.39	5658.57	3442.14	5029.73	715.267	7543.58	1117.26	5733.37	2846.3	650.008	2364.8	2235.06	6411.21	6972.61	1849.03	3761.07	5756.27	783.148	5262.93	868.894	4091.24
307.195	307.189	307.2	791.435	789.651	794.355	2	3	1	2	2	1	0	1	1568.33	3232.17	1502.88	4566.99	3622.31	4156.56	3972.92	4132.95	794.309	4071.64	3886.56	4189.02	5489.73	2281.64	2489.07	3101.8	4290.07	2482.18	3102.05	4091.08	3105.65	2203.11	2776.52
307.987	307.986	307.989	680.354	679.088	683.553	2	3	3	3	3	3	3	3	129040	149745	254038	107894	241266	259428	155253	193080	176281	253879	141448	167740	129152	135917	260025	258527	121196	159686	262342	196984	201645	162640	133242
308.083	308.082	308.089	210.559	210.133	222.64	2	3	3	3	3	3	3	3	50421.1	46508.7	29298.4	40495.2	49625.3	43913.4	51662.5	50054.9	35067.3	50174.7	53417.8	48492.3	49059.4	44368.2	40783.2	42592.8	50450.7	31913.1	29768.6	45960.3	34974.1	31976.6	26378.3
308.159	308.156	308.164	566.671	566.102	568.249	2	0	0	1	1	0	2	0	974.412	970.055	1118.9	1054.44	1046.46	1516.61	1018.8	1047.2	1202.13	1005.88	640.735	1416.64	710.733	1381.89	1190.64	1392.9	1316.89	1462.9	1260.57	1103.98	1169.73	1381.06	1528.82
308.162	308.157	308.163	587.05	586.258	588.163	0	1	1	0	3	0	0	1	252.932	203.504	204.455	995.498	363.706	301.959	487.059	869.428	240.082	255.575	100.914	1547.04	1164.43	828.519	319.298	336.328	156.924	423.575	269.029	165.686	793.432	297.289	326.025
308.421	308.418	308.424	681.035	677.303	686.334	1	2	2	2	1	3	3	1	26501.7	350.92	78009.3	43313.3	260.153	53902.2	299.802	38640.3	35181.1	202.564	42303.3	352.861	37663.7	254.123	44021.2	47310.1	47947.2	54826.1	90743.5	67108	72627.3	373.708	284.219
308.585	308.583	308.593	210.523	210.133	212.748	2	3	3	3	3	3	3	3	12872.1	11176.2	7879.64	10095.9	11314.2	10113.6	10602	12031	7876.75	11971.7	10953.8	8514.98	10927	10150.4	9298.06	6230.19	11255.1	8013.62	6959.99	8026.57	8469.41	7005.99	6099.92
309.084	309.081	309.088	210.664	210.088	211.117	1	2	3	3	2	3	2	1	8988.75	946.959	807.27	6902.87	6473.03	7570.67	7305.43	6645.98	5765.6	7908.42	7857.49	6704.17	6109.36	629.287	5164.86	4903.54	8058.4	5033.17	1264.52	6139.48	4556.11	1810.89	1342.96
309.17	309.167	309.173	546.912	546.078	547.704	2	3	3	3	3	3	3	3	9641.47	7902.68	13736.6	9555.42	11110	9090.36	14869.3	8968.93	9972.53	7562.06	10994.5	8994.38	9543.84	5701.01	10761.7	5660.89	7409.4	10645.3	8458.99	10650.4	9724.47	11763.7	10080.9
309.173	309.169	309.175	649.935	649.251	651.295	2	0	3	3	3	3	3	1	4609.07	5963.82	1677.68	2893.72	2501.16	6954.37	4951.1	7628	7384.92	6016.16	6052.48	4774.61	6217.62	5396.72	6009.24	6807.18	3785.44	6200.76	3866.1	5192.22	2050.64	8003.27	2154.51
309.17	309.162	309.173	532.392	530.727	533.343	1	2	2	2	3	0	3	3	7572.19	4237.89	6857.01	5544.6	5239.53	4197.97	6130.17	5180.86	6364.78	5577.01	5202.66	5380.75	4540.25	2931.01	8680.21	5973.73	6024.26	3753.57	4707.62	2598.72	6486.91	5347.85	5312.68
309.152	309.143	309.155	219.862	218.887	220.261	2	2	1	2	2	1	2	1	6943.21	2697.11	9231.76	1840.98	818.638	5031.67	468.847	485.509	4248.82	2189.27	565.441	3692.51	1018.93	2793.08	988.725	2115.75	835.688	4041.43	1048.38	2133.05	3884.35	1553.57	1225.63
309.169	309.166	309.17	520.323	519.96	521.378	2	1	0	0	0	1	0	1	3820.99	2856.56	7716.86	8841.41	3765.33	7138.33	6808.52	5973.48	6162.28	6841.47	6693.27	9168.84	7932.71	7696.58	3990	6447.55	5900.38	6300.41	6897.19	7712.18	6946.5	7471.76	4234.07
309.17	309.156	309.173	612.694	607.204	616.956	2	3	3	3	3	3	3	3	6418.81	7252.45	5660.69	6853.02	7604.89	8813.19	7281.1	9284.87	7655.75	7100.97	8345.97	7766.15	7747.27	5158.18	7616.23	8547.11	6555.58	6826.25	7659.17	6553.3	8611.7	7772.94	8668.42
309.172	309.17	309.177	564.761	563.929	565.675	2	2	3	3	2	3	2	3	6159.08	4901.54	2813.81	6364.72	5748.32	6103.9	6871.31	7327.39	5981.83	6939.17	6333.98	5012.29	6180.28	5754.48	7264.26	5091.15	4472.66	5287.08	5593.62	6143.43	4817.46	5941.79	3300.85
309.177	309.176	309.178	692.076	690.765	693.717	2	2	3	3	2	3	3	3	6.30665e+06	7.61248e+06	7.28577e+06	4686.86	6.75359e+06	7.28043e+06	6.20351e+06	7.69986e+06	1.01872e+07	7.41083e+06	5.5237e+06	6.53912e+06	6.8e+06	4536.85	7.46764e+06	7.53812e+06	6.15049e+06	8.64533e+06	7.55189e+06	6.51578e+06	7.06721e+06	7.82657e+06	9.48618e+06
309.173	309.171	309.176	578.743	577.782	579.432	1	3	3	3	2	3	3	3	12133.8	5110.92	4502.12	6912.73	5180.18	5343.85	7112.2	6263.88	4740.02	7466.73	5766.5	7131.59	6490.49	9604.17	6992.49	5840.21	5073.2	5274.05	5260.58	4808.89	4907.98	5879.15	5377.15
309.178	309.176	309.18	679.924	676.172	683.553	2	3	3	3	3	3	2	2	8.16635e+06	8.48544e+06	8.70644e+06	1.63786e+07	8.41109e+06	8.41679e+06	8.06215e+06	8.53954e+06	9.69139e+06	9.59877e+06	8.14929e+06	8.3435e+06	9.46155e+06	1.3239e+07	9.45736e+06	8.93821e+06	8.10407e+06	8793.67	9.80058e+06	8.24135e+06	8.64206e+06	9.65493e+06	9971.3
309.597	309.59	309.61	682.11	677.975	692.317	1	3	1	0	2	2	2	2	23142.3	340.647	37151.1	16970.5	35934.9	205.613	23891.4	380.235	238.661	253.182	322.529	31495.4	8235.94	355.821	29172.1	16122.8	273.592	23803.7	322.27	26515.7	31916.5	27530.7	388.576
310.114	310.112	310.116	114.496	112.315	116.867	1	0	0	0	0	0	0	3	412.63	1458.2	417.421	417.284	309.096	313.569	364.283	361.027	328.823	292.803	304.49	472.845	415.197	374.768	298.793	413.972	547.931	727.157	424.531	401.211	1722.92	775.437	1395.34
310.159	310.155	310.164	432.154	431.389	432.493	1	1	2	2	1	2	2	3	307.66	1304.23	642.871	506.848	2087.04	2779.36	1462	211.766	2456.48	267.285	1539.42	275.166	1199.42	280.29	450.043	1644.54	1535.34	1685.44	3155.08	577.362	2762.8	2400.63	2173.33
310.177	310.177	310.178	680.093	677.975	685.538	2	3	3	3	3	3	3	3	3.34648e+06	4.37299e+06	3.67669e+06	4.21834e+06	4.04991e+06	4.27797e+06	2.7752e+06	4.43589e+06	3.68664e+06	4.44161e+06	3.7121e+06	3.49918e+06	2.5149e+06	2.9725e+06	4.32279e+06	4.83618e+06	3.30377e+06	3.9268e+06	4.84899e+06	3.5062e+06	4.65085e+06	2.74572e+06	3.18172e+06
311.168	311.168	311.169	707.436	706.221	708.164	2	3	3	3	3	3	3	3	130637	155155	148362	152390	147144	155413	127788	152540	137181	136538	127967	134739	157097	126025	151204	135822	128233	135733	136211	139245	147225	142226	134566
311.172	311.167	311.173	679.863	672.581	682.882	2	3	3	3	3	3	3	3	859860	1.04192e+06	1.1223e+06	1.88013e+06	972454	1.17162e+06	819317	1.16995e+06	1.22746e+06	1.17933e+06	921446	865632	1.18404e+06	805009	991240	1.32198e+06	1.53343e+06	1.00006e+06	1.31781e+06	905809	1.33068e+06	1.17588e+06	1.17911e+06
311.173	311.172	311.173	690.599	689.607	691.73	2	2	2	3	3	1	2	3	556516	749549	785668	5628.6	751813	794445	622476	5155.59	718934	831018	619496	612239	870501	459978	787496	6363.35	5663.76	639628	6404.91	607891	779856	767561	234752
311.156	311.145	311.16	215.92	215.546	216.224	1	0	0	0	1	1	3	3	1405.02	254.311	211.645	334.119	128.094	115.549	174.898	242.992	226.148	133.086	57.2625	171.508	1564.9	237.806	800.41	285.246	197.744	4555.23	4292.53	4999.48	3236.48	3956.42	4965.58
311.184	311.18	311.187	593.368	592.457	594.805	1	1	3	0	2	2	3	3	1248.14	4133.31	1371.73	2664.22	1294.58	2658.03	5314.5	2627.73	1154.82	976.013	1537.27	2747.91	923.946	2977.23	3471.68	2184.44	1392.27	4170.43	3565.56	2442.72	1885.18	3232.14	2249.64
311.181	311.178	311.185	568.943	567.924	569.506	0	1	2	3	1	2	2	2	973.362	1314.72	1278.75	4382.55	998.703	5664.27	2719.93	1050.71	4968.52	3561.61	3968.09	1138.96	1003.85	1895.48	8628.1	2491.1	995.41	4933.03	1253.98	2530.13	1567.04	2884.95	3255.42
311.182	311.178	311.187	518.459	517.55	523.87	1	3	1	0	2	1	2	1	1744.17	2066.76	2906.57	3357.64	2842.14	1397.07	1258.56	1648.13	1435.37	1567.95	1473.17	1821	1507.15	1737.05	3324.51	1428.33	1449.53	3991.61	1923.61	1863.69	2192.74	1285.46	1770.79
312.093	312.086	312.094	44.0772	42.742	44.2757	1	0	0	0	0	1	3	3	139.433	1159.44	168.824	219.695	219.139	226.396	82.749	169.244	174.202	215.08	115.504	116.601	122.586	147.309	164.291	937.643	169.175	2294.29	5320.9	6475.22	5264.36	6544.53	7979.97
312.098	312.096	312.1	344.424	344.101	344.933	0	2	0	0	0	3	0	1	551.401	274.321	226.692	1844.28	1037.56	217.461	126.727	194.263	282.883	318.891	134.975	479.995	289.455	358.466	2422.74	1096.01	707.7	345.634	426.484	487.264	1170	193.11	214.571
312.174	312.166	312.175	679.445	673.166	683.218	2	3	3	3	3	3	3	3	113510	200469	149172	145057	155901	191997	121433	136204	175294	132812	132659	202970	158386	183636	150909	179315	117606	144131	160683	202212	162496	151404	168024
312.172	312.168	312.172	707.46	705.539	710.814	2	1	2	2	3	1	2	2	23548.5	39537.2	100646	89130.7	29576.5	45305	23971.7	99858	25465.2	40001.7	66981.2	24218.7	47727.9	21203.1	43618.1	122994	56841.6	85359.8	27093.7	24189.9	42090	27455.2	101196
312.174	312.173	312.175	690.462	690.05	691.81	1	3	1	0	0	1	1	1	88659.4	1521.02	122484	110034	118354	1389.86	89662.6	1198.15	1472	1267.2	1592.64	1183.54	1238.56	1337.49	1741.16	112467	1156.66	1226.88	117755	1187.89	105623	1330.62	1327.83
312.179	312.169	312.183	260.363	259.384	260.715	2	1	1	2	2	2	1	0	1184.73	2176.8	180.924	561.775	209.682	210.693	351.343	2952.22	281.351	3002	2222.47	336.178	2794.74	2267.4	2147.57	252.569	2852.03	243.656	388.862	1482.8	317.508	307.158	352.159
312.992	312.989	312.995	203.028	201.382	205.425	2	3	0	0	3	3	3	2	11585.6	12596.6	8580.51	6422.34	2487.86	149.908	23.5383	139.237	82.5435	147.935	219.921	11244.2	10515.1	15676.9	4746.96	8291.12	8766.72	11461.7	13699.5	14123.4	318.576	5722.1	3255.57
313.09	313.086	313.095	129.487	128.448	131.233	0	0	0	1	3	2	0	0	218.948	231.795	286.153	184.913	205.618	276.809	195.834	157.042	94.0286	102.46	899.974	977.66	783.419	1036.61	175.676	653.249	609.676	381.025	300.62	245.307	235.634	418.204	405.963
313.142	313.136	313.147	490.073	489.292	496.368	2	0	1	0	0	1	0	0	3617.27	439.878	1510.4	782.71	1083.82	639.436	673.357	650.925	702.158	652.177	1097.84	880.868	749.473	706.133	1376.97	775.429	1239.91	1036.77	731.77	736.23	942.333	493.048	988.894
313.997	313.996	314	32.2365	31.6271	33.7558	2	3	3	3	3	2	3	3	135713	101480	111953	66315.1	69904	64116.1	122955	99718.9	24604.3	34040.4	114764	136120	41229.8	135052	130.876	29150.4	153353	190558	129654	121553	68873.2	62047.8	126335
314.996	314.993	315	32.1647	30.277	34.3367	1	2	1	1	2	1	3	0	12850	29.3808	96.3617	11219.3	10941.3	68.0749	12462.9	75.2027	0	25.6131	16024.2	0	2041.01	14965.8	83.6559	98.7709	21081.4	15518	5124.74	14399.7	166.845	0	20.8859
315.013	315.011	315.017	404.906	400.69	405.525	2	1	0	0	3	0	2	0	13097.7	20159.6	344.635	1216.04	324.091	332.324	237.63	95.7925	185.342	177.768	180.794	8501.46	4829.25	14360.9	533.282	242.757	254.532	278.246	12608.8	21258	417.304	48.1579	195.692
315.071	315.066	315.075	142.631	140.918	144.113	2	2	0	0	3	2	3	3	3315.54	7140.95	9934.42	7842.84	512.555	392.416	247.941	476.562	418.488	397.211	361.324	3012.22	6563.91	5572.8	4411.21	312.09	3631.61	5320.02	9865.07	2819	7409.28	8713.8	10620.5
315.128	315.121	315.132	191.607	190.873	192.336	1	1	0	0	0	0	2	3	772.448	1377.76	894.569	539.676	681.398	414.87	305.016	419.629	407.054	277.365	441.157	707.739	690.502	521.689	462.702	293.494	486.016	2650.31	3823.21	543.231	2558.4	3888.82	2580.16
315.146	315.142	315.147	339.874	339.53	340.245	0	1	0	0	0	0	1	3	622.095	933.486	1205.89	732.019	789.184	615.183	493.63	444.254	446.824	400.351	612.361	923.925	790.572	882.232	876.668	870.708	713.98	1170.96	3584.7	683.424	3352.08	5590.43	3841.1
315.158	315.152	315.164	539.498	538.569	547.112	2	2	3	2	3	1	3	2	5214.54	4272.02	1330.13	4039.27	4871.24	5007.5	4719.66	3183.35	3544.81	773.988	4307.2	2692.5	3010.78	3333.17	1477.44	914.08	1458.2	2332.88	5101.24	4146.02	1165.13	4187.68	2930.43
315.18	315.178	315.183	502.154	501.082	502.873	2	3	2	3	2	2	3	2	4759.13	4576.16	3588.62	4594.49	4931.26	9855.23	862.956	6464.94	2531.55	6602.98	7293.36	1217.58	3878.68	6688.91	1244.6	3347.65	4669.28	3900.68	3949.89	7620.1	7068.72	1225.29	5467.55
315.199	315.197	315.205	644.485	643.704	645.673	2	3	1	1	0	0	1	0	128306	3670.92	32946	7781.33	7143.34	1369.14	7434.45	1002	23743.3	886.317	699.629	870.82	1051.33	763.008	740.332	751.759	2502.86	1387.34	1189.83	907.317	1054.53	614.339	956.814
315.255	315.252	315.257	622.929	622.031	624.175	2	2	3	3	3	3	3	3	12002.6	14407.1	9121.51	10625.8	466.033	12079.9	10975.6	13091.2	9092.54	11219.5	11310.7	11695.8	14242.1	10930.6	14705.3	10207.6	10951.8	7508.18	8075.45	13182.1	7726.26	6896.01	8393.7
315.254	315.251	315.257	639.84	638.5	640.59	1	2	2	2	3	3	2	2	25590.1	8014.92	6038.45	6414.12	4780.17	8062.11	6698.22	6061.07	4125.04	7475.72	5328.57	5294.44	7065.78	6815.97	6419.63	4984.81	5708.42	5009.37	1574.84	5583.44	6429.57	5053.63	1121.27
315.25	315.244	315.255	516.449	515.6	516.758	1	1	2	3	3	1	1	1	1405.29	1634.29	4836.98	1298.73	1175.32	3457.24	1287.48	2381	5532.51	1573.79	1720.84	3250.86	2859.29	978.358	7689.86	870.224	1131.85	3849.45	1045.84	1078.5	1679.74	3276.95	1367.01
315.993	315.979	315.995	33.4468	30.9942	37.053	2	2	2	1	3	2	2	2	7647.88	8041.98	91.2951	8834.6	7610.44	5400.53	12491.9	136.561	2380.87	137.203	0	13862.2	3445.97	13919.5	1801.69	164.506	19809.1	19338.7	15512.7	0	9121.88	4191.87	208.159
316.258	316.255	316.263	623.288	621.877	623.658	2	1	3	2	1	3	0	0	1619.91	2526.09	227.225	1851.49	212.353	2374.72	1827.55	2671.66	194.507	2956.16	1360.54	114.065	2157.27	149.312	3117.59	1266.11	2482.38	212.181	211.82	133.091	167.709	258.584	215.71
316.946	316.944	316.947	705.247	700.536	709.51	1	3	3	2	3	2	3	1	28969.5	10230.5	28138	18757.6	21626.2	23160.3	34285.5	22028.8	26359.2	16444.6	27582.3	16722.8	22799.4	33546	19729.7	29163.9	28723	13008.9	23941.2	31121.7	31758.3	23639.3	24280.2
316.945	316.944	316.946	915.251	912.106	918.294	2	1	1	0	0	2	1	3	95449.3	82968	58260.3	54884.2	79855.5	53600.5	104299	52866.3	51946	53569.3	56252.8	57186.3	50314.8	59832.2	57609.5	55579.7	92822.3	78682.6	56748.2	57134.2	118869	82310.2	70703.8
317.026	317.022	317.028	289.889	289.473	289.967	2	0	0	0	1	0	2	0	17890.3	4145.75	566.758	476.629	0	558.669	0	0	504.258	1362.12	489.672	11955.1	805.265	508.055	0	0	452.469	506.809	13982.7	26655.2	412.978	81.1499	721.868
317.089	317.088	317.091	116.144	112.138	120.349	2	3	3	3	3	3	3	3	54087.3	112152	38750.6	57334.8	59676.2	53609	52250.4	73106.3	43453.5	104926	53973.1	48364.2	109847	44440.7	104497	42741.6	48803.9	37165.3	87886	100304	83739.9	81823.3	79789.6
317.121	317.118	317.122	232.371	232.319	232.568	0	0	0	0	0	0	2	3	434.77	281.988	529.988	603.69	484.61	204.558	122.722	140.892	74.1555	187.432	105.367	289.755	146.917	302.015	354.292	523.581	454.022	3591.07	441.018	2580.5	5135.07	6944.22	3500.16
317.156	317.141	317.168	271.515	266.925	272.003	0	3	0	0	0	0	0	2	474.104	297.287	1818.12	2627.09	2560.17	183.653	339.532	426.377	280.044	366.959	192.873	223.371	388.277	392.759	165.102	301.044	322.397	560.901	264.368	417.56	880.451	843.827	3509.29
318.092	318.091	318.097	116.929	113.577	120.651	2	3	3	3	2	2	3	2	6279.65	9527.7	7373.22	9839.88	5072.48	10102.4	11250.1	12196.3	8243.67	11054.9	11310	7051.31	6031.69	672.656	5705.7	5288.18	378.458	4796.88	4844.26	6317.66	8676.74	5468.28	780.028
319.068	319.058	319.071	232.346	231.697	234.45	1	1	0	0	3	3	3	3	911.366	5306.07	1396.27	1004.32	3830.53	824.181	675.145	310.798	578.953	480.845	1348.87	5256.69	1068.11	3938.01	3520.64	4149.36	3842.95	10192.7	7904.74	5054.1	9571.1	9675.82	10708.4
319.088	319.084	319.095	116.781	111.029	122.594	1	1	1	3	1	2	2	2	428.487	1360.52	1850.19	289.753	391.148	78.1376	3548.99	168.587	2118.4	1960.66	3053.23	280.024	2928.66	255.407	5801.44	292.555	1776.25	377.32	2500.83	2212.24	273.112	2412.53	1433.19
319.091	319.091	319.092	158.191	157.586	158.855	0	0	0	0	0	0	3	1	460.097	593.882	394.574	585.624	439.087	390.822	575.709	444.276	399.236	254.364	460.044	496.702	594.56	614.623	717.407	765.418	687.477	6338.47	5781.82	3164.41	646.344	11569.5	958.09
319.119	319.117	319.125	584.275	583.577	585.326	2	3	0	3	1	2	1	2	1925.11	2600.9	1718.07	1639.11	1205.37	304.541	370.734	410.735	1469.32	2077.87	1679.85	321.524	470.064	1903.98	571.063	3006.53	2475.76	357.174	513.839	2372.34	2815.63	2561.12	489.979
320.077	320.076	320.083	223.979	223.573	224.999	0	1	0	0	1	0	3	2	663.045	833.744	2382.84	573.514	360.278	173.276	138.169	192.533	183.953	358.333	153.574	574.433	2743.43	665.327	319.786	363.314	188.298	1147.45	1909.31	2463.13	1122.88	5507.88	319.684
320.991	320.986	320.993	268.331	267.866	269.619	2	3	0	0	2	2	3	3	4586.87	5864.08	3007.53	5352.58	2370.05	77.8451	80.6846	93.7594	220.7	236.335	244.812	4259.26	292.336	4498.79	3244.31	248.819	4623.64	6514.6	7886.14	12028.5	4530.17	3563.85	8658.04
321.118	321.113	321.119	232.243	231.74	232.781	2	3	0	0	3	3	3	3	4781.53	4322.57	7753.37	7089.81	2881.87	272.935	266.289	93.7091	411.945	174.301	185.823	2329.53	2461.22	3683.31	3727.65	1880.9	1624.63	13769.1	17618.9	16956.5	22434.5	24865.8	13546.2
321.132	321.101	321.149	496.909	479.129	497.723	1	3	2	3	2	3	3	3	741.681	6893.62	5646.09	4953.13	5115.47	7470.28	4694.57	498.842	5329.02	4830.9	6221.36	436.6	1379.59	3814.42	5149.7	3993.23	5352.57	4381.4	5103.83	6193.65	5276.85	5076.34	5086.3
321.209	321.208	321.21	921.986	920.669	922.799	2	3	3	3	3	3	3	3	296032	526829	560074	571930	401153	508987	217593	552233	547851	598553	308800	253301	640877	238350	643447	545404	215851	314483	454645	268423	492422	368598	376026
322.092	322.09	322.095	154.085	153.073	154.346	1	1	0	0	2	1	3	3	1390.22	281.559	3614.73	272.838	258.454	130.06	155.751	178.311	184.282	136.127	210.136	219.009	2696.55	941.531	213.41	293.923	1017.96	4167.23	8039.33	4598.61	7584.49	9979.58	5984.23
322.213	322.211	322.214	921.863	920.359	922.746	2	3	3	3	3	3	3	3	58884	99780.9	103278	106530	74893.5	90011.4	41645.6	108491	103211	110301	55260.8	45375.6	113176	44676.1	125029	104037	42579.1	62425.2	89695.1	49497.6	90763.9	67620.9	70691.9
322.949	322.943	322.975	202.395	198.546	203.402	1	1	0	0	2	3	2	0	3954.74	662	804.706	1084	688.631	736.677	639.588	740.683	702.07	725.244	878.209	6368.5	3102.39	776.903	1580.44	1874.17	1991.36	3854.15	1014.17	3226.17	601.125	758.239	812.153
323.096	323.091	323.1	39.5548	38.6221	40.9719	0	0	1	2	3	0	0	0	63.9906	136.76	109.839	121.769	82.9418	83.917	3336	128.107	965.168	129.493	2923.14	2182.9	485.952	1544.81	158.879	172.597	84.4082	101.319	69.8526	104.458	89.672	92.6491	124.278
323.122	323.112	323.127	224.94	224.325	226.031	1	2	0	0	1	2	3	2	487.717	5045.56	2797.32	2837.82	544.668	415.995	307.026	210.342	405.283	358.229	196.652	1535.26	447.466	477.081	378.755	1669.84	2065.87	2937.32	2043.33	3489.31	2106.86	1056.35	1783.95
323.152	323.149	323.155	497.013	496.439	498.348	2	3	3	3	3	3	3	3	13087.4	15694.1	11385.2	12767.6	13613.2	10010.7	10841	14604.5	11315.1	16088.7	16558.2	11575.6	8931.68	13354.6	14976.6	8082.88	11811.9	11985.7	11736	14625.4	12674	10750.4	10422.1
323.152	323.151	323.154	560.983	560.194	561.812	2	3	3	3	3	3	3	3	11909.5	10633.9	8819.14	11432.4	11849.5	11082.6	10407.8	11073.8	9049.24	11982.5	11792.9	10509.7	10684.3	11128	11670.4	8318.79	11152.4	9794.42	9745.18	11608.1	10018.4	8687.82	10444.3
323.169	323.163	323.171	251.135	248.256	253.647	2	3	3	3	3	3	3	2	21798.7	12645.8	19648.8	5065.77	5063.65	15956.4	6757.19	2932.99	10417.8	6156.78	17849	14261.9	3888.23	8663.79	18194.3	4026.81	2303.81	8719.93	19492.5	4391.31	11416	132.704	3029.56
323.153	323.152	323.154	666.778	666.166	667.345	2	3	3	3	3	3	3	3	110406	139552	98196	131630	125787	122999	105439	130939	99474.2	130139	111979	109990	140669	96400	125089	104769	103406	82839.6	105345	112966	99671.9	92250.9	95397.7
323.152	323.151	323.154	533.059	532.63	533.756	2	3	3	3	3	3	3	3	16007.2	17311	14865.2	16444.1	10611.2	14425.5	14640.6	15969.3	15640.7	14339.5	16240.5	12937.2	15853.2	14744.5	14697.6	15623.4	15086.1	13389.8	17103.2	17142.7	11341.6	12039.1	13629.4
323.153	323.151	323.164	514.153	513.467	519.234	2	3	3	3	3	3	3	3	14148.6	15358.1	9860.35	13837.1	12755.6	12787.3	13466.9	13305.9	11555	14944.3	13742.4	13574.6	14714.2	13274.3	14639	12957.6	12423.2	11218.8	11909.2	14333.7	12202.2	10728.2	11519.4
323.152	323.15	323.163	485.03	484.155	489.85	2	1	3	2	3	3	1	3	11788.3	12356.2	8642.67	11209.5	8023.16	12157.3	12226.4	12131.9	11171.9	11748.1	8873.9	13908.4	10659.7	9746.38	11336.9	11842.9	11267.3	8550.66	10985	7583.66	7946.65	9724.81	10889.6
323.153	323.149	323.155	592.026	591.449	593.232	2	3	3	2	3	1	2	2	5767.39	5929.51	4593.3	4579.39	5083.16	5149.19	5033.28	2718.84	9960.23	5235.16	5762.36	4517.69	4105.19	4377.29	6285.54	9789.56	8882.28	7541.47	4754.6	5272.37	4996.11	8789.32	4784.8
323.153	323.151	323.154	459.595	459.118	460.038	2	2	1	3	1	2	2	3	12484.2	12119.9	11676.3	2945.73	11559.7	2028.62	12593.8	1810.71	12801.2	12096.2	13299.1	11712.3	2423.94	2695.95	13389.3	2108.44	13530.5	11192.4	3146.93	10712.2	13063.4	11156.6	11772.7
323.154	323.151	323.157	708.98	707.573	710.361	0	2	3	1	2	2	1	2	5441.44	10053.4	8099.5	7267.4	6275.07	7671.71	4160.6	7299.71	11692.4	7334.09	7928.27	5163.76	8469.64	3992.43	8003.69	4423.61	4184.44	6942.03	6080.22	5209.66	5060.94	9438.59	3786.98
323.189	323.187	323.191	746.918	744.883	748.818	2	3	2	3	3	3	3	3	10551.5	17680.7	16126.1	18169.9	16506.4	2802.22	6166.44	14699.9	18968.6	18636.2	12876.9	10514.9	19873.4	9518.82	18350.8	20580.3	11435.8	15802.8	19643.2	10527	16225.7	17701.6	16250.3
323.152	323.151	323.154	467.998	466.936	476.329	1	3	3	1	3	2	2	2	3118.03	16120.9	21311	44426	19610.6	30321.6	28904.2	20687.2	2287.26	1416.36	12286.3	10598.9	21425.1	32116.7	19496	42487.6	1998.37	9124.95	12961	1993.42	3160.63	18820.5	20297.2
323.182	323.178	323.188	571.79	570.65	572.342	0	2	0	2	0	1	1	3	2064.84	2269.99	2523.63	1249.64	1159.08	2772.99	1164.77	1424.45	788.747	1184.27	2774.24	1679.96	1549.74	1492.93	3176.53	1798.8	1088.93	1671.21	600.172	1536.36	1496.51	1423.15	1917.9
323.216	323.205	323.218	921.23	918.204	924.649	2	3	3	3	3	3	3	3	55989.5	59377.8	61619.4	65027.5	64799.8	57274.5	48506.4	65784.2	68707.6	20966.8	50759.4	50574.9	31462.9	58473.9	67717.5	62874.2	47183.6	54233.1	62253.8	53644.9	63105.2	54799.1	55772.5
324.101	324.094	324.105	344.437	344.101	345.419	0	3	0	0	0	2	0	1	96.0582	171.619	1789.81	3051.97	1789.52	190.121	93.1278	265.383	206.841	107.196	171.65	283.327	216.803	116.331	235.125	1961.99	660.998	325.883	306.079	200.008	1678.21	111.889	516.309
324.156	324.154	324.158	666.838	666.166	678.255	2	3	3	3	3	3	3	3	16071.2	21965.7	14638.3	21563.3	21092.6	17390.2	16833	21220.6	15706.7	21361.8	17922	18127.5	19844.4	13851.1	19923.3	15631.8	16329	14153.1	16076	17647.7	15280.2	15028.8	11903.1
324.155	324.153	324.164	533.028	525.526	534.431	1	2	1	3	1	0	3	3	2143.77	319.862	911.814	323.613	1539.3	257.227	451.738	1381.57	1653.63	2086.93	2054.42	300.368	283.194	1929.4	438.1	237.583	340.13	2076.2	2223	1906.29	1219.51	1420.95	1913.02
324.219	324.216	324.223	922.079	919.439	924.649	1	3	3	3	3	3	3	3	475.435	10366.1	9242.67	10125.1	10754.8	7866.25	8891.7	8335.78	9145.2	8985.31	8856.36	5918.98	8926.46	7776.35	8728.18	9379.38	7368.92	9175.5	12281.2	10202.1	9241.55	7290.39	8181.06
325.093	325.087	325.097	194.625	193.655	194.78	1	0	0	0	0	1	2	3	594.205	456.731	621.103	624.674	498.508	273.223	197.399	285.791	234.426	212.063	402.491	614.217	371.776	501.11	391.561	542.957	1842.4	839.476	2230.28	3036.24	1829.62	2946.05	3146.57
325.104	325.103	325.105	257.965	257.741	259.244	0	0	0	0	0	0	3	0	877.661	1432.71	1904.88	1571.43	2064.55	713.835	684.817	357.225	610.5	729.704	981.566	1235.27	1218.19	1097.79	1673.03	1166.48	962.124	3709.51	7160.58	5935.4	2020.93	2131.42	2075.24
325.168	325.167	325.169	612.012	610.822	612.242	2	3	3	3	3	3	3	3	198817	203364	170767	199508	196220	196358	194664	204349	179085	203218	205330	200671	204234	186375	199698	177183	195033	174442	176170	196545	172833	179227	176347
325.168	325.165	325.176	448.704	448.02	462.816	1	3	3	3	3	3	3	3	1732.14	7981.23	10216.3	9894.33	8029.3	10811.8	10006.7	10524.3	8500.01	10529.7	6441.75	13072	11141.8	11450.2	8961.44	9617.71	10971.8	4378.01	9767.75	10212.4	7502.27	5349.46	7017.53
325.168	325.165	325.172	514.174	513.583	515.156	2	3	3	3	3	3	2	3	5862.59	7753.8	6728.57	7708.51	8325.94	8081.09	6390.45	8118.51	6014.33	7880.16	8228.92	4427.51	8216.4	7753.6	8179.35	3969.74	6948.94	6301.04	5097.06	6174.88	5440.47	6871.42	6794.46
325.154	325.151	325.16	666.851	665.155	668.2	2	3	2	2	3	3	3	2	7612.13	9241.94	4105.66	9049.78	6134.72	8077.24	2039.46	8628.93	6204.91	7937.36	2280.2	7039.64	8190.79	3907.12	6603.85	2822.61	5246.99	1965.22	6589.36	6286.76	4185.26	2048.56	4914.22
325.168	325.166	325.172	496.583	496.233	497.269	1	2	3	3	2	3	2	2	6764.65	9969.95	6756.3	7792.79	6275.45	10838	7895.92	6668.96	5081.45	6630.59	7302.61	7370.9	8395.18	6658.29	7536.26	6147.73	7259.47	6903.21	7174.06	7653.17	7377.76	5860.75	4149.85
325.166	325.156	325.172	481.45	470.674	484.772	1	2	3	3	3	1	2	2	7993.81	12272	5392.71	6291.12	10847.5	9000.6	5241.26	6747.29	4020.33	6518.72	5045.49	5280.58	6712.72	5663.29	4813.01	9842.81	11119.2	9738.66	4408.69	5536.98	4176.78	10588.1	5400.65
325.172	325.168	325.174	576.73	576.325	577.942	2	2	2	2	3	1	3	2	3511.69	3055.14	2868.03	3089.26	2942.33	3193.32	2581.32	4645.66	3696.91	4356.56	2309.7	3413.81	4211.89	4364.15	2976.33	2576.92	4053.18	3367.07	4333.54	3125.91	3075.7	3721.66	3274.33
325.185	325.183	325.185	762.628	761.534	764.05	2	3	3	3	3	3	3	3	118040	119119	119847	117004	113225	125153	110798	125396	114242	127876	110076	99066.7	122649	121522	144509	139534	108643	110031	106555	106521	131811	110160	103693
325.172	325.167	325.185	540.742	540.042	553.619	2	3	2	3	2	3	2	2	4909.69	5857.83	5723.98	4042.36	5591.26	6593.55	9087.66	6320.62	6377.22	6654.11	7380.47	5239.16	6833.63	8414.84	7497.58	5702.84	5953.5	7765.16	5244.03	5969.82	5088.83	8276.18	3294.94
325.184	325.183	325.187	730.433	727.921	732.691	1	3	3	3	3	3	3	3	3930.67	14631.8	24173.5	22433.5	23458.6	22684.9	20173.8	35309.2	22849.1	26643.1	29738	27041.3	20519.2	23189.6	22374.8	22323.8	18292.7	24203.4	24838.6	20844.8	22244.2	26514.4	32149.5
325.184	325.183	325.186	775.737	774.858	776.721	2	3	2	3	3	2	3	2	75456.3	78030.2	81544.7	81019	82809	54842.5	69134.2	75646.7	74583.7	78853.7	71392.1	72296.3	77162	76927.4	55562.3	73736	70185	76439.1	74883.2	76083.1	44289.5	76504.8	73994.2
325.195	325.189	325.2	531.382	530.392	532.179	1	1	2	2	2	3	3	2	2995.79	2851.36	4268.8	3775.09	3696.47	3559.74	2600.99	3338.38	3367.55	3659.71	3631.61	3389.94	2554.39	4559.61	3500.08	3558.26	2937.97	2948.1	5712.46	3308.81	3532.54	4783.24	3067.76
326.128	326.125	326.133	432.16	431.586	433.742	0	0	2	3	2	2	1	1	148.783	215.622	238.441	52.6848	242.132	1764.46	582.065	167.863	1577.23	2044.97	1156.09	894.701	1288.78	238.664	130.986	1620.39	1404.69	135.911	910.574	307.25	1880.91	271.569	231.244
326.171	326.169	326.172	612.012	610.822	612.47	2	3	3	3	3	3	3	3	32181.7	33324.2	26221	32536.4	32488.3	30894.8	26586.3	29415.5	26896.1	32567	32628.4	33295.4	34643.6	29336.3	30452.5	27585.2	31607.5	30036.8	28852.2	31298.1	26802.8	28869.2	27546.9
326.188	326.187	326.19	762.63	760.731	764.052	0	3	3	3	0	1	1	2	7917.23	9982.48	29334.6	26814.3	19198.8	20400.3	39755	24101.8	26977.2	24849.3	35767.5	7477.83	9283.35	7595.67	28563.1	8813.69	7945.36	26783.1	8260.69	8761.96	24980.9	8267.99	29332.5
326.187	326.187	326.193	775.738	775.119	776.51	0	1	1	0	3	0	1	1	9877.26	11510.1	16186.3	11052	10140.5	7961.21	10791.6	10780.8	9476.37	11761.3	10817.8	14054.2	12999.2	12454.2	12590.9	8737.39	10377.3	10301.5	8872.96	15716.4	8962.07	13807.2	9830.42
326.207	326.177	326.208	206.852	205.706	210.193	0	0	0	0	0	0	1	3	92.6503	209.271	168.855	191.645	142.887	159.362	132.851	164.262	205.449	42.7917	160.331	245.657	101.617	159.355	202.645	261.246	140.508	1573.1	123.862	184.203	1191.63	2138.53	809.908
327.123	327.121	327.125	344.41	343.847	344.721	2	3	0	0	1	3	3	3	2443.68	2767.44	34797.1	46858.4	27017.5	624.206	636.788	454.837	871.93	483.07	672.26	813.436	1159.91	2335.07	45123.2	22705.9	20479.5	3826.19	3590.53	7330.42	19939	18230	14433.5
327.123	327.12	327.126	275.934	275.022	283.644	1	3	0	0	1	3	3	3	705.643	1561.49	17772.3	22088	11586	600.554	413.493	288.44	539.29	196.317	604.869	495.641	594.139	2195.96	25291.4	15194	10133.8	1784.86	1689.55	2054.54	13087.2	11651.1	10451.9
327.109	327.107	327.111	198.602	198.011	198.743	0	2	0	0	0	0	3	3	540.529	529.891	3954.62	2154.71	413.964	385.957	370.371	303.74	316.686	336.334	375.523	502.608	471.065	462.212	426.244	449.097	550.161	4236.84	4826.13	5377.01	7204.61	4881.87	5053.55
327.167	327.165	327.172	612.009	610.822	614.343	2	3	3	3	3	3	3	3	12289.5	14416.6	10657.9	12534.4	12947.1	11898.1	9345.91	13116.5	9492.5	12807.3	13909.2	14302.4	12947	11418	13035.8	11681.2	11447.8	10818.2	13029.4	11618.2	11227.3	12518.5	10568.2
327.215	327.206	327.218	477.501	477.085	478.535	1	0	0	0	0	0	1	3	747.002	1234.39	1944.27	2049.06	1643.35	1288.99	1060.05	721.918	1192.51	999.427	1127.2	1546.66	1494.3	749.468	2178.4	1493.58	1249.51	1885.08	3206.69	1672.59	4206.38	5466.65	3683.55
327.214	327.213	327.22	419.162	418.756	426.022	2	0	0	0	1	1	3	3	3150.98	3169.67	2220.26	2234.11	1883.62	787.458	539.221	629.318	886.877	584.154	706.708	1089.08	1931.94	773.679	2151.01	808.158	1058.11	9435.71	14523.8	10567.4	12775	17996.6	6149.58
328.044	328.044	328.046	40.0511	38.9598	40.421	2	0	0	0	3	0	3	3	9765.54	8857.37	139.152	11.1338	132.855	70.7589	124.092	89.6927	206.549	97.1088	139.355	10941.4	10572.3	10137.6	223.981	163.495	12.1063	45252.5	60702	61342.7	8595.91	9298.48	13051.1
328.081	328.08	328.085	250.652	250.234	250.893	1	0	0	0	0	0	3	1	962.358	510.6	647.071	362.952	414.452	207.89	290.104	187.855	227.157	462.968	215.461	556.024	335.182	355.788	489.864	585.736	314.83	3267.72	2095.89	1730.67	655.364	1714.48	467.79
328.134	328.11	328.137	207.273	198.288	207.807	0	2	2	3	1	0	0	1	300.771	223.162	1822.23	123.827	1134.43	345.644	1889.85	1403.6	1581.02	1441.05	1332.84	1035.94	171.941	311.728	262.352	376.869	249.133	393.276	243.337	395.98	1399.06	183.935	467.951
328.126	328.124	328.139	344.392	343.818	350.351	0	3	0	0	0	2	1	2	592.905	490.725	6444.47	9410.38	4640.38	197.839	476.675	232.349	230.433	405.883	285.494	457.483	321.321	589.176	8588.11	444.151	3534.71	533.119	1078.93	758.902	2559.16	4138.71	750.808
328.167	328.157	328.173	611.8	610.576	613.114	2	3	1	1	0	2	1	0	1408	1338.35	955.463	1241.72	1380.62	275.563	1748.15	238.29	231.276	613.439	225.397	225.829	254.58	214.466	205.023	1343.83	1558.96	237.6	1249.74	299.961	277.265	219.068	217.221
328.222	328.222	328.223	231.242	231.11	231.375	2	0	0	0	0	0	0	0	660.7	631.5	199.502	264.917	114.933	164.053	99.5822	121.377	203.262	27.303	205.06	342.671	181.125	192.062	136.246	155.417	113.617	202.24	258.155	237.601	106.497	134.372	210.157
328.988	328.987	328.988	305.793	305.764	306.122	2	0	0	0	0	0	1	0	3037.83	3170.74	201.148	386.1	290.245	309.389	190.287	259.348	353.334	83.2824	240.739	387.997	770.221	315.125	472.458	386.966	421.682	452.655	549.53	2566.84	365.162	216.882	242.889
329.046	329.039	329.049	39.7276	39.1763	40.421	1	0	0	0	1	0	3	2	1097.09	48.6114	115.905	11.8068	62.3829	72.4663	88.1339	59.6652	52.5792	0	53.8559	41.7696	1265.1	51.7989	48.9267	48.5431	11.77	6299.89	7906.91	7656.42	990.28	1254.35	72.0679
329.066	329.064	329.072	222.639	222.295	223.336	1	3	0	0	2	2	3	3	952.894	1851.26	2149.91	3399.16	2171.02	316.394	189.31	130.175	278.741	402.446	338.315	707.165	3239.71	4019.74	2457.5	638.622	2849.09	3071.04	4177.9	3821.92	5997.97	6938.07	2399.06
329.119	329.116	329.122	295.757	295.378	296.228	2	3	3	3	2	3	3	3	6778.08	7959.9	6750.76	6956.88	8334.18	6349.71	7358.91	7385.4	4438.1	6621.42	6312	6921.1	635.112	7809.01	6987.53	4454.03	7775.32	7473.41	6901.96	8928.94	6090.63	8658.96	8671.07
329.138	329.136	329.14	338.211	338.028	338.668	1	2	0	0	0	2	3	3	545.1	1233.86	7855.19	10160.1	760.482	642.006	408.592	455.207	430.568	414.528	489.711	869.833	722.594	768.52	5032.73	2504.09	728.161	1582.66	9573.43	17537	8977.68	11253.5	12128
329.124	329.12	329.149	251.126	250.849	251.834	2	1	2	0	0	0	1	2	2282.5	4296.21	4179.93	4150.3	7051.37	2075.65	1558.43	567.994	426.988	596.484	614.167	4651.22	4279.34	5216.15	3036.94	3326.7	3378.47	4052.79	5450.63	2664.57	8245.87	7717.16	8292.81
329.178	329.176	329.194	476.349	475.852	480.555	2	3	2	1	0	1	1	1	64347.8	1389.04	18425.8	5731.34	5907.92	9726.91	6255.21	829.111	14715.2	9467.11	9023.58	18579.5	23039.3	20292.2	18570.9	15521.2	3103.77	29727.6	3840.53	37065	39632.1	48820.3	1615.64
329.232	329.231	329.233	445.552	445.157	446.002	2	3	3	3	3	3	3	3	40983.6	41975.6	28628.8	34039.1	25773	18444.5	17800.4	17544.5	13252.5	14790.1	18339.4	40567.3	39515.2	37848	36602.2	27760.8	41616.2	58539.6	70624.3	68213.3	76900.4	96605.7	66399.6
329.231	329.223	329.234	493	491.45	503.999	2	2	3	3	3	3	1	1	4280.79	5977.48	2470.15	2623.41	5861.66	4152	5045.11	6036.92	5468.97	4391.63	3388.74	5860.52	6497.94	5896.4	5857.94	5963.42	5968.88	2964.08	4324.64	3098.27	8878.6	4090.45	3415.52
329.972	329.967	329.974	31.5151	30.6572	32.3296	2	1	2	1	2	1	3	2	79731.5	43903.6	113.528	62.4004	22397.6	48.8674	62016.3	36464.8	0	189.118	44720	78136.9	121.178	73808.2	135.596	97.7415	81464.5	63218.7	32470.7	53553.5	67.093	9603.15	27086.8
330.053	330.051	330.056	383.255	382.644	383.463	0	0	0	0	0	0	3	2	350.237	369.151	315.668	490.393	386.372	315.082	209.157	187.18	313.682	225.657	379.712	266.169	269.014	241.456	576.309	339.468	386.333	1452.81	4432.46	1889.67	170.27	4152.02	1167.49
330.097	330.095	330.098	223.253	222.958	223.566	2	3	3	3	3	3	3	3	57956.7	55162.2	40261.8	48637.2	58229.6	53076.9	59998.4	57042.2	41797.5	59483.3	62057.7	59556.4	60865	50650.9	50232.5	48803.3	57181.5	32699	38340.2	52204.7	42268.1	39014.9	30569.1
330.122	330.117	330.127	295.554	294.937	295.792	1	0	0	1	1	3	0	1	239.327	1081.74	328.413	322.617	252.804	117.715	149.217	86.9868	259.372	1312.87	87.8794	198.709	844.048	167.743	1482.13	632.604	1333.11	233.416	267.275	341.196	140.212	1887.72	305.127
330.19	330.187	330.194	277.386	277.16	277.752	2	2	3	3	3	3	3	3	4259.26	4513.31	3400.32	4701.1	1768.47	6224.31	4962.89	5707.75	4764.78	6300.48	5123.77	4188.8	5652.89	4213.81	4769.36	3325.12	4021.97	3685.43	4281.38	5193.94	5212.18	4410.42	5167.07
330.235	330.23	330.239	445.605	444.941	449.063	2	2	2	3	3	3	2	3	7332.78	8105.19	3223.6	1006.78	3783.45	895.612	2824.02	2106.83	1067.45	2759.03	1931.29	6042.68	7665.76	7560.84	2574.63	3082.97	7316.84	1133.83	12802.3	10644.5	13422	14798.9	8674.38
330.599	330.597	330.6	223.23	222.669	223.336	2	3	3	3	3	3	3	3	16103.3	13090	9770.4	13706.7	14976.2	14091.8	16574.1	15333.7	10518.1	13978.8	15685.7	15787.5	15652.7	13897.9	12345.2	13426.5	14799.5	8818.76	9855.49	12395.2	10930.2	10191	8361.33
331.067	331.065	331.071	124.436	121.865	126.568	2	1	1	1	2	2	1	1	1474.04	1953.19	255.439	452.921	1878.27	217.629	229.483	1793.02	258.734	2065.72	254.894	171.502	1313.47	2201.02	2325.3	413.523	805.823	1884.68	420.131	549.036	866.058	774.185	1586.97
331.096	331.091	331.099	223.058	222.799	226.286	0	3	3	3	3	3	3	3	1289.84	1779.46	5444.02	6128.78	8867.42	8079.7	8810.26	5549.72	6252.02	8944.6	7665.41	8401.28	8263.38	8432.24	7615.86	6767.64	8549.07	4893.42	6071.37	8560.03	7386.26	3052.95	4179.1
331.106	331.103	331.122	182.372	177.462	182.782	0	3	3	2	3	2	3	2	239.14	301.098	3393.43	4325.06	3734.11	3836.55	3828.73	3883.11	3710.4	201.868	4750.15	4370.13	3271.45	4189.98	332.632	2755.31	3971.71	3791.84	3063.77	4751.15	2011.05	666.263	3536.25
331.122	331.119	331.125	195.248	194.625	195.628	0	0	0	0	0	1	3	2	622.707	388.536	373.385	530.545	548.714	370.272	328.048	323.201	234.113	178.305	424.287	463.647	478.79	531.736	548.693	459.514	573.891	1663.61	1973.66	2408.15	1426.86	2728.18	635.377
331.192	331.189	331.194	475	474.425	475.49	1	3	0	1	1	0	0	0	53136.3	1784.84	15522.7	2937.66	5070.26	1315.09	1197.98	983.481	13834.9	832.432	1330.36	1543.17	1171.95	1746.63	2033.95	1528.58	1797.56	2335.9	2125.48	2217.04	2373.89	3203.59	2813.09
331.248	331.245	331.251	790.656	788.119	792.016	2	1	2	1	1	1	0	2	2439.21	2470.5	908.393	1840.25	1058.43	720.673	2157.84	3721.26	683.774	2717.83	887.227	929.993	3163.75	1151.91	3580.94	707.967	979.177	663.16	697.566	1017.68	745.238	2040.67	1046.96
331.596	331.592	331.599	223.117	222.599	223.469	0	2	1	3	0	0	1	0	150.604	139.45	69.7087	1232.41	1081.37	73.4546	1194.97	35.0796	886.886	904.845	1911.7	120.246	105.011	108.324	115.743	156.017	27.2375	168.646	104.959	1621.74	101.869	103.053	95.9789
332.943	332.932	332.947	458.785	453.112	463.259	1	2	3	0	1	3	1	3	3533.15	886.331	5408.54	820.744	4429.87	5003.1	2262.62	4236.9	816.975	762.764	741.601	953.997	806.957	4305.25	3985.22	3710.46	4423.09	3872.73	676.428	1083.36	4862.33	3514.49	4357.54
333.136	333.135	333.137	634.462	628.046	635.698	2	3	3	3	3	3	3	3	369211	466794	455820	446360	441882	434023	364611	443825	464852	430605	377283	404806	451705	343418	438920	488437	350721	445232	487290	404321	331670	468062	459641
333.134	333.134	333.135	615.204	612.847	618.342	2	3	3	3	3	3	3	3	161616	138912	157141	150147	202469	131993	138857	158583	154228	141991	165924	156687	137479	165912	142065	129847	155227	218560	145298	153055	158436	135079	154554
333.205	333.2	333.207	493.015	489.206	493.567	1	3	1	1	0	1	0	1	36302.2	430.663	9646.67	2570.07	2735.33	631.327	2573.17	304.971	8116.31	297.507	626.203	522.339	572.237	416.567	504.641	482.098	10881.5	425.855	810.167	1113.47	740.957	458.022	484.902
333.206	333.203	333.207	568.76	568.132	569.819	2	1	1	1	0	0	0	0	31112.8	607.31	1573.25	2002.94	866.411	509.832	6755.68	533.282	4579.55	524.209	363.708	629.441	631.604	560.466	357.444	672.328	3186.09	628.588	741.287	640.514	647.791	688.715	743.715
334.139	334.138	334.14	633.706	628.046	635.029	1	1	1	1	2	1	3	3	78110.6	11284.5	14610.9	10670.6	62411.8	10599.3	61145.7	10760.9	17250.3	10941.9	61913	94537.9	11694.7	49774.9	11395.6	16634.6	52828.8	62735.6	74173.8	59525.5	44946.7	72901.3	71443.5
334.138	334.136	334.14	617.275	613.551	624.535	0	2	2	1	1	1	2	3	246.565	277.085	351.266	23699.6	37966.4	25138.6	28109.5	172.123	253.779	257.208	24592.7	346.627	180.271	23930.6	342.127	247.386	25383.1	35189.1	364.237	24464.4	26177.2	23513.7	22354.6
334.186	334.181	334.189	204.999	204.412	205.485	1	2	1	3	2	0	2	2	265.494	2101.09	3283.64	262.071	2243.64	2461.36	139.923	209.395	2022.36	2233.68	2445.78	273.197	1817.15	1817.91	112.991	210.649	201.085	255.474	2806.25	1233.42	212.723	3099.93	2636.55
334.938	334.934	334.943	459.353	453.255	460.728	1	2	2	3	2	3	2	1	2586.37	420.777	5616.34	4449.24	365.051	410.233	5274.16	3686.19	1950.32	4582.11	2502.88	4081.57	5260.06	442.493	2022.68	2881.57	2059.41	2756.82	2668.48	431.071	528.605	2913.96	584.422
335.045	335.037	335.047	161.293	160.486	162.968	1	3	0	0	2	1	2	3	147.851	2632.11	2243.46	2376.52	2259.92	120.911	195.109	233.513	96.6985	176.969	205.033	227.496	1144.06	1933.78	1061.89	209.665	208.188	1775.99	200.06	2676.65	1259.76	1620.65	2110.68
335.909	335.904	335.914	831.191	828.278	836.759	2	3	2	3	2	3	3	2	18415.3	29440.8	24093.9	27848.8	29860.2	10902.6	441.7	18120.8	14235.6	26099.2	7609.65	15793	38676.1	548.983	12626.1	48509.1	15603.7	14585.3	21652.8	15065.2	28083.2	476.102	21144.8
337.064	337.059	337.07	372.933	372.639	377.528	1	1	0	0	0	1	1	3	1096.78	1215.9	2323.07	1825.34	1307.49	380.514	471.665	479.459	456.854	592.06	556.306	878.998	1151.18	584.54	1278.47	2166.6	811.438	610.361	1012.49	1286.96	2014.26	3077.79	2439.16
337.105	337.103	337.111	242.681	242.196	243.21	0	0	0	0	1	3	0	0	184.631	341.461	483.006	404.188	417.714	294.324	184.902	220.149	223.061	217.196	304.645	458.039	1602.37	306.795	1021.26	1154.73	1095.91	489.105	555.427	607.758	737.021	484.513	625.994
337.108	337.105	337.128	389.21	388.643	397.202	0	3	1	0	0	3	2	1	629.282	736.91	5166.22	3234.19	1540.01	778.66	580.651	471.215	623.055	870.625	443.126	903.144	493.508	640.09	3427.54	3157.32	629.329	602.535	3648.67	6562.87	1243.23	2335.24	1573.62
337.161	337.128	337.169	502.371	501.437	507.777	1	2	3	3	2	3	3	3	1759.63	561.293	1605.75	731.3	3529.26	4382.53	2611.36	3095.01	1593.54	1977.88	1615.82	304.4	1507.9	2632.55	2219.76	3096.19	2107.61	2136.92	2526.49	1663.95	1604.11	1869.09	1424.02
337.185	337.176	337.188	283.686	280.858	285.229	2	3	3	3	2	3	3	3	24322.4	14522.3	26852.5	11105.1	3911.53	17228	8387.26	3029.27	11272	7714.74	22341.4	17525.4	633.309	11815.5	25306	8825.89	2165.9	15164.5	18763.4	7723.6	16814.3	5891.16	3379.67
337.184	337.156	337.187	405.705	401.229	406.613	2	2	3	3	3	0	2	2	4997.71	5377.27	2391.64	4031.53	283.647	3097.8	3816.55	2945.38	3272.55	3650.9	2916.78	3570.52	5030.81	3625.24	119.165	140.565	118.02	2603.66	291.35	4961.13	678.235	211.16	3301.27
337.206	337.205	337.207	830.565	828.95	832.839	2	3	3	3	3	3	3	3	3.56408e+06	6.25262e+06	5.81933e+06	5.92057e+06	5.33914e+06	6.07346e+06	3.41223e+06	6.51804e+06	6.55022e+06	6.59357e+06	4.12371e+06	3.74094e+06	7.00143e+06	3.11983e+06	6.34226e+06	6.72049e+06	3.1922e+06	4.33415e+06	6.46025e+06	3.71548e+06	6.14131e+06	5.34296e+06	5.20966e+06
338.053	338.044	338.058	239.811	237.784	240.163	1	1	0	3	0	1	1	0	889.343	431.025	658.293	283.922	296.863	288.058	302.653	270.503	2302.18	1491.62	1224.62	370.013	471.756	580.35	1808.94	354.28	481.752	521.785	605.65	1148.16	564.361	644.469	493.025
338.086	338.085	338.087	100.343	99.3057	103.173	0	0	0	0	1	0	3	3	650.045	389.198	533.007	366.357	498.804	419.018	521.362	397.757	303.622	299.512	532.43	702.141	609.954	380.19	438.367	584.869	501.213	81049.9	70833.7	18959.6	38211.6	60419.6	17220.8
338.186	338.183	338.188	282.128	280.33	284.918	2	0	1	2	1	1	2	0	1513.9	1011.61	136.463	212.703	369.669	1693.42	347.896	213.53	311.435	1117.99	3481.25	262.157	347.793	1047.73	1151.29	255.91	340.904	624.551	2668.37	234.114	369.098	125.29	254.563
338.208	338.207	338.209	830.428	828.95	837.287	2	3	3	3	3	3	3	3	669761	1.18305e+06	1.04727e+06	1.11977e+06	887346	1.13888e+06	625427	1.23041e+06	1.24825e+06	1.24471e+06	758378	689832	1.32741e+06	590332	1.19443e+06	1.28323e+06	576973	814749	904944	685287	1.14842e+06	1.00789e+06	984337
338.243	338.241	338.246	221.461	221.094	222.281	0	2	1	3	1	3	0	1	161.039	214.113	271.137	3231.25	2421.1	214.614	6142.44	244.867	3239.24	2145.82	2281.98	46938.6	240.78	182.33	2379.24	3198.87	2239.03	165.954	444.858	239.826	3869.92	465.514	241.16
338.989	338.985	338.991	202.746	202.054	205.088	2	2	0	0	2	1	2	0	3979.97	3831.33	2600.87	1412.88	152.674	82.863	140.877	100.469	330.203	235.93	101.707	2828.89	77.6559	4536.45	145.746	2300.88	114.345	140.702	3153.33	3535.13	122.052	79.1563	319.78
339.011	339.01	339.016	289.956	289.213	290.202	2	0	0	0	0	0	3	0	6476.38	1258.36	130.719	100.592	209.308	103.107	120.321	52.3225	120.631	50.2513	0	415.006	341.363	573.036	304.058	206.333	164.394	706.352	6030.32	7731.47	284.87	183.534	121.568
339.038	339.033	339.042	310.063	309.586	310.547	2	1	2	2	2	2	2	3	3654.82	2131.37	2191.17	139.398	74.4862	3327.46	2514.46	177.144	3469.06	1300.26	45.4388	3165.1	82.122	2417.97	2328.64	2467.18	0	3859.2	2393.64	239.809	4629.98	3327.18	4452.54
339.073	339.067	339.075	166.805	166.155	167.407	1	3	0	0	1	2	0	1	172.763	2006.5	4869.81	3026.91	2262.95	182.208	86.4492	166.856	226.714	141.496	136.081	159.773	210.664	820.258	2819.26	2048.21	204.831	401.248	388.883	257.379	493.906	350.202	1292.01
339.096	339.091	339.107	280.477	278.642	282.794	1	2	0	0	0	3	0	0	831.25	1896.15	2114.6	1067.12	1157.93	377.161	289.531	399.452	687.731	253.32	507.851	799.375	642.272	826.043	1531.48	1535.62	1998.71	1110.57	847.294	973.767	1507.96	1538.83	995.934
339.125	339.119	339.147	344.606	344.183	352.386	1	3	1	0	1	3	3	3	1274.09	2892.71	27559	40964.6	21988.2	962.247	860.191	552.615	788.988	699.827	842.973	1456.33	2840.17	1298.06	35424.3	18265	17856.3	2108.53	3633.78	7957.98	18472.5	16813.3	12755.1
339.144	339.14	339.151	324.382	321.962	324.988	1	1	3	1	2	1	0	0	2184.85	1164.55	2221.02	2261.88	4352.63	2571.31	2100.99	3221.93	1101.12	888.929	2496.07	2706.18	1119.76	1940.4	3833.81	1175.54	1325.93	1718.8	1413.62	1295.31	2710.39	2641.54	2685.97
339.163	339.159	339.169	209.478	208.98	210.474	1	2	3	2	1	2	1	1	236.399	1668.2	113.514	1787.45	1214.4	1883.83	1676.69	1620.87	1390.58	1397.22	146.115	105.468	1251.35	243.197	1645.23	74.4852	1622.92	233.281	172.75	920.893	131.467	1252.53	158.962
339.149	339.145	339.155	379.134	378.724	379.738	0	1	0	3	1	0	0	0	3369.41	3715.9	12155	15192.9	1592.78	1987.5	2044.84	2226.58	1244.26	1972.67	1116.78	2771.45	1151.35	2933.8	14951.3	7577.12	7318.44	3092.61	3855.74	5084.08	10266	10791.6	7535.87
339.187	339.186	339.2	670.168	669.547	678.252	2	3	3	3	3	3	3	3	22871.5	27203.9	23294.7	22527	23963.5	22758.6	24508.7	25061	25211	22379.8	23915.2	24675.3	24812.1	21739.7	26177.4	19637	22221.1	20959.6	25099.8	23605.5	17994.2	20391.4	22218
339.199	339.198	339.201	858.089	856.328	859.051	1	2	3	3	3	3	3	2	216957	79384.4	67040.1	84680.6	300776	74956.8	70401.6	76242	75374.9	69299.3	84442.4	78203.4	77607.2	70307.6	82493.9	80198.1	55798.8	70854.7	63496.5	74368.8	78436.4	77747.5	327470
339.203	339.202	339.204	830.222	828.697	832.791	2	3	3	3	3	3	3	3	380302	615410	355923	467538	444765	603402	334470	629013	552820	579336	418060	301869	672891	282559	626282	627009	371236	383050	616715	339137	583357	434648	463686
340.126	340.121	340.129	62.8724	53.336	64.369	2	3	0	0	2	3	1	2	5757.89	7149.44	11778.4	9148.71	3725.94	2433.53	2299.8	1978.17	1184.36	1560.04	2190.95	1725.73	2575.72	4477.82	5948.29	5742.37	5265.38	1100.36	1008.88	3088.61	1962.36	767.269	1004.81
340.127	340.125	340.139	344.437	344.075	352.813	0	3	0	0	0	2	0	2	625.191	494.242	5456.03	9381.9	4885.5	426.384	351.989	444.241	466.256	461.507	443.765	521.827	461.55	697.461	8674.49	500.134	3359.3	699.995	644.584	839.673	4194.94	3055.73	748.136
340.189	340.186	340.193	670.081	669.233	670.734	2	1	3	2	3	2	1	1	3511.11	4648.86	1407.82	2801.51	1177.35	3584.83	2978.82	2563.22	3929.87	1292.81	2755.79	3575.86	3242.22	2403.72	4022.14	1326.33	2862.82	1298.94	1330.89	3655.82	998.305	4316.3	1474.34
340.205	340.203	340.206	830.081	828.361	833.126	2	3	3	3	3	3	3	3	59459.7	75949.2	66513	66809.8	92287.9	83713	53551.4	99445.7	93243.5	98051.3	57665.4	63149.1	116622	67047.5	84883.6	84426.2	54631.2	81876.2	94148.1	57799.9	71728.8	76466.5	57079.4
340.214	340.198	340.224	257.292	249.149	259.648	1	0	0	0	0	0	3	2	662.034	1066.98	452.129	427.25	360.367	198.506	151.295	228.669	184.572	413.037	158.571	495.139	529.329	464.99	398.75	549.516	351.941	1269.78	3964.59	4323.42	360.709	2869.46	2793.4
341.108	341.107	341.109	34.1134	30.4497	40.421	2	3	3	3	3	3	3	3	203145	248663	12389.8	37349.8	158557	468589	279140	474837	123286	280219	374231	102129	85840.5	71075	48762.6	20149.5	189756	107183	40373	33808	48769.1	41948.7	74411.3
341.104	341.1	341.106	361.696	358.331	361.907	1	3	0	0	0	2	3	2	1517.41	1779.17	5542.63	9545.75	5966.55	1548.78	2942.9	1770.32	1142.95	1441.01	2848.94	1827.77	1069.8	1488.89	7044.65	1121.74	2750.83	3695.04	8287.51	9738.32	763.691	8050.76	6599.13
341.1	341.099	341.103	247.919	247.661	248.199	2	0	0	0	0	0	3	2	4492.56	5348.88	1641.7	1553.5	2609.74	2748.29	4510.93	2739.68	1829.05	2525.3	5359.21	3157.25	1582.79	2285.53	1614.05	1137.28	2756.45	9733.78	11308	10331.2	6262.18	2255.55	5946.26
341.165	341.157	341.172	521.516	520.323	522.631	2	1	2	3	3	3	3	2	5687.83	5150.19	1556.48	1632.72	3620.3	835.488	5097.1	6264.17	1967.77	4700.27	4348.78	5245.85	5801.67	4457.84	4691.05	4023.15	5211.63	4164.65	2505.26	3783.35	1512.76	3504.42	2147.78
342.112	342.11	342.114	34.4116	32.8987	40.2992	2	1	3	3	3	2	2	0	24962.9	34414.4	300.541	281.362	17643.2	64590.1	37805.3	60626.4	17234.3	38510.7	46483.6	15078.3	11173.3	22207.7	2838.43	145.291	35079	15869.9	237.275	7505.37	180.69	0	282.274
342.109	342.103	342.11	361.52	360.973	362.478	0	3	0	0	0	0	1	0	518.348	618.37	804.62	1366.4	1123.76	338.9	215.927	352.33	261.431	225.468	339.312	316.745	301.665	360.785	451.673	262.653	422.302	441.437	387.513	1675.63	609.854	296.981	304.73
342.15	342.147	342.154	249.252	248.813	250.084	2	3	3	3	3	3	3	3	8847.2	9363.46	7406.45	6807.06	9311.65	10799.9	8909.68	9651.73	7622	10605.3	9528.89	7186.77	9529.15	4319.58	10488.2	7268.86	9328.25	4798.69	6848.32	8661.91	7958.05	6991.6	8028.53
343.1	343.099	343.102	232.224	231.786	232.435	2	3	0	0	2	3	3	3	12130.2	11265.5	18569.3	18320.2	7249.13	392.249	224.609	349.203	317.525	219.13	500.624	8016.22	220.492	7304.14	10685.6	5815.09	5534.89	34825.9	43414.9	42133.6	56513.9	57359.8	37733.5
343.111	343.104	343.115	40.3979	33.531	45.1336	1	0	3	1	2	0	3	3	4984.68	141.808	197.104	231.144	161.489	13607.7	19527.8	7536.65	121.638	128.795	18204.3	4522.19	166.551	3634.22	185.863	180.687	87.4249	10970.9	11174.5	7022.46	13367.7	15493	9937.49
343.19	343.187	343.2	492.645	491.841	493.323	2	3	0	0	2	3	1	2	4282.09	4998.86	3604.56	7554.83	3644.96	692.095	895.402	494.504	833.816	748.904	882.038	4241.17	658.963	3450.04	6177.88	6612.25	4057.84	1787.12	828.486	711.203	1674.14	4500.65	3612.98
343.212	343.207	343.216	583.599	582.487	584.515	1	1	3	2	1	1	2	0	1636.41	401.983	483.133	1134.68	398.773	3318.16	1563.45	1710.72	490.963	1721.81	2746.02	605.468	1108.81	374.397	1804.61	358.322	626.64	1045.12	654.392	2307.78	736.502	337.518	596.216
343.295	343.291	343.297	505.349	504.391	505.854	0	1	2	1	2	2	3	3	82.5038	212.864	6027.77	174.069	92.1796	198.783	1895.92	1502.65	5916.96	49.3334	209.927	1344.95	149.69	1370.92	1729.47	6100.26	134.14	7078.43	7298.07	2002.12	6681.43	5204.95	3353.36
344.039	344.038	344.041	40.5695	40.0396	41.4309	1	0	0	0	2	0	3	3	135.727	2492.09	90.6338	21.2495	80.921	73.1338	52.1251	141.924	77.1775	100.156	119.815	5776.74	120.89	7209.78	95.7991	88.6583	91.8073	36296.6	43851.3	35478	4810.97	7359.74	9560.78
344.104	344.102	344.107	232.336	232.034	232.76	1	2	0	0	0	0	3	3	1893.86	190.733	2480.4	2263.97	243.503	121.64	146.597	174.231	171.947	135.186	269.314	141.89	213.761	191.711	293.243	188.783	196.741	5768.28	6653.5	5126.56	7943.09	7740.61	3939.37
345.054	345.049	345.063	309.905	305.449	310.737	1	2	2	1	3	1	2	1	2053.14	1312.23	2470.88	2698.97	1032.91	2088.75	603.204	1989.48	500.386	2498.73	603.473	3016.15	2002.99	2071.63	1842.18	1126.7	2339.1	2118.31	1487.14	2573.53	1624.37	1889.72	3573.5
345.085	345.082	345.088	178.534	177.804	185.602	2	2	2	2	2	3	3	3	16382.1	6181.93	2716.53	3547.18	458.434	236.754	11234.3	3106.87	5425.03	305.348	8038.1	10778.3	362.999	15161.2	2106.64	4182.79	11583.3	15757.1	5598.04	12942.1	2098.99	2505.1	4180.58
345.116	345.114	345.125	232.384	232.018	235.052	2	3	0	0	3	3	3	3	24147.2	24335.9	31119.1	29299.4	22838.9	435.967	430.366	368.517	813.215	745.462	639.835	19391.4	19306.4	22758.9	22027.4	17451.1	16825.6	42197.4	38501.6	36177	49550	46892.3	38468.7
345.169	345.166	345.171	632.439	631.441	634.008	2	2	3	3	3	3	3	3	9427.76	7677.51	8316.04	410.686	9110.61	8706.84	9110.98	6915.34	8646.41	8079.06	7313.24	8400.93	7455.93	7335.01	8580.12	7403.04	6629.69	6601.95	9243.71	7969.53	8209.51	4653.77	5830.05
346.053	346.045	346.056	40.4008	39.5967	41.58	2	3	1	2	3	3	3	3	8681.43	5203.59	2399.76	2144.4	2226.91	348.064	185.299	1725.99	2164.51	1996.05	278.116	12835.3	12578.8	12154.5	3089.81	1939.09	1914.13	48185.1	51241.3	58473.7	14058.5	13436.5	17149.3
346.119	346.113	346.123	232.105	231.402	233.253	2	2	0	0	2	1	2	3	2927.93	3098.46	334.92	2876.43	2513.49	138.494	162.761	199.924	164.156	181.417	225.88	1116.14	2326.65	407.992	1908.5	406.557	240.135	3726.79	5252.2	476.937	6047.47	6243.4	5601.28
347.057	347.054	347.06	40.3786	39.8208	41.0943	0	0	0	0	1	0	3	0	82.1774	47.2747	135.109	190.589	125.443	85.234	148.978	103.501	110.538	91.0408	112.458	1580.54	93.2206	138.916	100.858	114.277	96.5147	5399.57	5617.23	5421.66	72.8161	140.461	114.198
347.113	347.108	347.118	413.752	413.014	425.679	1	3	1	1	1	0	2	0	768.664	524.137	973.593	1319.36	973.841	340.946	175.1	900.877	1128.53	326.543	348.646	818.148	497.433	443.496	812.578	630.681	573.155	999.582	2019.46	470.174	883.249	900.694	788.861
347.116	347.111	347.121	480.653	479.888	481.654	0	0	1	3	1	0	1	0	260.301	551.587	406.599	606.142	476.809	584.476	1543.12	312.156	1305.1	1061.91	1661.58	535.724	1808.42	612.564	435.121	427.544	599.828	401.053	417.568	2179.76	396.936	420.716	424.337
347.116	347.111	347.127	502.784	502.195	504.078	0	0	0	1	2	3	1	0	116.501	215.154	24.2474	180.935	212.238	121.13	208.734	145.651	25.5785	1033.02	180.341	1743.64	592.783	110.59	1350.93	1398.14	1384.8	174.808	188.271	1577.54	116.224	203.569	41.7019
347.242	347.238	347.245	592.531	592.121	594.194	1	2	0	1	2	2	3	1	754.582	2139.99	1806.88	1597.62	584.258	527.66	262.282	245.759	379.561	302.889	2293.01	2313.94	391.741	1982.57	2279.85	347.276	2136.88	1184.88	1782.11	1281.95	598.716	1664.76	628.674
348.919	348.916	348.921	459.355	453.064	460.47	2	3	3	3	3	3	3	3	22524.4	23374.4	22772.1	24900.2	24110.6	22453.5	33497.3	32733.5	23836.3	23368.3	22971.7	23547.4	21932.3	22748.2	23023.8	24550.9	24512.6	23944.6	22128.1	31726.1	16350.5	32142	31415
349.129	349.127	349.132	586.181	585.599	587.226	2	3	3	3	3	3	3	3	17633.7	20108.1	16830.8	18628.7	17815.1	17717.4	15095.6	18333.5	18349.3	17501.7	16572.4	15885	18943.7	16454.2	16767.6	18378.3	16710.1	15971.4	18010	19005.1	16844.5	17675	16762.4
349.236	349.231	349.241	938.365	935.999	941.938	0	2	3	2	3	3	3	2	421.728	572.468	393.153	4287.12	1453.67	3208.8	2051.08	3153.27	2081.65	2657.47	562.173	2512.26	2449.68	2618.52	3159.07	2590.61	3090.3	1674.97	3718.96	3510.05	2913.81	2609.81	221.58
350.132	350.127	350.135	586.469	584.84	586.944	2	2	0	3	1	3	2	1	2146.02	2529.86	246.58	1960.43	2120.07	230.359	168.286	182.846	1863.85	2639.56	1609.66	367.556	2303.32	307.874	2298.75	2183.6	1833.35	1909.77	1987.67	245.875	194.79	194.924	1702.48
350.917	350.914	350.919	459.55	453.1	460.593	2	3	3	3	3	3	3	3	13746.1	20457.2	14371.8	14627.8	14708.3	13610.3	16504.9	21393.7	14859.3	17592	14452.3	14984.4	14193.2	12761	21244.1	11874.5	14498.2	15300.6	15712.5	14756.3	15286.2	14290.3	14435.7
350.966	350.963	350.967	208.811	202.354	210.005	1	1	0	0	2	3	2	0	5587.52	393.324	2091.4	377.219	253.406	136.104	263.017	192.868	243.247	364.896	104.052	6330	272.933	6451.4	2210.97	1828.61	2099.51	369.022	8321.77	9960.51	46.5054	223.689	444.967
351.003	350.996	351.008	279.516	279.078	279.53	2	0	0	0	0	0	1	0	2589.61	1366.8	118.272	124.913	147.641	302.383	41.3617	116.735	186.675	161.916	281.673	507.257	344.424	252.831	131.298	248.525	360.694	188.124	454.079	2979.67	364.688	284.288	98.9812
351.086	351.083	351.088	161.496	161.138	162.015	2	3	0	0	3	3	3	3	8568.91	12018.2	10180.1	10338.6	10546.4	237.444	249.596	209.978	151.649	330.933	235.403	5659.36	7360.04	8851	8613.38	7123.67	7597.55	10681.1	10445.6	12892.4	10913.2	11505.3	11061.2
351.138	351.133	351.145	743.655	741.954	750.072	0	0	2	2	0	2	3	2	0	0	0	0	0	2896.24	2398.43	0	2366.08	1741.95	0	0	0	199.234	1207.53	4293.93	0	2167.98	2550.33	1949.55	1952.58	0	3582.66
351.185	351.183	351.195	790.38	788.685	796.711	2	3	3	3	3	3	3	3	25657.5	42031.1	27030.3	41028.2	35487.4	45175	24477.7	43730.3	30343.9	45052.8	28481	26636.9	50176.8	21173.4	42843.7	31363.7	20548.2	20050.2	30694.1	28686.1	29173.4	23195.9	23978.9
351.184	351.179	351.186	602.65	601.473	603.636	2	3	3	3	1	3	3	2	2562.23	2157.81	2867.7	3633.26	4413.89	4274.17	3492.25	4631.83	3695.73	4246.06	2589.99	3573.41	3610.26	3350.64	1849.51	2364.07	3334.68	4001.65	2844.66	3076.52	2791.76	3959.65	4248.18
351.185	351.182	351.189	668.557	667.73	669.398	2	2	3	3	2	3	2	2	4509.52	3593.34	821.172	4629.19	4395.33	3389.79	4150.67	3969.18	3192.7	5138.43	3894.74	2564.51	719.615	2793.72	4970.46	3546.17	2439.16	752.498	3566.13	2988.77	2857.25	3546.77	884.643
351.183	351.18	351.186	590.448	589.629	591.076	0	3	3	2	1	2	1	1	7241.54	8303.7	2029.64	3365.31	4377.29	4371.95	2932.63	3019.54	3799	4649.71	7409.93	6799	7669.16	3931.57	3934.09	7601.19	2366.4	7675.74	3343.54	7254.82	7621.46	3390.7	7405.05
351.183	351.181	351.194	551.037	550.214	554.143	0	0	1	1	3	0	0	1	1872.63	865.753	1607.99	1819.49	1209.69	3013.51	1218.97	755.004	1387.19	808.835	4251.33	3917.16	3536.93	350.584	1375.66	932.393	909.362	1485.14	1215.51	1415.62	1417.32	4514.72	1442.36
351.181	351.17	351.187	700.655	695.167	702.012	1	1	0	0	0	3	0	0	3822.07	1441.53	2878.64	4534.13	1441.92	3860.99	3103.38	4253.64	3391.1	4254.19	3419.46	3392.86	5194.45	2805.71	915.202	316.78	924.06	2300.99	3163.47	3375.27	3066.21	2475.48	2738.64
351.2	351.195	351.204	320.49	317.171	323.225	2	3	3	2	3	3	2	1	12502.3	9289.18	13878.7	5773.04	4532.83	13455.4	3352.14	1716.78	7746.48	965.834	16156.6	7725.87	1752.08	7255	19046.5	4218.57	1327.63	7370.42	10569.9	1080.38	2134.55	5274.34	1448.38
351.183	351.177	351.202	614.276	612.168	621.963	2	2	2	2	2	2	2	1	3902.16	4500.36	3220.09	4772.2	1055.26	1671.3	4081.38	4266.93	804.568	4664.52	4333.03	4101.63	3860.46	733.62	4918.14	1024.34	6106.4	3312.65	3337.38	956.493	1131.41	3434.87	1244.76
351.209	351.202	351.212	445.692	444.343	447.694	0	1	0	0	1	1	3	3	3080.01	662.394	2137.45	1250.36	1602.17	793.733	837.857	527.384	1341.79	741.586	616.327	852.757	2083.62	581.315	826.089	730.861	2380.55	2593.17	2715.5	4582.38	3778.4	3816.52	2606.29
351.225	351.219	351.249	934.053	929.426	936.007	0	2	1	2	1	3	2	1	541.013	697.952	546.586	2441.48	1964.53	2867.19	439.402	803.42	2861.46	2794.74	335.487	715.288	682.984	542.031	1596.77	1283.17	712.894	506.679	1271.64	871.302	1607.21	509.804	613.289
351.84	351.839	351.845	712.417	709.12	717.071	2	3	3	3	3	3	3	3	145858	195313	151803	175492	208355	152091	124570	143470	121821	167572	161002	119342	114413	110834	159286	151444	169325	176162	159041	184058	161076	137134	132133
352.11	352.109	352.112	234.037	233.735	234.339	2	3	3	3	3	3	3	3	68077.3	61802.8	43481.1	57943.4	64096.8	57383.3	65330.8	68708.7	49307.4	64786.9	72254.4	67210.6	68894.6	58763.6	54084.9	59118.9	65954.7	46767.3	41322.2	62158.4	47067.5	43883.7	39340.9
352.189	352.182	352.193	790.037	788.689	793.694	2	3	3	3	2	2	2	2	4373.11	5787.42	3138.11	3645.46	7151.04	5619.53	3588.04	6918.33	3020.31	6269.81	4465.39	973.301	7884.45	2578.05	3322.03	657.161	2996.6	970.35	4995.06	2121.64	557.66	2737.93	3598.45
352.338	352.329	352.341	712.608	710.32	718.33	1	3	2	3	2	3	2	3	37436.5	528.751	28293.7	41891.8	82945.1	39354.6	670.276	29108.5	47983.1	49316.4	26728.8	421.708	54236.3	39784.2	47176	42917.6	39865.1	37829.9	75906	596.265	43193.2	50810.3	44474.9
352.612	352.607	352.614	234.039	233.733	237.436	2	3	3	3	3	3	3	3	10874	14945.2	12540.1	15219.6	21229.5	18420.7	17224.4	19260.6	14136.7	19181.7	20940.6	18433.4	18074.5	15179	15904.8	15422.8	19590.3	13127.7	10633	14331.6	13306.1	8843.58	10342.9
352.842	352.842	352.843	33.8127	33.6254	33.9999	2	0	0	0	0	0	0	0	4094.7	1752.41	65.7147	89.0693	89.6522	31.3373	63.2161	139.941	152.27	192.445	82.168	164.366	76.6601	128.482	128.472	115.939	128.51	152.186	146.178	115.181	36.7452	130.385	138.481
352.922	352.916	352.925	459.569	458.04	461.145	0	0	2	3	0	3	1	1	363.184	488.873	453.023	649.5	477.055	3053.96	3836.73	530.137	2656.27	2717.1	3550.34	371.068	547.942	520.806	2516.62	2020.93	2398.08	707.435	3568.54	846.291	704.601	2406.68	486.436
353.111	353.108	353.113	233.859	233.401	234.264	2	2	3	3	3	3	2	2	9800.32	10024.5	495.845	9405.03	8744.61	8505.21	10620.2	10646.7	7520.42	10233.7	10805.8	10657	10447.6	4642.48	5956.88	7807.97	10755.7	392.557	6615.28	7770.07	7482.64	4191.27	534.007
353.102	353.099	353.105	361.649	361.032	362.483	0	3	0	0	0	2	3	3	1128.76	1226.63	12279	14625.1	8766.67	897.181	841.566	510.981	649.294	696.393	956.145	999.955	988.716	933.677	10119.7	2026.28	960.603	3460.91	14313.3	20810.6	6773.9	11894.4	8586.99
353.205	353.204	353.207	712.296	710.361	713.877	2	3	3	3	3	3	3	3	8.10616e+06	8.31529e+06	8.38192e+06	8.40164e+06	8.28959e+06	9.14035e+06	8.07926e+06	9.07471e+06	8.27452e+06	8.50951e+06	8.09372e+06	7.96148e+06	9.08687e+06	8.03432e+06	8.00155e+06	8.38182e+06	8.15848e+06	8.30845e+06	8.19434e+06	8.07735e+06	9.32432e+06	8.147e+06	8.20399e+06
353.204	353.203	353.206	723.118	721.205	724.294	2	3	3	3	2	3	3	3	5.78378e+06	5.77058e+06	5.97626e+06	6.57644e+06	6.16198e+06	6.40477e+06	5.76566e+06	6.63756e+06	5.77017e+06	6.63119e+06	6.16742e+06	6.29568e+06	6.25337e+06	3217.19	6.20725e+06	6.17076e+06	5.58259e+06	5.26469e+06	6.10838e+06	6.01074e+06	5.55e+06	5.21587e+06	6.13753e+06
353.197	353.187	353.204	611.766	609.838	623.32	2	1	1	2	3	2	1	3	2656.79	2089.29	2864.34	1451.85	2833.52	2322.23	3255.68	3664.04	2617.04	2594.59	3355.64	2995.62	2921.23	1892.72	3479.32	3117.54	2787	1696.74	3068.59	3425.62	1895.17	1979.49	2882.81
353.66	353.659	353.664	712.01	711.527	716.079	0	1	3	0	0	0	0	1	408.122	266.609	376.694	47315.2	395.28	42916.7	22081.3	33052.7	416.451	412.959	361.96	330.239	555.274	347.214	289.352	300.914	393.435	291.267	422.239	402.321	389.531	449.871	20753
354.205	354.203	354.206	712.07	709.952	713.542	2	3	3	3	3	3	3	3	2.99128e+06	3.56456e+06	3.73222e+06	3.23527e+06	4.16751e+06	4.35963e+06	3.53768e+06	4.43415e+06	3.30592e+06	3.5277e+06	3.76412e+06	3.69135e+06	3.70356e+06	3.25177e+06	2.55456e+06	3.08638e+06	3.47396e+06	3.42933e+06	4.17623e+06	3.65185e+06	3.9552e+06	3.8281e+06	3.71084e+06
354.205	354.205	354.206	724.221	720.63	724.728	2	1	0	2	1	2	0	0	629967	1.0127e+06	731.579	1.16768e+06	1000.95	814.204	984.909	931.22	781999	804248	920.467	744.504	1.01823e+06	955.785	1.86026e+06	1.10128e+06	882.133	702.598	651.808	1017.15	800.451	811.893	886.377
354.935	354.932	354.938	459.919	458.904	460.714	2	3	2	3	1	3	3	2	7898.61	6388.78	7591.71	7387.49	7510.72	1865.47	7796.25	8191.23	7647.31	7675.95	7118.93	1828.46	1718.77	7112.56	7848.42	6880.47	5702.04	8474.43	3302.33	8308.19	6396.92	6466.44	1953.15
355.069	355.062	355.071	566.501	564.774	567.028	0	0	3	0	1	1	0	1	208.56	174.682	305.466	101.075	141.84	1692.72	1507.1	1531.66	189.938	139.245	118.755	239.316	1665.22	228.215	1642.35	296.142	266.478	248.379	236.897	112.808	734.933	142.065	122.764
355.082	355.08	355.083	377.365	376.835	377.639	0	3	0	0	0	3	1	0	3581.48	2136.95	4995.1	5242.5	4307.6	505.393	486.867	342.662	226.032	470.349	385.476	740.758	638.374	627.157	4055.33	2173.87	3882.24	1024.38	1301.08	5998.88	669.58	730.427	1580.1
355.104	355.097	355.106	210.809	210.474	211.448	0	2	0	0	1	0	3	3	755.149	1122.8	3887.3	890.768	2216.07	112.87	247.907	224.552	191.68	258.279	331.239	478.5	1100.3	680.714	737.342	489.125	401.887	5870.54	4653.02	2463.56	4705.18	6229.05	3142.6
355.169	355.165	355.171	577.833	576.53	578.619	1	2	3	1	2	0	2	2	567.899	3273.74	3821.41	3354.5	617.38	2881.93	1760.88	2134.26	1006.12	2449.42	693.06	3107.28	2153.64	870.557	1105.69	806.421	645.973	3298.45	602.405	2682.93	3466.38	2884.29	966.338
355.2	355.199	355.202	712.108	709.952	719.294	2	3	3	3	3	3	3	3	1.35267e+06	1.34898e+06	1.07994e+06	1.19919e+06	1.57555e+06	1.03156e+06	1.34637e+06	1.34878e+06	995558	987366	1.13035e+06	1.40009e+06	1.33139e+06	1.2371e+06	958530	1.11617e+06	1.31886e+06	1.28686e+06	1.5856e+06	930062	1.49808e+06	1.27765e+06	1.40108e+06
355.201	355.2	355.202	722.745	719.773	724.407	0	2	1	3	1	2	1	0	744.577	767.608	354381	389756	663.829	636678	796.886	742.315	553266	281049	307520	839.203	464685	706.451	701956	399316	530.797	829.822	1061.73	472810	819.488	640.24	794.875
355.209	355.208	355.21	788.668	788.621	788.715	2	0	0	0	0	0	0	0	793.93	1771.75	1364.1	1297.12	1423.32	1569.14	871.69	1516.82	1250.24	1494.13	1488.91	1489.74	1590.38	1462.47	1532.28	1166.46	1318.22	1419.61	1510.72	1306.63	1014.05	1144.44	1407.71
356.146	356.139	356.147	201.322	201.096	201.579	0	0	0	0	0	0	0	3	193.325	298.909	306.844	125.831	198.863	287.404	100.541	259.219	262.477	278.714	197.321	413.335	337.637	313.647	441.653	207.237	234.504	413.305	133.306	354.435	1690.73	1952.71	1189.51
356.201	356.2	356.203	712.203	710.29	713.877	2	3	3	3	3	3	3	3	117643	188199	152991	169317	216085	253629	133922	187710	242858	266478	143726	165757	216772	123740	162659	175165	205123	198685	141430	220671	146020	175474	177751
356.931	356.926	356.935	460.645	452.949	462.494	2	2	2	2	1	2	3	3	1626.7	4076.22	5718.28	6298.65	1918.78	3920.91	1608.63	4842.64	5849.96	1866.75	4584.89	2949.59	1788.01	1589.15	4905.37	5504.48	1709.74	5200.28	3962.77	4871.43	5440.07	4655.92	6259.88
357.186	357.179	357.188	504.509	503.962	505.489	0	0	2	1	3	1	1	1	790.066	401.296	1016.55	1102.11	872.156	2073.49	1162.85	470.23	2571.94	403.45	486.791	3315.69	4021.52	2009.94	3028.6	491.702	358.34	1197.17	569.629	2523.96	1480.97	1478.85	2448.97
357.201	357.197	357.204	712.701	709.877	719.606	1	3	3	2	3	3	3	3	24011	1036.69	25274.1	22345.3	29454.8	25095.2	19092.7	23880.5	25091	18519.3	1004.74	23925.6	37143.1	22872.9	26348.6	20001.3	24987.2	21882.7	39115.2	27815.3	15830	20957.3	33791.6
357.211	357.206	357.217	238.826	238.378	248.534	0	0	0	0	1	0	3	1	609.428	308.076	577.203	362.128	410.112	167.747	208.813	185.869	277.263	206.566	200.225	641.146	689.131	1041.53	838.508	641.592	503.299	1731.61	1842.29	1790.62	686.854	611.099	1450.69
358.12	358.114	358.124	249.252	248.92	249.56	2	2	3	2	1	2	1	2	3302.63	3716.05	2837.51	3914.16	309.171	4123.46	2899.24	3792.13	2362.19	280.747	3663.19	3082.18	174.685	389.082	3532.23	3221.52	421.507	337.454	444.218	3327.1	2432.61	2107.52	339.437
358.968	358.966	358.975	233.521	232.425	234.054	2	0	0	0	2	2	2	0	5114.72	2168.01	3822.25	3107.68	2337.27	329.25	50.4333	297.705	231.222	137.577	242.438	1521.11	863.763	4473.82	2289.92	3079.46	999.524	5115.03	2902.24	7788.6	1207.5	2732.93	2932.24
358.99	358.986	358.997	203.041	201.063	205.76	2	3	0	0	2	2	3	2	2666.69	5185.3	2585.03	2705.55	1698.46	280.599	339.95	544.137	408.654	240.957	279.538	5763.59	5180.35	503.296	528.637	2875.27	4397.5	6180	6146.66	4448.95	281.173	2161.05	2196.05
359.149	359.139	359.154	407.506	406.278	408.999	2	2	3	3	1	2	3	2	10770.7	2614.88	3517.38	2328.51	1303.49	1849.34	2960.12	1118.4	4041.12	2593.79	1951.33	1301.88	710.071	897.692	1431.86	1357.03	1210.28	1453.4	1966.93	1762.57	1999.62	2142.98	2089.13
359.169	359.167	359.172	426.129	425.819	426.52	0	0	0	0	0	0	3	1	609.942	359.776	1129.24	926.602	1186.39	451.46	340.124	337.791	490.807	583.07	326.179	380.517	403.342	278.341	752.769	395.778	344.06	3729.13	3875.2	3500.73	1275.38	5772.79	1555.9
359.189	359.184	359.2	319.853	314.75	320.33	1	3	0	0	3	3	1	2	2680.24	955.32	2883.13	3377.17	1685.25	466.228	344.314	262.388	491.403	517.046	688.846	2917.69	1358.38	2828.21	3618.28	3058.68	2738.48	478.764	2520.54	1491.38	2032.17	2606.35	3566.13
360.235	360.231	360.239	326.328	325.42	327.423	0	3	2	3	1	3	0	2	334.825	420.247	870.504	1817.34	2217.54	21241.9	1787.83	277.882	1842.84	1971.5	2012.52	322.032	362.024	1342.82	1778.01	716.923	2330.5	373.601	887.481	620.594	2900.9	749.474	2919.3
361.084	361.079	361.087	232.398	231.382	238.968	0	1	0	0	1	2	1	3	466.783	587.953	1178.46	623.626	550.387	377.07	153.314	194.173	437.529	432.572	284.505	526.972	204.705	746.118	914.555	1189.64	1273.29	349.728	856.391	1952.47	3673.64	2212.42	3372.12
361.116	361.115	361.118	163.315	162.864	163.724	2	3	3	3	3	3	3	3	69340.9	72610.6	53461.9	70152.6	74343.4	79039.7	72804.4	79994.1	66969.7	81256.1	80243.8	69788.6	77230	66105.9	73289.4	59466.7	69308.3	53129.2	57677.8	67399.3	58560.7	59189.1	56651
361.162	361.161	361.175	539.417	532.313	547.922	2	3	3	3	3	3	3	3	38526.8	36562.1	27193.6	26122.4	34083.2	42574.9	42573.2	26801.8	34860.2	38101.8	36986.9	24484.1	35792.4	22618.7	38328.2	28191.4	23352.3	35712.8	31427.5	30544.2	38174.4	35271.6	29786
361.168	361.167	361.169	744.185	741.828	746.07	2	3	3	3	3	3	3	3	194554	234424	347514	263459	279086	237276	201642	262394	357256	257600	239492	215673	242867	182191	236325	518068	201848	276318	379755	203458	364864	273291	317099
361.161	361.156	361.166	580.866	578.545	581.74	2	3	2	3	1	3	3	3	5834.02	7194.53	9824.58	9546.09	2735.63	996.121	5147	1436.34	2649.93	2671.87	2658.37	4798.88	844.339	894.79	7768.49	6377.41	5764.38	8740.78	6645.5	8082.66	7468.77	8394.43	6119.71
362.05	362.04	362.055	40.3884	39.6354	44.4314	1	0	0	0	2	0	3	2	1085.48	216.426	366.285	335.371	214.783	322.119	192.023	227.577	183.636	328.356	277.104	3208.57	923.331	210.872	323.449	267.321	253.532	21897	22272.2	19374	300.331	3289.46	3723.54
362.119	362.117	362.121	163.251	162.579	164.374	2	3	3	3	3	3	3	3	10592.6	10289.6	8369.29	9733.43	10267.4	10399.3	7728.58	11129.7	9231.13	10770.6	11235.9	8730.46	10839.9	9718.41	10254.9	5739.66	9795.63	7341.55	8638.1	9910.61	7256.08	7012.36	7719.48
362.166	362.162	362.169	539.229	538.569	540.136	2	3	2	3	3	3	3	3	7751.28	8053.29	4939.91	4620.7	7577.45	7383	6649.05	111.14	6243.63	6857.68	6198.56	3019.32	4531.85	5729.94	4436.6	4261.66	4641.65	6587.08	5486.8	5852.9	6866.02	9960.87	4917.59
362.171	362.17	362.172	743.799	741.828	746.399	2	3	3	3	3	3	3	3	39836.1	48858.7	56396	52459.8	51123.4	50091.7	42714.8	48744.2	52048	51351.7	34360.1	39211	42949.3	39673.4	52763.6	50039.1	34126.4	52708.8	70468.2	38248.8	65705.6	46620	59226.7
363	362.993	363.004	176.503	175.63	177.535	0	0	3	2	2	1	2	3	0	26.9997	124.366	120.054	148.949	3489.74	3266.74	4464.23	3053.57	4327.16	86.5572	2145.72	114.149	4148.16	45.5223	112.95	3188.02	174.896	3032.84	3014.78	1543.57	3152.97	2132.98
363.007	363.006	363.008	596.036	595.563	596.885	0	0	0	3	0	0	0	0	94.9378	211.971	140.149	319.67	305.363	310.643	237.453	258.256	5443.6	6250.17	4130.18	95.3027	188.432	69.2596	350.49	491.887	104.212	319.807	321.359	313.773	392.916	273.504	254.26
363.115	363.109	363.119	163.409	162.633	164.081	2	3	2	3	3	3	2	2	4456.82	4885.96	4268.32	4671.62	4172.77	2780.92	4620.32	84.5816	4529.77	5257.44	5589.87	4789.92	4288.15	4279.05	4812.36	2945.95	3945.26	2230.94	3566.68	472.974	2605.59	3395.84	369.628
363.167	363.164	363.17	744.148	742.11	746.01	2	3	3	2	2	3	3	2	7704.64	20714.4	9443.03	17155.3	19378.7	15920.4	12402.1	21060.5	22315.1	1548.7	13700	10529.3	1590.3	15392.4	17052.9	25983.3	11800.3	18941.7	13562	14458.9	22639.3	20986.6	1512.87
363.2	363.199	363.2	411.04	410.319	411.245	1	3	0	0	0	0	0	0	939.202	1889.22	1861.65	1763.16	1484.38	362.965	205.405	175.903	191.322	291.708	152.774	198.078	183.954	263.532	328.701	242.392	308.496	366.332	308.704	303.017	495.651	552.901	850.803
365.141	365.135	365.145	645.97	644.039	650.621	0	2	3	0	2	0	2	2	741.547	1684.3	6109.48	1157.91	7402.07	2699.29	5650.65	7895.12	1629.03	1362.08	1035.14	1403.73	8455.11	6169.54	1277.44	1874.06	732.833	5596.56	1914.62	5596.56	1130.24	5956.2	1346.94
365.142	365.139	365.144	655.476	654.777	656.171	2	0	0	1	1	1	0	1	4027.15	6053.08	1282.36	1072.03	1142.88	1275.81	898.373	992.221	1093.07	1243.43	5277.93	1141.73	1239.55	5165.2	1006.37	1119.62	3530.2	1194.52	1041.3	1090.1	1145.2	5005.67	1075.41
365.216	365.211	365.217	501.805	501.145	502.873	2	2	3	2	2	3	3	0	4105.01	4961.77	2051.93	958.724	3582.2	3662.98	2748.31	3520.76	844.873	4142.51	2802.53	3202.87	4224.25	862.654	2900.69	2692.21	4063.21	1722.66	1950.82	4310.76	1040.58	1216.23	937.111
366.021	366.016	366.023	40.4947	40.1876	41.4309	0	0	0	0	1	0	3	1	96.3067	107.026	225.406	174.422	136.908	121.974	86.0914	76.5165	65.7154	64.067	66.319	1485.53	94.2181	116.697	120.085	75.5107	70.2845	9511.46	14361.5	9827.84	1779.69	104.42	74.7847
366.029	366.027	366.057	356.078	355.278	358.116	0	3	0	0	1	1	0	0	172.041	215.905	5595.86	2391.58	1092.12	246.952	152.679	65.42	154.3	209.996	177.507	146.191	483.945	265.028	1642.51	166.506	143.572	234.576	399.715	289.918	363.726	256.98	288.479
367.077	367.074	367.083	531.373	530.265	531.747	2	1	2	1	2	2	2	3	4345.61	7910.99	0	8060.35	53.6744	71.2092	5290.19	5992.75	8571.07	0	0	53.2026	8688.23	6007.36	22.3113	6966.17	7170.54	5833.42	71.5669	6234.92	8009.53	4966.24	7466.57
367.081	367.08	367.085	445.716	445.244	446.644	2	0	0	0	1	0	1	0	11045.5	1843.89	508.556	302.207	124.483	335.007	356.425	99.9515	143.185	464.951	281.572	382.693	175.898	1444.08	395.911	195.845	435.885	818.639	687.425	8031.72	401.574	238.437	216.803
367.083	367.082	367.087	383.758	378.882	384.124	2	0	1	0	0	0	1	0	3053.22	2836.32	708.198	918.685	952.107	510.445	215.883	447.882	507.079	125.816	297.912	825.797	608.337	694.076	625.572	706.214	708.418	883.465	851.538	5015	360.76	712.475	972.049
367.151	367.15	367.154	632.431	631.612	634.008	2	1	3	3	2	2	2	2	5725.99	5524.93	6217.35	4315.9	4050.37	5973.33	4633.72	3056.08	4736.23	5712.48	4431.02	3447.48	4984.09	4908.4	4871.67	4387.18	3380.26	3427.78	5634.95	5458.05	3381.43	3798.07	5302.95
367.149	367.131	367.173	687.959	680.28	696.07	2	2	3	3	1	0	3	2	3705.53	1841.26	459.125	2052.33	1856.78	2125.84	3918.59	8782	1360.13	5588.93	3750.57	3101.94	337.084	311.964	448.07	209.667	172.395	2095.75	3572.79	2033.27	6853.82	278.673	6288.73
367.178	367.175	367.18	575.136	574.456	576.044	2	3	3	3	3	3	3	3	8957.96	8043.98	7058.19	7156.53	7854.28	8203.05	7735.37	7821.12	5040.21	6927.05	7362.64	6621.91	8136.62	6601.16	8301.55	3933.31	6544.95	4974.23	6143.63	8428.11	6335.5	5901.63	7214.63
367.179	367.176	367.18	550.201	549.551	550.97	2	3	3	3	3	3	3	3	10052	11063.3	5402.33	8319.54	10446.9	9989.63	8101.67	10461	7580.59	9796.72	10502.7	10083	10312.3	8560.63	9131.34	8694.06	10630.9	8358.39	6766.34	10264.7	6377.12	8830.56	8157.98
367.174	367.171	367.177	531.116	530.392	531.905	2	2	2	3	3	3	2	3	10484.2	8926	8999.25	8639.79	9090.04	10046.7	10294.2	9737.28	8686.04	10155.8	9808.95	10732.3	11202.6	10434.2	10073.9	6672.33	9979.24	6139.07	6951.42	10145.1	8553.6	6376.47	8959.16
367.179	367.177	367.181	482.319	481.734	482.845	1	3	2	3	2	3	1	3	10708.5	1832.12	7227.09	10164.8	11162.8	10415	1235.72	8788.14	8129.45	11615	11241	10446.6	1479.43	9456.43	11424.1	8490.27	9445.59	6791.22	1945.36	1476.68	6843.06	9786.38	8134.76
367.18	367.174	367.185	604.707	604.089	605.532	2	2	3	3	3	2	1	2	3161.55	4379.7	7215.06	4523.18	3008.05	3246.71	3912.3	3566.11	1956.62	4270.21	3858.82	2483.95	2908.01	3408.18	3829.85	6300.92	2275.42	6214.32	2915.72	8835.03	2731.19	6653.35	3142.14
367.195	367.191	367.198	267.179	265.037	268.266	2	2	2	2	2	3	1	2	13108.2	6813.89	15893.6	766.664	2413.49	11402.6	4513.36	320.05	432.985	4656.63	13086.9	7828.21	496.103	6351.44	7359.85	2758.01	1810.53	365.1	8756.14	412.538	4013.55	2998.2	540.925
367.179	367.177	367.191	491.361	490.3	497.587	2	0	2	1	2	3	1	2	11765.1	18039	1587.9	1790.43	1314.94	17274	894.416	25746.7	1261.87	954.828	17526.6	18169.4	17483.9	707.292	27807.2	15156.6	17370.6	749.033	35140.5	631.928	2031.22	20327.7	14142.1
367.181	367.178	367.212	516.167	515.174	521.411	2	3	3	3	3	3	3	3	9247.55	10524.2	3251.95	8739.7	10400.1	9025.19	10116.8	10873.8	9117.46	10371.8	10558.8	11023.9	11987	9885.95	10328.7	8966.93	7994.53	6781.07	8797.44	9618.38	7887.52	7566.34	7544.2
367.216	367.206	367.218	799.888	798.505	806.153	2	3	3	3	3	3	3	3	21107.5	31385.4	22105	30915	27191.2	30072.8	21718.2	32061.1	22584.6	30117.2	23717.4	19832.7	33910.5	17489.3	31901.8	23729.5	18678.6	18261.4	24662.9	23231.8	22481.6	22051.7	18433.9
367.18	367.178	367.181	729.441	727.245	731.01	2	3	3	3	3	3	3	3	23685.4	39433.8	29205.2	34349.3	36099.9	38176.7	25308	37683.4	31464.4	36617.5	28207.8	29756.3	40757.7	22515.9	38370	33655.6	25446.1	24189	29410.3	28552.2	36672.6	28587.6	26181.2
367.179	367.177	367.181	676.399	674.939	678.508	2	3	3	3	3	3	3	3	124598	142093	122390	138255	135619	138897	121565	134874	124475	138401	125332	125077	143329	112082	140088	128556	118993	115155	133849	126260	124143	126471	121754
368.168	368.161	368.174	134.13	132.159	136.111	2	2	0	2	2	2	2	3	2625.26	4247.28	3772.49	1759.77	218.731	205.113	209.523	153.39	1005.92	194.397	835.78	678.381	327.75	2308.11	7550.07	1466.33	266.394	157.883	6324.04	13833.3	15509.6	8695.82	2136.79
368.183	368.18	368.187	729.449	726.907	731.686	1	2	3	3	2	3	3	2	585.255	6603.07	378.624	4314.09	4894.98	5951.16	3837.81	6815.28	5912.66	4601.47	4254.33	4137.47	7787.36	402.606	5329.86	4128.34	4761.4	2570.41	4723.32	3541.2	3454.81	333.388	4540.59
368.185	368.181	368.198	489.853	474.058	493.053	2	2	0	2	2	1	1	0	1842.17	2660.68	635.444	1768.25	1983.64	469.264	409.898	474.901	331.366	1266.97	2681.63	1088.69	1758.44	351.846	401.367	440.618	436.278	1291.21	364.185	508.039	741.161	547.817	791.434
368.182	368.18	368.184	676.545	674.939	678.508	2	3	3	3	3	3	3	3	23073	26072.6	22244.9	25103.1	25548.2	25148.3	21749.3	23677.8	21930.1	23025.5	22711.4	23248.3	25792.6	20081.2	23485.5	23602.1	22024	20450.8	24876.3	23241.1	20382.8	22533.2	21496.1
368.218	368.216	368.222	799.807	797.141	801.51	2	2	3	3	2	2	3	2	1372.97	4635.59	1634.9	3255.17	3480.12	3708.83	3737.49	5586.63	2728.37	3188.56	4224.97	3257.78	5266.01	1356.3	5546.68	3294.57	1273.41	2924.6	2058.61	3963.75	3722.49	1189.43	2760.71
368.192	368.182	368.216	516.758	514.46	521.412	2	2	1	0	2	0	1	0	1683.81	1105.46	1406.44	1163.54	1073.36	560.673	862.481	1024.73	991.331	1093.46	890.684	577.719	1278.58	997.115	1308.96	708.562	943.492	897.764	1111.82	1190.34	1135.59	932.707	926.541
369.103	369.095	369.113	40.0561	38.9598	43.4661	2	3	3	3	3	2	3	2	84059.6	26396.8	1886.87	990.911	4312.35	21314.5	166102	29354.2	13844.9	7270.75	105616	61075.3	2690.44	66523.6	156.517	4719.28	61169	45197.7	9145.63	19308.9	1978.93	149.575	6673.93
369.135	369.134	369.136	340.234	340.051	340.389	0	3	0	0	0	2	0	0	1374.78	778.496	4707.89	10489.4	6518.73	621.548	547.114	379.495	529.682	412.127	307.402	1015.27	738.153	629.885	11487.9	2039.52	1941.7	1055.72	1216.02	1551.82	960.179	1174.02	1120.24
369.178	369.173	369.182	676.591	674.944	678.173	2	3	3	2	3	3	3	3	7179.44	10097	3826.1	10412.1	9865.12	9539.12	8166.36	9735.76	9989.01	10176	487.822	9273.68	10232.4	7012.55	9697.22	9645.28	6697.17	7980.76	9519.24	8819.59	8343.95	8501.84	9336.87
369.194	369.194	369.196	614.53	612.168	617.672	2	3	3	3	3	3	3	3	120397	119021	89336.2	116848	110978	120365	112869	119594	92171.9	117061	117392	117028	119646	114722	118367	97038	114643	91611.2	98466.1	117255	89730.3	94375.9	88931.8
369.193	369.189	369.196	531.715	530.727	532.337	2	3	3	3	2	3	2	2	4127.24	6037.16	4817.61	5395.2	4309.63	5267.59	5048.59	5002.16	5284.55	4521.9	5370.13	3348.1	5188.69	5512.05	4476.59	3916.66	5198.8	3734.86	3486.05	6017.68	5446.88	2375.53	3478.51
369.192	369.179	369.195	555.842	550.402	557.408	2	3	2	3	2	1	3	1	2935.01	4181.52	2967.17	2574.72	3285.03	921.348	1322.39	3411.63	2539.73	3590.45	3943.87	3141.58	3918.56	1086.03	978.641	788.606	2084.74	1870.96	2735.96	2906.77	1219.84	2756.89	1058.63
369.193	369.189	369.195	514.176	513.803	514.726	1	1	3	2	2	3	2	2	6330.65	5993.38	5255.53	6841.37	4906.95	5433.48	5436.18	4692.41	4379.77	5571.93	6218.9	6490.22	6507.3	4929.52	3513.89	4785.58	5593.86	3932.97	5564.95	4391.04	5502.67	5634.83	4842.6
369.194	369.19	369.199	501.022	491.668	501.857	2	3	3	1	2	1	1	2	3467.37	4295.99	3001.87	5222.89	4853.72	5912.91	5020.47	5335.83	5529.75	7015.06	5723.12	7750.7	5949.4	4419.22	7246.16	6257.52	4633.02	6233.76	5955.31	4140.34	3334.94	7184.31	3234.68
369.195	369.193	369.198	470.461	470.118	471.386	2	0	2	1	1	1	0	1	6016.7	5668.47	1278.91	1158.47	1184.96	7311.69	7500.79	541.031	685.549	802.828	5964.39	849.443	6837.11	793.459	4576.43	465.652	732.703	1081.36	666.787	526.901	1262.57	1718.9	4995.04
369.22	369.213	369.224	799.298	796.661	801.515	1	0	1	2	3	1	0	1	920.176	1509.39	1507.41	1128.46	1096.44	1487.56	665.216	1017.65	964.017	695.416	1025.62	625.472	2149.66	440.459	1162.09	1199.08	745.663	1299.14	932.333	1226.25	1064.12	1284.98	1492.74
369.243	369.237	369.247	822.111	820.318	823.561	2	0	2	1	1	1	0	1	1463.59	2045.5	310.798	765.07	364.429	931.41	336.731	1669.5	449.071	527.143	1813.12	563.921	1013.8	509.278	1475.98	325.34	488.586	512.404	610.426	730.292	720.649	656.475	895.409
370.106	370.098	370.108	40.1481	39.3652	40.7577	2	0	3	1	2	2	2	0	10456.7	3563.39	130.729	117.731	67.4402	3174.88	24611.9	3306.7	117.595	128.807	16504.6	8796.73	10.8083	8681.43	107.943	687.143	9119.53	5649.13	61.7456	2808.36	131.453	110.163	69.0578
370.14	370.139	370.174	340.051	332.69	340.245	0	3	0	0	0	0	0	0	491.875	617.055	1229.28	2549.22	329.488	314	182.281	252.278	308.889	197.862	365.486	524.336	356.408	387.223	569.459	250.131	409.593	473.713	786.308	772.526	625.336	754.718	801.357
370.197	370.196	370.199	614.53	612.262	617.672	2	3	3	3	3	3	3	3	20785.5	21897.1	17346.2	20262.6	20066.2	18543.7	20943.8	21426.8	18238.1	22860.9	21083.2	22172.1	22478.1	21246.9	20966.8	16903	21003.1	17218.5	16708.9	20152.2	15273.2	17449.2	15303.3
370.234	370.229	370.237	224.077	223.667	224.493	0	2	0	3	1	3	0	3	48.1718	247.573	2405.4	2737.84	172.604	132.45	108.27	129.81	2168.37	2579.29	2169.69	7273.27	191.791	98.5231	2709.74	2396.34	1526.38	262.28	358.045	275.818	1961.35	3006.26	2040.23
371.088	371.082	371.1	232.392	231.786	236.138	2	3	0	0	3	3	3	2	6558.52	4945.29	7450.6	8174.37	5316.87	348.081	403.873	334.115	538.526	393.49	588.737	3292.37	5078.01	5989.31	5764	4531.87	3085.02	9592.33	7564.62	6249.26	10948	1680.1	9816.51
371.115	371.11	371.119	361.649	357.763	364.003	0	2	0	0	0	3	3	0	1391.47	1184.87	5175.31	7258.9	174.949	318.029	424.319	320.748	322.112	355.28	536.301	1424.08	914.752	1489.35	2274.21	778.169	2239.45	1842.46	6910.52	9392.29	260.612	523.772	624.183
371.194	371.192	371.197	614.53	612.262	616.996	2	3	3	3	3	3	3	3	7810.31	8888.57	5693.22	8115.23	7656.62	8305.47	7779.41	8303.81	5273.18	8615.74	8516.5	8294.14	8702.34	6112.69	8089.07	6712.5	8183.19	5620.85	6823.58	7467.92	5851.21	6149.29	5085.87
372.214	372.205	372.219	173.807	173.029	176.376	0	1	0	0	1	0	3	2	292.133	272.033	270.252	340.168	177.282	200.153	120.095	163.461	102.071	152.985	186.888	395.853	452.404	518.884	229.309	262.918	205.473	2512.89	1423.34	1345.12	264.919	1277.91	1109.26
373.09	373.088	373.094	531.305	530.065	532.337	2	2	2	1	1	1	1	3	1617.46	2443.32	415.614	2456.24	1529.86	3025.07	147.819	1977.43	285.761	355.082	2610.62	221.902	2724.52	232.975	448.592	383.192	2810.18	393.49	2900.49	390.962	2506.3	2847.88	1849.88
374.123	374.122	374.125	244.359	243.908	244.551	2	3	3	3	3	3	3	3	73687.7	67183.6	50357.3	61987.2	73155.4	65621.6	68629.7	72254	54686.4	72986.4	77104.9	72788.3	78911.4	65228.1	63859.4	62316	72703.8	51861.8	50608.4	65861.7	49437.5	48234.2	42854.9
374.625	374.623	374.627	244.298	243.521	244.551	2	3	3	3	3	3	3	3	24307.5	20465.9	16007.2	20976.5	23848.4	21131.7	20884.8	24077.2	16564.4	22458.1	23818.8	20484.2	23660.6	19881.2	19291.6	19702.4	21589	16163.1	16849.5	20675.6	15947.8	16020.3	12821
374.964	374.961	374.965	202.925	202.028	204.75	2	3	0	0	3	3	3	3	30158.8	29275.2	15013.5	12429.7	9986.32	293.091	533.106	477.732	430.224	460.331	496.759	29187.6	25461.4	31791	16493.9	17289.1	17471.9	24571.8	30589.7	30544.8	3841.24	12239.5	11904.4
375.008	375.002	375.026	41.6086	38.6221	45.3426	2	2	1	1	3	0	0	0	1647.6	1083.47	37.3996	1366.18	929.832	1056.5	73.668	23.9337	65.7227	1097.54	123.2	1376.98	987.122	1181.85	16.1912	87.309	42.3721	44.0842	49.6014	47.8299	56.9872	18.8628	18.186
375.095	375.09	375.099	167.092	165.901	167.744	2	3	2	3	3	2	1	2	2877.91	2672.29	2964.25	4449.06	3933.75	3720.81	217.267	2631.3	1887.54	4384.17	4293.68	4574.66	2626.73	2549.11	3708.93	267.306	3009.8	178.744	3423.35	315.598	2026.96	2903.07	257.104
375.125	375.122	375.141	244.174	241.775	244.885	2	3	3	3	3	3	3	3	13214.7	12070.5	6540.23	12701.5	11222.1	10772.4	12012.1	10481.9	9258.45	12649.5	13413.5	11505.7	13262.7	10593.3	11457.3	9875.49	7912.43	8267.71	5819.9	11255.8	10354.6	9675.98	8004.76
375.133	375.128	375.142	206.403	205.742	206.971	0	2	2	3	3	3	1	3	245.544	535.565	2423.25	3965.34	279.72	169.133	4565.14	3498.36	3311.47	3576.08	3982.75	3428.12	3991.44	3221.94	2955.66	2675.7	3842.16	429.659	484.649	2160.24	2761.72	2426.76	3642.14
375.143	375.137	375.148	275.843	275.374	276.5	0	3	0	0	0	2	1	3	7131.03	6566.33	8406.47	8641.45	3275.98	6099.91	6420.76	5130.65	6004.86	5792.1	7750.84	7016.88	4940.57	6020.92	4737.62	6570.34	2651.92	5576.54	4241.69	1331.09	3413.94	4690.25	3261.15
375.165	375.16	375.166	348.533	346.42	349.335	2	1	2	2	1	0	1	0	1396.97	1584.87	1621.57	1487.27	2363.35	1656.88	371.027	920.238	396.787	811.789	1313.25	1859.17	462.12	491.567	1123.69	631.076	325.136	557.137	1090.47	373.499	1544.77	1947.56	1992.81
375.625	375.62	375.63	244.359	243.547	245.208	0	2	3	2	2	1	1	0	141.443	220.918	1333.25	1619.32	93.3887	2491.01	1696.14	2139.18	1604.11	1781.38	185.505	141.471	2886.58	1802.2	169.37	3144.55	130.097	235.013	123.82	1324.03	52.5907	191.076	244.54
376.883	376.878	376.887	180.158	176.813	183.503	2	0	0	0	0	0	0	0	1208.14	1423.83	3404.19	3134.79	3577.78	3495.8	3399.38	3784.5	3317.9	3181.47	3640.71	3057.21	3401.17	2986.34	3145.67	3495.54	3001.6	3309.66	2849.75	3450.62	2982.1	3313.28	3313.13
377.085	377.077	377.086	31.9588	30.4117	41.8221	2	3	3	3	3	3	2	3	56484.4	126493	29937.5	27569.9	140596	434923	191139	229317	110203	284780	177628	58817	67995.5	35146	40591.3	40119.4	45303.4	55520.1	60108.1	0	47807.8	43251.4	60009.9
377.162	377.161	377.164	683.751	676.625	686.334	2	3	3	1	3	2	3	1	660997	395193	365946	725459	704956	687643	622744	237036	5736.28	2605.34	657220	641331	223723	600059	2959.99	218975	622889	225384	351723	659331	4058.79	3615.69	353963
377.163	377.162	377.164	692.707	692.131	696.386	0	1	1	2	1	2	2	3	1505.09	3566.37	370409	2049.9	1921.56	3372.93	1509.34	382496	393345	379406	1883.81	1341.26	490233	1101.75	381864	424560	1525.9	362491	422958	1371.01	398617	414533	377253
378.089	378.086	378.091	31.0405	30.4918	32.0845	1	1	3	3	0	0	0	2	0	17878.8	135.766	78.2522	19616.3	61831.1	26008.2	29998.1	15594	41199.1	24524.4	0	0	0	0	44.8272	0	0	91.4679	0	6754.58	5695.32	0
378.166	378.165	378.168	693.068	686.575	694.943	2	2	2	2	3	2	3	3	58609.2	68895.6	1754.23	71648.9	71592	64489.5	644.174	68552.2	71119.5	71105.3	821.475	60128.9	69429.4	110039	65701.9	74429	625.742	68551.3	73870.5	118717	69644.9	65751.4	71293.7
378.165	378.164	378.166	680.169	676.633	686.209	2	3	2	2	2	2	2	3	50713.7	49852.1	131593	58402.2	5301.07	463.571	112785	41322.3	56300.9	419.846	118113	42440	48584.6	573.295	56499.4	612.89	112464	45600.3	36867.4	551.439	36766.7	46353.2	45043.5
378.158	378.154	378.162	743.831	741.954	745.394	0	1	1	2	3	0	2	2	711.951	702.614	2986.07	637.901	798.478	1631.71	663.687	710.333	3445.5	1953.43	887.367	1676.9	1694.78	1673.15	498.329	724.533	613.573	622.618	3302.96	1891.62	558.776	4309.29	2486.28
379.083	379.076	379.085	31.6666	30.8343	39.8019	2	1	3	3	3	2	2	1	19405.4	46173.5	224.705	32.3866	50097.1	156204	68138.2	83938.7	40125.8	107505	64121	19248.5	24738.9	12346.8	14922.8	14417.8	0	18072.3	20443.8	0	0	16639.5	0
379.091	379.089	379.095	232.425	231.697	233.579	0	1	0	0	0	0	3	3	467.103	562.585	524.954	1669.16	660.997	194.103	179.876	177.646	146.948	212.718	383.855	412.81	481.95	485.984	485.533	482.765	550.956	1925.85	2852.93	2317.21	1926.55	1681.57	3110.11
379.094	379.092	379.097	329.556	329.366	329.747	2	0	0	0	0	0	0	0	1780.19	2609.08	1003.58	475.838	769.457	264.174	321.248	266.02	0	196.17	271.912	822.851	502.775	872.454	560.022	579.845	443.835	1370.46	1639.09	1969.16	1216.27	1450.35	1561.14
379.129	379.128	379.13	619.941	616.081	623.944	0	0	3	0	1	1	0	0	1498.31	3419.94	6791.97	2660.79	2336.73	15074.6	41407.9	49302.5	6465.01	3190.08	1245.15	42744.9	3432.29	1457.46	3204.24	7291.3	19353.6	4895.01	7788.96	2200.71	7189.51	6765.35	7092.44
379.761	379.757	379.766	878.92	875.831	881.093	2	2	2	3	1	3	2	3	4767.74	32150	16030.6	198.3	22179	7865.86	240.835	28716.2	15524	32521.5	21196.3	15867.1	154.736	251.822	21194.7	18178.3	9023.81	19183.2	325.143	13391.1	13651.5	23862.1	13175.5
380.042	380.037	380.046	161.886	160.486	163.364	1	2	0	0	1	0	1	3	61.9805	1784.41	1358.31	1152.27	23.5912	69.3805	204.513	50.2096	120.62	64.0452	190.209	129.757	1404.53	119.786	63.7338	62.6972	26.2338	1677.53	58.3649	91.3099	779.21	1842.08	2114.13
380.099	380.098	380.1	194.645	193.925	194.918	2	2	0	0	3	0	1	1	6494.12	14008.4	5337.07	5221.33	253.123	296.124	212.306	185.706	217.626	191.109	170.051	9746.27	11584.4	12424.9	251.575	416.351	333.934	446.213	2015	256.338	1350.02	138.452	322.405
380.933	380.921	380.944	457.46	451.045	460.089	2	1	1	3	2	3	1	1	1227.19	1199.46	1167.03	1372.94	393.123	960.622	1937.91	1291.19	1477.56	1148.83	1700.12	2013.7	2485.83	1082.88	1271.76	908.408	1876.74	875.249	1386.29	1193.19	788.461	1027.81	1011.54
380.982	380.977	380.991	203.118	201.784	208.231	2	3	0	0	3	3	3	3	13995.3	13997.4	6377.84	7320.3	4448.4	140.476	339.949	205.99	220.717	77.5044	62.9788	15427.4	14010.9	8090.82	9332.02	9306.77	6119.45	12369.4	11527.5	12825.7	1524.82	7173.51	6167.17
381.063	381.059	381.066	315.986	315.753	316.436	0	3	0	0	1	3	0	0	253.16	629.262	4699.57	5105.28	2657.09	226.112	583.241	337.188	391.168	212.406	451.129	422.633	754.61	2250.67	5969.89	5352.68	4773.87	667.124	860.101	448.643	941.897	867.68	1087.22
381.1	381.098	381.105	194.551	193.925	195.055	1	1	0	0	3	0	0	1	338.52	2297.33	654.525	1062.99	215.052	191.398	55.8444	178.969	128.35	266.022	190.27	1962.38	1679.61	2283.39	327.777	400.027	350.038	419.448	487.155	475.067	478.105	739.503	462.651
381.13	381.123	381.138	262.68	262.104	263.793	0	1	3	1	0	2	0	0	763.09	792.559	1003.18	1996.64	729.998	2204.6	1841.7	2173.56	459.26	1583.45	607.53	958.762	719.284	865.194	1471.33	1637.6	727.451	1211.87	1285.42	1081.37	1114.23	1317	1264.71
381.16	381.155	381.166	706.703	705.426	707.636	2	1	0	1	0	3	1	1	1621	2701.06	682.072	923.633	2211.34	940.082	762.882	883.742	900.512	1185.57	782.61	575.218	1081.18	710.383	1753.1	1155.7	1447.41	804.549	1582.55	777.029	700.393	990.39	1327.26
381.176	381.175	381.177	200.033	199.664	200.422	2	3	0	0	3	3	3	3	86314.6	112032	132097	123580	81941.5	229.77	261	211.043	147.601	187.691	217.16	63485.2	82812.3	88927.2	99702.2	90859.2	76610.4	50023.9	56129.8	51049.8	99029	97059.4	84614
381.173	381.17	381.176	254.589	253.965	254.807	1	3	0	0	1	3	1	2	1427.72	6381.91	4647.09	7098.78	4041.74	148.281	265.234	172.998	375.037	174.643	111.797	1016	741.478	4383.59	2254.66	2728.22	2271.85	1265.83	4045.99	1259	641.108	3618.77	2637.58
381.21	381.205	381.214	298.144	296.231	301.337	2	3	3	3	2	1	3	3	21941.1	11212.7	20687.1	6961.82	4168.34	18118.3	5216.9	3534.33	11444.7	4752.83	18322.7	15297.3	1159.89	9226.32	21138.8	5996.65	4988.55	11967	16638.4	6122.62	14884.1	5920.68	3694.52
381.232	381.231	381.234	878.143	875.458	879.504	2	3	3	3	3	3	3	3	3.73492e+06	6.41799e+06	4.03301e+06	5.11271e+06	5.43929e+06	6.11261e+06	3.55628e+06	6.50573e+06	4.4868e+06	6.55014e+06	4.245e+06	3.89487e+06	7.0016e+06	3.26966e+06	6.407e+06	4.6584e+06	3.39702e+06	3.0043e+06	4.45217e+06	3.76856e+06	4.23869e+06	3.52813e+06	3.55329e+06
381.226	381.203	381.23	467.199	458.49	468.29	2	3	3	2	1	2	2	3	4200.02	4109.23	634.962	4012.14	4670.82	4490.19	3716.37	4113.04	738.199	4448.44	3688	623.387	510.797	4096.37	3366.63	2399.1	852.943	1974.13	883.888	4220.25	3936.49	2185.35	3204.76
381.229	381.226	381.235	946.271	944.301	949.69	2	2	1	1	3	2	3	3	14422.6	11742.3	6656.53	8372.16	10195.8	11577.1	6986.01	12344.6	9824.11	13129.7	5344.16	7299.03	8553.52	8474.68	8856.52	10984.9	4572.5	16270.3	4722.49	4578.61	6131.04	1749.34	4026.21
382.18	382.177	382.181	200.046	199.664	200.422	2	3	0	0	3	3	3	3	14424.7	19295.7	22928.3	23411	13272.3	225.404	248.818	171.272	230.51	172.537	208.435	11553	14914.9	15467.9	17810.7	18197.2	13893.2	9060.37	10192.5	9098.88	18587.2	17256.6	14143.9
382.234	382.233	382.235	878.143	874.782	879.504	2	3	3	3	3	3	3	3	757549	1.3235e+06	832448	1.06645e+06	1.12728e+06	1.01165e+06	728859	1.10693e+06	943823	1.39971e+06	895673	790011	1.12264e+06	670041	1.35197e+06	953959	686424	587441	920581	773190	880585	725331	729224
382.231	382.227	382.239	945.948	944.742	949.185	2	0	0	1	1	2	0	0	4587.13	3234.61	1794.21	2726.58	2007.2	2625.49	0	3173.37	1825.08	2345.89	1136.67	1252.6	2927.68	1773.6	2025.71	962.021	0	0	1666	1705.29	1925.32	1888.42	1910.26
383.101	383.097	383.106	497.229	496.37	498.061	1	1	0	1	0	0	1	3	129.084	1248.58	1704.64	197.724	59.0812	186.963	82.6415	241.914	1400.16	266.565	0	290.817	298.874	251.766	164.984	162.091	159.243	1259.76	239.289	202.652	1388.6	957.346	1541.44
383.145	383.141	383.148	580.844	580.023	581.792	2	3	1	1	2	3	2	2	2544.65	3380.19	4262.9	4211.15	2537.87	181.225	2356.43	169.043	35.3469	1004.78	216.297	1731.04	295.813	1829.24	2620.84	2415.45	1942.11	414.046	3182.58	3166.25	253.755	3500.57	2801.56
383.148	383.143	383.156	539.939	538.822	546.901	1	2	1	2	0	1	3	2	2098.65	571.412	1447.54	723.457	1767.57	440.408	544.425	1720.04	1613.12	2608.79	432.798	584.365	437.901	561.244	578.33	1225.76	505.328	1443.5	1988.51	1854.04	744.79	2255.73	1526.47
383.18	383.176	383.182	199.926	199.56	200.428	2	3	0	0	1	1	2	1	2680.01	3456.04	4454.84	4211.4	2953.83	166.729	162.384	88.9983	97.7394	131.771	225.326	1751.86	217.848	184.053	3293.45	298.571	311.836	152.141	1985.22	1437.82	350.93	318.206	2466.19
383.173	383.166	383.2	346.074	335.636	352.181	2	0	1	2	1	0	0	2	1703.53	2184.53	1324.43	1511.39	1348.57	424.669	573.792	1184.43	544.507	3341.69	3484.6	1521.51	495.268	665.537	1007.94	571.696	765.046	578.281	215.348	439.625	3199.37	1665.33	1594.75
383.181	383.178	383.189	553.978	553.351	562.031	2	3	1	1	0	1	1	0	16158.3	611.81	6497.18	2610.18	2050.27	1482.75	4935.16	933.728	3193.16	909.034	1007.43	1013.7	1072.89	711.834	1730.47	1354.97	7338.16	1445	725.985	935.891	1940.66	1948.65	1681.05
383.211	383.208	383.212	677.124	675.495	679.855	2	3	3	3	3	3	3	3	11857	13596	8948.19	13105.4	12757.5	12741.6	11691.7	13417.5	8590.42	12609.9	12438.6	12140.2	12042.4	10559.8	12303.7	10468.9	11571.4	9804.16	11434	12672.1	8920.73	9926	10673.7
383.231	383.23	383.232	878.182	874.782	879.529	2	3	3	3	3	3	3	3	231189	368874	300065	380945	349524	373248	218428	467169	259785	512041	301515	252452	512108	247727	447248	351472	250948	196668	333286	282373	315556	270067	265803
384.035	384.028	384.038	43.8959	43.0493	45.1336	0	0	0	0	0	0	3	2	124.262	154.296	192.749	144.42	80.238	128.696	82.4032	175.291	88.9654	62.7042	164.986	90.6526	175.586	145.963	144.724	82.9263	111.662	6081.86	3446.5	4684.11	1110.41	1082.32	74.4576
384.141	384.138	384.147	239.442	238.84	244.021	2	3	0	0	3	2	3	3	3577.83	2682.84	3555.47	2997.62	1973.06	340.022	326.447	216.876	317.407	264.318	203.956	3071.42	1969.09	3813.72	3370.19	348.548	2528.42	4498.39	3924.63	5006.16	6053.19	10368.1	7094.1
384.213	384.207	384.217	677.07	675.28	679.519	2	3	2	2	3	3	2	2	2242.4	2726.94	1763.56	2101.92	1634.79	164.981	2042.13	2969.41	1300.83	1017.53	209.911	2082.59	2193.11	1973.82	2491.73	1566.28	1807.24	369.729	1756.15	2169.94	219.624	1513.78	1699.78
384.232	384.231	384.234	878.391	874.782	883.262	2	3	3	3	3	3	3	3	38254	69378.1	45360.8	56301.8	69817.8	68072	36953.9	48265.2	35662	56061.3	55289.1	42408.9	55563.7	29853.1	55499.2	43611.3	44819	35375.1	45772.3	46698.2	49008.9	47264.3	44428.9
384.249	384.244	384.25	221.567	220.979	221.784	0	3	1	1	1	3	0	2	730.065	732.154	1629.59	2811.74	2300.02	459.524	4221.96	280.957	1795.32	456.725	346.083	33189	848.465	746.812	1830.28	1738.3	1517.92	731.565	745.257	678.34	826.705	1696.22	1294.87
384.933	384.931	384.937	705.6	702.724	707.522	1	3	3	2	2	2	0	3	5214.97	9168.08	12410.6	9185.72	8559.51	5505.7	6938.56	7331.74	8447.91	4091.04	8531.53	10936.5	9595.75	13148.4	10070.6	9871.51	11344.6	10636.9	8382.06	11219.2	12296.3	10548.4	13162.3
384.934	384.933	384.935	913.999	907.897	917.046	2	2	2	2	2	0	3	2	62185.7	42150.3	38095.6	68263	81034.9	40528.5	40548.2	35182	65824	35337.1	54647.3	56067.9	33620.5	59811.8	32801.2	36232.9	38641.4	50032	60994.8	83914	36706.1	56830.7	43856.7
384.933	384.933	384.935	946.46	938.8	952.893	1	2	2	1	2	1	3	2	60113	43210.4	58315.8	149443	55249.7	125281	61436.8	56409.2	54010.1	55932.2	76440.2	75965.6	54782.5	73976.5	7651.98	57415.8	0	62902.2	98310.4	89289.2	56616.9	74850.1	66476.4
384.933	384.932	384.935	894.294	885.925	901.404	1	2	2	2	2	0	3	2	36451.4	18280.9	34638.5	56880.5	46850.2	13514.2	26457.9	32560.8	25615.5	33544.7	83531.3	46179.8	33083.5	45409.9	34078.6	34144.6	34357.5	32739.2	44271.1	67245.8	34629.1	21616.9	32813.6
385.016	385.007	385.02	200.727	198.754	202.793	2	0	0	0	1	0	1	0	5234.96	10522.1	0	34.0774	0	0	0	0	102.773	143.895	0	162.451	0	3479.71	50.2568	70.1113	82.7331	260.86	3139.06	379.262	54.6093	0	70.7551
385.017	385.013	385.021	232.556	230.773	233.1	2	0	0	0	1	0	1	0	2917.16	8265.55	243.251	495.092	757.631	0	200.087	0	0	137.547	169.709	7655.88	4631.68	4698.9	450.1	610.849	134.185	2365.29	3642.67	7123.66	276.394	1099.98	562.974
385.093	385.089	385.096	383.774	383.585	384.473	2	2	0	0	1	2	3	2	109096	73059.7	6905.48	5062.15	482.56	174.903	271.31	135.584	303.947	226.962	154.868	461.637	659.372	15870	6294.16	604.039	4722.38	8415.31	41794.7	106735	114.302	3405.54	6908.23
385.091	385.091	385.097	373.071	372.449	373.182	0	1	0	0	0	0	3	0	3892.01	3158.55	702.346	2111.91	331.113	104.791	172.153	122.765	277.341	110.59	232.662	729.255	499.058	1233.05	745.405	474.316	844.133	1810.16	15595	39984.1	350.307	878.649	2205.57
385.095	385.093	385.096	339.672	333.069	339.805	2	0	0	0	0	0	1	0	2792.1	2346.87	311.269	287.254	343.775	199.764	153.339	110.3	236.481	371.661	228.75	377.063	248.701	176.58	330.273	435.875	413.677	635.878	824.361	5216.62	230.864	327.645	378.795
385.192	385.187	385.195	533.586	532.759	535.051	2	3	1	2	2	1	3	3	2463.79	2245.22	2505.93	1829.33	3647.69	1812.72	461.841	450.156	2387.31	478.16	2571.21	2915.62	440.375	3511.4	655.889	1749.03	541.451	2612.17	2074.2	3041.87	2299.02	2705.07	1761.57
385.18	385.177	385.213	578.225	577.06	583.818	2	2	0	2	3	3	3	1	3532.01	3118.39	3737.23	3161.78	351.934	401.384	414.074	308.859	895.557	1599.02	1034.05	3168.66	2230.71	1661.17	1553.81	1657.01	1119.21	3509.41	490.672	2513.35	2489.91	588.716	458.668
385.234	385.229	385.24	877.879	873.761	881.154	0	3	2	1	2	1	2	1	582.105	541.804	5394.14	5300.54	7064.19	10060.7	491.985	7597.88	5549.95	488.53	578.569	5721.5	2778.85	479.341	7131.65	564.309	583.92	4129.17	5830.44	422.274	2493.99	627.959	325.223
386.089	386.085	386.09	289.848	289.192	291.393	2	3	0	0	3	0	3	3	3990.95	11133.4	2205.07	3895.36	1949.26	261.486	229.91	304.769	245.296	212.809	399.757	14706.2	8260.44	10410	948.459	714.39	1158.64	26023	22000.9	37126.2	1542.79	12443.3	7363.29
386.095	386.093	386.098	383.855	383.592	384.131	2	0	0	0	1	0	3	0	24264.6	16420.3	653.482	493.112	187.831	176.925	181.555	422.92	182.305	209.75	203.349	435.027	469.215	571.374	662.715	452.753	348.359	1079.12	8712.91	24124.2	226.913	270.486	532.078
386.11	386.109	386.115	302.597	302.036	302.988	2	3	0	0	3	3	3	0	5076.68	4604.03	2573.41	3137.88	2007.07	191.765	192.228	112.978	200.895	172.982	253.149	3900.44	2495.36	3593.4	2401.63	1921.39	2584.45	1702.52	2560.94	1972.89	358.694	247.573	611.657
386.123	386.117	386.127	214.911	214.151	215.027	0	3	0	0	0	2	0	1	426.38	606.518	3068.44	3445.49	3875.26	158.69	174.574	227.853	105.466	262.612	284.234	450.524	447.097	376.999	237.494	859.064	1638.02	726.701	619.252	800.172	530.982	750.759	2092.03
387.059	387.051	387.063	232.405	231.786	233.38	1	2	0	0	2	2	2	3	886.384	2716.69	2531.44	5287.35	2493.86	354.182	383.306	185.388	348.497	552.866	511.79	3360.23	491.407	2682.34	2923.99	934.207	2322.4	491.133	6306.64	3443.11	5787.61	7213.64	4718.33
387.108	387.106	387.118	242.2	241.861	250.272	1	3	0	0	0	3	2	3	754.054	2475.68	7556.33	12562.7	5666.91	375.502	302.224	294.709	352.097	253.208	512.296	565.449	582.269	311.494	13981.8	8594.59	6958.38	326.483	4616.54	5806.39	6396.83	5335.17	6670.46
387.114	387.111	387.116	35.6537	33.8912	36.2639	0	1	3	3	1	0	0	0	125.965	64.1703	195.418	129.228	3343.32	16908.6	20162	14947	1491.82	6201.36	20615.6	45.4831	691.521	156.767	188.186	183.723	130.155	74.4102	112.732	254.998	148.311	151.257	142.494
387.093	387.087	387.116	289.574	280.563	290.148	1	0	0	0	1	1	3	0	1585.89	1910.12	1393.56	1331.75	784.406	405.001	418.458	353.741	242.572	343.952	642.299	2519.52	680.937	1151.11	1139.94	1640.14	1245.58	5328.75	3790.56	7651.01	1365.74	801.061	1135.57
387.129	387.127	387.13	178.897	178.393	179.535	2	3	0	0	2	3	3	3	15090.8	18964.2	10345.6	13738.4	9086.33	824.915	863.998	1022.41	544.5	954.152	974.967	5542.83	5774.68	703.467	8642.86	5079.09	4506.36	7562.28	14960.8	16736.3	9867.71	10186.8	10082.6
387.131	387.121	387.136	155.838	154.58	156.961	2	3	2	2	2	2	1	1	3542.13	2271.38	1504.46	1775.93	2304.5	1586.44	2838.64	444	1374.15	1811.08	419.212	1606.85	308.971	2580.8	315.511	2244.83	2262.04	436.798	281.785	2682.28	307.385	211.56	1445.73
387.157	387.154	387.16	805.56	804.22	807.62	2	3	2	3	3	3	2	3	3765.21	3110.57	3332.64	4664.12	4477.02	4152.23	5801.42	787.814	4100.76	3886.75	3105.32	2960.21	5125.1	4791.47	3707.2	5697.66	5104.06	667.944	5229.76	3897.74	5065.23	5792.57	4404.93
387.195	387.188	387.198	454.493	452.949	455.408	1	1	1	0	0	0	1	3	1015.48	582.694	924.674	2537.8	661.658	1414.35	459.939	397.371	506.118	567.347	591.371	841.872	543.466	375.226	738.441	568.2	694.435	743.198	2191.82	632.262	2584.2	2020.6	1832.21
387.165	387.162	387.179	211.249	210.825	218.938	0	0	0	0	1	0	3	2	255.636	0	75.1188	240.868	0	139.477	106.976	149.998	164.776	115.665	72.698	75.8045	264.588	978.63	198.664	346.547	255.602	4299.27	7238.94	3456.9	6720.22	9831.86	0
387.286	387.282	387.29	505.314	504.728	506.26	2	2	0	2	3	2	3	3	3324.06	2817.32	12188	211.347	3600.81	98.5582	242.219	121.601	13130.6	224.382	3752.29	3918.43	2992.15	4713.63	170.692	13151.9	2362.2	11241.9	14438.4	3194.65	14531.6	12608.4	11388.6
388.131	388.129	388.139	178.81	177.753	179.535	2	1	0	0	1	2	3	3	2563.04	3439.31	1725.26	242.899	159.751	231.743	157.851	80.5724	86.2293	142.199	168.667	284.132	232.649	1562.85	1035.16	972.327	76.0008	1215.22	1210.17	3094.38	1450.61	1666.17	1758.99
389.051	389.045	389.061	167.997	167.558	169.229	0	1	0	0	1	1	1	3	242.786	324.143	1038.21	200.407	270.22	105.08	135.224	171.229	193.017	208.266	251.154	560.26	163.729	296.162	749.488	187.8	194.69	291.121	266.718	1525.67	2784.78	1726.5	2252.99
389.059	389.05	389.068	312.86	312.183	313.537	2	0	0	0	0	0	0	0	469.72	822.256	1701.48	1443.26	985.786	244.686	205.772	337.227	174.928	196.624	245.687	402.578	649.73	447.289	1137.34	850.634	837.285	1219.3	1359.11	1769.48	666.813	1773.02	840.812
389.111	389.108	389.122	205.032	204.276	209.97	2	3	3	3	3	2	2	1	11158.5	4905.53	1995.71	2626.14	2731.25	2938.88	7590.02	2329.64	4162.4	2203.31	6470.11	4054.57	880.657	10475.9	365.479	2477.07	7821.91	11620.5	692.329	7724.18	1929.06	361.47	652.218
389.108	389.103	389.113	232.384	231.905	232.992	2	3	0	0	3	3	3	2	4793.82	5888.26	8364.27	6982.68	4002.66	2654.42	6260.11	3506.14	3565.92	2033.97	5483.46	3558.91	3316.11	4253.11	4585.24	3345.53	2979.93	10281	8533.59	6642.86	2281.03	9847.79	10852.4
389.126	389.123	389.14	276.15	275.712	280.206	0	3	0	0	0	1	1	3	589.936	1065.94	5900.52	5419.73	2880.8	480.457	307.924	268.528	470.19	301.118	306.641	1254.38	850.74	637.175	964.964	1732.39	948.261	1093.49	929.059	3526.84	2053.88	3860.57	2284.02
389.124	389.122	389.127	298.799	297.864	301.806	0	2	0	0	0	3	0	3	1288.92	1185.07	8276.41	4501.77	1372.09	494.615	467.328	277.904	400.069	361.198	347.389	925.531	697.17	1054.86	5159.99	2121.46	5062.88	1340.49	1808.28	1399	5500.67	8393.51	7497.81
389.198	389.196	389.199	922.767	920.022	926.115	2	3	3	3	3	3	3	3	25238.5	51597.7	49825.6	35729.1	32851.7	42868.8	19970.4	48052.1	44853.7	52395.1	24868.6	21450.8	56414.8	22971.9	56124.1	49888.2	19754.1	25637.1	43905.1	20973.1	44308.9	33821.8	34528.2
389.179	389.171	389.18	229.676	229.085	229.874	1	0	0	0	0	0	2	3	542.69	1227.41	136.147	256.175	114.235	87.273	35.0087	66.7909	192.361	78.2091	99.6433	99.1012	234.22	126.466	133.248	283.228	262.246	4910.94	13733.5	502.841	9329.43	19465	2307.75
389.175	389.163	389.181	386.344	386.284	386.399	0	3	0	0	0	0	0	1	419.375	385.812	1084.47	1081.83	1103.46	284.082	310.011	193.54	273.585	366.647	178.135	240.221	152.354	135.505	236.533	360.751	300.213	369.542	542.297	566.495	1033.82	880.716	254.294
389.291	389.285	389.295	583.997	582.719	584.714	1	3	2	1	1	1	1	0	63.3266	1207.04	858.378	1252.97	1283.08	1256.52	1010.15	159.913	750.162	113.216	167.844	175.414	1225.62	142.523	206.581	99.7687	1095.6	177.42	118.155	1237.43	264.643	134.289	226.001
390.202	390.196	390.206	921.649	918.4	924.378	1	2	3	1	1	1	3	2	2469.41	385.281	348.138	4437.38	1920.67	1710.7	2034.43	4067.76	396.759	5667.33	248.245	338.183	495.901	2418.7	9435.95	453.824	356.499	4038.59	6246.33	922.158	343.612	2549.74	1798.96
391.141	391.139	391.149	666.765	666.309	670.052	2	3	3	3	3	3	3	3	14355	18994.4	11627.5	11543.5	16111.7	12913.4	15001.9	16548.4	12678.8	17008.1	14518.6	15862	19634.2	13301.1	12741.6	11484.2	13108.8	11174.9	14798.3	15774.3	13424.7	12222.2	13588.9
391.162	391.161	391.165	632.208	630.943	632.728	0	0	3	1	0	0	0	0	273.874	376.002	439.098	595.191	278.695	822.519	593.457	618.962	349.173	842.885	318.304	300.312	61.0346	301.593	302.204	385.592	338.085	332.406	248.394	387.924	341.681	335.863	417.706
391.136	391.128	391.152	532.59	530.505	534.273	2	0	1	0	0	0	1	0	950.34	728.257	449.383	337.476	437.532	383.51	279.036	388.99	312.15	215.557	205.873	325.988	363.461	188.934	373.916	305.98	367.354	292.733	464.372	1260.66	358.505	74.6929	371.664
391.206	391.203	391.208	921.521	919.773	924.987	2	3	3	3	3	3	2	2	10309.5	8908.21	7366.15	9922.78	9280.95	8634.12	5238.13	5878.61	6691.3	6248.82	5442.62	5502.82	8916.64	9154.52	8401	8187.92	8175.45	8925.86	568.485	6163.12	9507.51	10641	547.14
392.145	392.136	392.15	667.144	666.507	668.18	1	3	2	0	1	3	2	2	444.155	2677.34	1727.02	1937.37	1718.33	2746.08	1534.72	458.319	375.673	284.251	488.25	327.145	452.786	1677.76	1505.08	1330.75	1665.23	398.765	1900.05	2193.45	2025.24	1203.21	204.268
393.156	393.155	393.158	611.971	610.486	612.47	2	3	3	3	3	3	3	3	15874	14464.6	11507	14028.4	14751.9	13935.9	11255.8	12789.2	10057.2	13966.8	15126.8	15097.1	13826	11120.7	12024.2	9380.98	14690.9	12305.6	10637.7	13844.8	10591.6	11102.2	11602.2
393.248	393.246	393.252	592.9	591.981	594.004	2	3	3	3	3	3	3	3	10525.5	8181.05	6123.19	6651.2	7482.21	6471.11	5702.55	8475.67	3361.57	7260.58	7514.53	7425.4	7471.49	7874	7130.89	5933.05	7493.5	6483.62	6487.18	8650.57	7214.16	5937.26	5697.17
394.161	394.156	394.164	612.091	610.478	612.47	1	3	3	3	3	1	1	2	2161.06	241.282	1655.63	2338.78	2412.3	1513.35	3006.43	2198.54	1793.83	2147.4	2679.2	2291.3	2332.52	2116.37	2119.17	318.591	331.702	316.295	210.679	2823.23	281.139	1624.98	1667.14
394.259	394.249	394.266	425.354	420.444	427.162	2	2	3	3	3	1	2	2	2390.29	2284.86	1306.16	2070.07	204.088	1475	3064.1	2532.89	1897.27	5190.58	2444.86	2614.21	2747.97	2584.77	3173.47	209.078	188.942	197.798	2231.11	1653.51	1171.59	1432.25	133.666
395.108	395.107	395.11	631.967	627.377	636.869	2	2	2	3	3	3	3	3	92817.3	95361.9	156445	11356.8	130647	143901	503.264	136312	158299	127021	93979.2	110949	165406	99053.9	142806	107777	94786	142762	112682	106569	96633.7	155948	161486
395.106	395.105	395.108	616.081	613.606	622.473	2	3	3	3	3	3	3	3	103388	90537.4	118764	296837	130327	108534	169673	129185	117493	104459	102473	90035.8	75275.2	147256	100524	85340.5	85201	115503	84781.3	86917.4	147596	84792.1	146418
395.165	395.157	395.175	831.778	828.621	841.759	0	2	1	1	1	2	3	3	414.638	539.39	462.151	2125.4	1940.11	525.939	2817.58	424.464	548.374	420.781	2893.15	721.822	678.009	2512.95	2431.81	1173.09	476.447	2839.29	2359.64	4805.87	4474.31	4818.43	4374.15
395.191	395.187	395.194	248.412	247.934	249.149	2	2	0	0	3	3	3	2	2267	3654.67	2397.39	2769.54	419.668	318.348	210.153	233.378	167.464	378.296	222.878	1961.27	2635.64	2054.49	3021.83	3139.9	2055.78	1813.42	3639.6	2549.27	4061.86	588.39	3439.51
395.211	395.21	395.213	813.254	812.288	814.07	2	3	3	3	3	3	3	3	29145.3	46515.6	28436.7	45594.4	40186	43286.7	28987.3	47057.1	32823.4	45710.3	31157.1	29790.8	50199.6	24185.1	44461.2	34046.6	26285.2	21780.3	31888.2	30144.7	28821.8	26197.9	25862.6
395.211	395.205	395.212	883.872	874.998	886.22	0	2	2	3	3	2	2	2	1254.83	1860.84	1625.05	11130.7	5598.55	4602.2	1686.9	9058.77	4689.16	8372.18	4050.07	5507.88	12075.1	1946.37	6385.6	8858.18	1494.62	2172.14	5864.23	1203.62	6388.61	1516.65	1372.6
395.21	395.202	395.215	677.042	675.617	678.508	1	2	1	2	3	2	2	1	2386.04	74.1532	38.7335	2127.14	3093.32	30.0475	2524.73	148.384	35.0119	2182.44	2212.12	1643.89	2647.93	1712.74	54.7954	1275.12	1659.34	1902.54	46.2317	2035.5	35.7118	63.9243	1677.94
395.212	395.208	395.216	657.989	656.555	659.77	1	1	2	2	1	1	3	2	0	3227.45	0	2513	0	2562.32	0	3490.87	2354.36	1951.67	0	0	1908.68	0	0	2212.12	0	1802.67	2180.73	2765.26	2037.18	0	1695.78
395.211	395.206	395.217	607.748	599.738	608.415	1	1	0	0	0	3	0	2	1877.63	3921.73	1944.03	2740.3	2293.21	2179.84	1762.05	2216.42	2028.12	2372.6	2152.07	1626.76	2885.89	1693.81	3816.53	2207.73	2870.67	1565.69	1924.47	2173.22	1286.68	1854.09	1803.42
395.243	395.238	395.246	560.646	559.735	561.812	2	3	3	3	3	3	3	3	5615.59	4461.21	3002.33	2283.25	3999.45	4692.19	10206	4405.94	4083.64	5540.89	5282.12	2254.12	3536.73	3388.53	2438.34	4447.4	4138.61	2939.52	3353.88	3500.73	4166.18	5147.19	2755.64
395.227	395.222	395.229	331.387	329.571	334.321	1	2	2	3	2	3	2	2	18001.2	1914.69	22608	2066.76	1963.86	13861.4	1672.62	3420.95	12136	6606.81	18668.6	12924.9	1180.73	2486.05	18737.6	4120.84	3626.59	9481.5	13324.1	1990.7	8612.02	5274.55	1839.17
395.693	395.691	395.696	734.832	731.369	740.973	2	3	3	3	3	3	3	3	130928	77362.9	110526	95835.3	155033	157760	81277.7	71522.9	109310	154421	140714	89231.9	158156	119972	103753	123203	79770.6	104305	128100	135423	110712	118315	107881
396.109	396.107	396.11	617.43	613.52	619.683	0	1	1	1	3	0	1	0	375.997	127.057	262.38	539.15	18573	267.569	217.056	19264	154.152	510.072	15354.3	21004.6	8977.63	17842.6	504.968	436.9	308.021	404.152	14575.9	403.206	404.495	403.334	267.291
396.138	396.135	396.148	253.522	253.031	263.076	2	3	3	3	3	3	3	3	77364.4	71503.6	53577.1	66670.2	76752	70351.9	72704.4	75027.6	58578.2	75764.6	83587	72896.4	81099.5	65512.1	62247.9	64304.6	72272.8	54821.1	52134.9	70562.8	53690.4	53122	45515.4
396.214	396.209	396.217	813.254	811.089	814.675	2	3	2	3	2	2	3	3	4121.92	9840.21	4500.76	7376.04	5123.26	9030.74	664.804	7775.51	6198.1	7039.02	6222.03	907.509	9064.58	3784.93	10241.8	3106	808.576	3396.39	5629.74	5002.77	6199.86	4047.56	5112.02
396.228	396.226	396.234	333.891	330.362	336.343	0	0	1	3	0	0	0	0	1168.69	590.542	861.081	600.384	487.151	1026.46	264.343	305.177	902.055	766.074	1005.05	586.332	256.511	557.333	540.749	498.653	463.644	449.997	772.646	646.964	794.597	956.723	740.246
396.256	396.251	396.259	734.657	730.977	740.894	2	1	3	3	3	3	3	3	20777.7	23615.8	810.785	42809.1	1095.83	55168.8	36689.5	42990.8	24731.3	39838.5	17953.5	34929.4	47337.7	39195.3	50653.9	57412.3	29647.3	32136.2	47217.3	58762.2	40665	54882.4	30441.6
396.248	396.243	396.252	560.639	560.071	560.897	0	3	1	0	0	0	1	0	518.787	547.751	513.664	778.522	895.072	422.161	2995.5	356.856	427.984	360.178	418.601	474.599	420.345	465.227	391.678	488.702	488.55	556.595	579.967	1227.78	723.285	525.855	527.374
396.639	396.637	396.641	253.467	253.031	253.788	2	3	3	3	3	3	3	3	24074	22993.5	18005.2	21076.8	25463.4	22843.9	23726.5	25617	19012.2	24927.4	27979.2	25321.4	25158.3	22883	21889.6	23304	23515.4	16804.9	15523.9	23486.4	19143.5	17643.6	13882.7
397.076	397.075	397.081	166.729	166.339	167.431	0	0	1	3	0	0	0	0	442.827	188.401	357.162	143.07	180.986	1011.87	444.617	162.123	1389.61	1340.72	1391.75	436.547	165.405	414.842	357.779	228.548	301.035	492.149	456.748	183.908	316.868	195.34	197.807
397.139	397.129	397.146	253.364	252.994	259.768	2	3	3	3	3	3	3	3	13502.9	13657.8	6500.63	11158	12837.1	11891.5	12352.7	14908.4	8891.13	14606.5	14213.1	11325.6	16157	11663.8	10084.2	12384.6	14497.1	10148.4	8659.79	13271.1	8766.38	11761.2	9605.38
397.171	397.168	397.174	154.821	153.748	155.708	2	3	0	0	2	2	3	3	5270.52	5332.62	5715.75	5931.33	2890.47	182.267	103.949	55.287	164.041	170.478	53.2089	4749	3599.12	61.5559	3779.34	4166.06	190.322	11280.1	14174.4	11245.8	14269.9	11676.2	11310.3
397.219	397.214	397.222	445.579	445.017	449.213	2	3	2	3	3	3	3	3	5606.51	6430.81	4500.62	3862.38	6065.62	1048.05	1890.87	3420.17	1175.87	1365.09	1283.58	5304.42	5341.1	5998.14	6304.79	3062.99	8719.85	8661.06	10502.5	11845.6	16350.6	16463.2	12395.1
397.233	397.232	397.235	734.042	731.315	736.541	2	3	3	3	3	3	3	3	6.11444e+06	6.23742e+06	7.98693e+06	5.99316e+06	1.03925e+07	6.00039e+06	6.1258e+06	5.67774e+06	4.57427e+06	5.96923e+06	5.85773e+06	6.00963e+06	6.0583e+06	9.59693e+06	5.82829e+06	4.72611e+06	5.79498e+06	4.53485e+06	4.69938e+06	5.92787e+06	4.63239e+06	8.49407e+06	4.50279e+06
397.639	397.628	397.641	253.493	252.652	253.671	1	2	2	3	3	3	3	1	3865.87	299.741	1626.03	2706.02	241.41	2662.11	98.1648	2346.13	3250.03	3221.22	3783.82	3701.86	3567.06	4200.32	2588.59	3113.75	2573.5	2805.19	1251.58	2818.85	323.425	368.493	1963.56
397.708	397.7	397.72	734.084	730.167	739.551	2	1	3	3	2	2	1	1	21525.4	47832	161.984	55756.5	177.664	32729.3	20486.6	18831.7	36146.3	46719.1	29470	23673.9	55638.8	108.856	186.564	50799.7	34615.5	158.52	65415.2	171.129	198.048	16893.4	184.691
398.055	398.051	398.062	190.903	186.274	192.105	2	3	0	0	3	3	3	3	60870.5	62753.2	44830	31822	14055.3	904.832	705.324	674.865	618.603	656.421	670.813	37887.5	29100.3	47151.5	18813.2	16063.6	20781.8	10444.8	68158.9	64443.5	3105.71	14518.4	18289.9
398.194	398.191	398.199	323.325	323.174	324.534	2	0	0	0	1	2	0	1	2260.93	2580.65	496.067	433.844	174.629	248.342	346.947	315.376	94.6824	143.608	145.393	353.041	1780.85	436.994	855.114	336.373	763.444	693.634	398.056	312.651	416.441	1069.97	665.094
398.176	398.173	398.179	155.225	152.78	155.952	0	0	0	0	0	0	2	3	204.475	303.115	309.95	241.847	320.49	287.027	113.698	213.058	132.716	229.432	258.625	332.89	362.616	190.41	293.661	353.584	366.928	2206.47	2708.21	586.37	907.964	1738.62	2354.18
398.231	398.23	398.233	734.399	731.516	741.025	2	3	3	3	3	3	3	3	1.90108e+06	3.67705e+06	2.46968e+06	2.1203e+06	3.36864e+06	3.56836e+06	2.98782e+06	1.69502e+06	2.76734e+06	3.65321e+06	3.25651e+06	3.09873e+06	3.80241e+06	1.72145e+06	2.08684e+06	2.73275e+06	1.75581e+06	2.35634e+06	2.75495e+06	1.85e+06	2.67024e+06	2.62256e+06	2.49697e+06
398.234	398.23	398.236	941.058	938.92	944.632	2	3	3	3	2	2	3	3	7611.41	7727.6	7709.06	8780.16	6269.81	6538.18	8931.26	6370.24	7668.55	7640.76	7712.39	888.416	6702.86	8308.95	2077.59	8673.06	8660.27	7666.51	6861.17	8017.28	6662.89	7017.87	8036.06
398.222	398.21	398.229	445.83	445.017	446.644	1	2	0	0	0	0	0	3	394.676	1131.81	1537.68	846.293	929.761	312.039	527.778	579.062	609.416	404.714	515.355	572.26	984.898	704.63	827.842	326.986	956.804	786.998	898.104	631.752	1986.57	2831.52	2028.7
399.06	399.031	399.074	190.963	189.449	199.56	2	2	0	0	2	1	2	1	5436.81	7852.28	5911.22	2948.98	385.522	270.178	238.491	192.519	208.875	187.703	193.255	2160.44	282.315	5508.22	154.789	344.824	2389.13	487.097	7046.55	8302.53	521.046	394.785	1741.35
399.089	399.083	399.094	195.516	194.599	196.46	2	2	0	0	3	2	3	3	7324.49	9422.86	5093.96	3836.4	470.873	330.755	439.02	383.982	412.767	242.651	293.977	2541.32	2133.43	3396.29	323.653	1820.45	2797.72	15439.6	25552.1	36638.9	10694.6	15003	18379.3
399.099	399.093	399.104	172.935	171.992	173.405	1	1	0	0	3	0	3	3	424.518	1419.11	324.14	901.349	274.301	108.835	265.69	227.535	125.999	249.358	92.2734	2021.17	1942.14	1118.34	241.447	340.021	276.165	9006.52	12119.6	12569.4	8755.26	11336	11512.9
399.168	399.163	399.174	372.844	372.062	374.799	0	3	0	0	1	2	1	2	298.044	413.775	4043.25	4938.88	2248.39	513.255	304.264	367.601	499.073	264.661	284.223	1112.35	256.105	320.706	922.452	279.703	2138.81	348.919	4314.97	293.029	1294.09	2802.2	2790.44
399.228	399.227	399.229	734.865	730.977	741.025	2	3	3	3	3	3	3	3	706717	1.36449e+06	908874	778062	1.26434e+06	1.31001e+06	694472	606563	991557	1.31773e+06	711894	1.14016e+06	558007	647367	558762	1.01619e+06	1.06496e+06	868874	1.03252e+06	1.13155e+06	981861	962065	915975
399.238	399.236	399.241	498.012	496.57	499.924	2	3	3	2	3	3	2	3	6171.55	7958.78	2715.11	7429.96	6132	6396	6501.07	7426.42	1631.29	6641.71	8427.5	6580.55	8575.98	2859.3	4501.85	5345.53	5688.1	1413.8	7067.61	7527.36	7231.96	7009.75	5457.25
399.238	399.23	399.243	941.24	938.586	943.226	0	2	3	1	1	2	1	1	546.964	833.539	1978.28	672.096	1192.18	1540.43	1311.52	1186.75	655.5	1984.21	461.439	1724.09	919.047	719.92	888.817	1792.17	2119.98	446.034	485.045	1554.12	526.238	1525.08	454.667
399.241	399.238	399.247	467.463	466.441	467.95	1	0	1	0	1	3	0	0	787.839	1872.87	1310.91	1364.77	1020.79	756.539	680.591	1232.43	552.275	491.198	523.843	1215.2	269.785	455.537	1559.79	982.063	990.78	767.588	641.477	595.208	1725.2	1207.94	1649.61
400.08	400.053	400.1	194.646	188.971	196.043	2	1	0	0	2	0	3	2	1122.38	3499.81	893.387	115.364	261.509	166.771	149.394	59.6561	170.466	178.623	132.668	1373.56	1050.94	255.963	277.171	215.766	62.209	3109.38	4020.24	6029.6	320.121	2606.02	3263.1
400.229	400.228	400.232	734.691	731.458	740.973	2	3	3	3	3	3	3	3	119418	227459	153894	222552	122164	217309	118665	102961	168512	97313.8	200076	195310	234391	114688	99662.4	173826	111994	146657	173304	116872	168329	161943	149683
401.068	401.062	401.071	161.196	160.643	162.784	2	2	0	0	3	3	3	3	3218.51	4999.28	273.585	5441.13	2322.15	194.343	248.573	180.986	107.165	178.605	245.513	1833.15	3406.16	3012.35	3800	4207.03	2687.38	4215.44	5371.4	5471.79	4237.23	4441.55	5740.51
401.125	401.123	401.134	635.99	627.181	638.741	1	1	0	2	2	3	1	1	1050.84	19274.5	6404.37	4621.79	20046.2	4551.51	977.765	4848.77	53149.1	5073.95	14558.1	2645.24	20545.4	32494.6	17554.8	38589.2	19067.5	6692.57	37322.9	1760.81	43385.8	6263.48	5857.96
401.161	401.158	401.163	667.119	666.687	668.556	0	3	0	1	0	0	0	0	0	0	1437.37	586.805	958.027	0	0	0	805.626	0	0	0	0	0	0	0	0	0	0	0	0	0	0
401.18	401.179	401.182	426.362	426.156	426.859	0	0	0	0	0	0	3	2	693.266	539.897	685.223	832.46	812.408	132.508	593.762	427.228	523.587	523.286	329.851	465.425	483.776	509.016	1166.49	444.635	634.859	2585.8	2855.6	3388.27	3124.79	4870.49	758.435
401.23	401.227	401.232	734.881	731.795	740.102	2	3	3	3	3	3	3	3	20057.2	39866.5	25593.1	37919.6	19806.7	15504.8	32408.9	40113.7	29459.5	39591.9	19974.5	20510.5	42076.9	28943.1	20643.3	23583.9	19052	26509.1	30566.3	27787	30495.9	25269.7	24499
402.323	402.321	402.325	533.005	532.083	533.866	1	3	2	2	2	0	2	1	201.788	2297.67	1864.28	2698.21	2083.1	1811.3	1464.9	120.982	323.869	3229.05	3122.89	336.726	2494.92	2535.88	200.812	302.924	188.202	170.084	1605.8	2309.12	1113.46	104.329	346.097
402.908	402.907	402.917	455.489	455.247	461.23	2	3	3	3	3	3	3	3	84896.4	95199.3	86557.5	108555	101773	129601	90290.6	77450.3	96204.5	94682.2	97357.8	88507.6	93044.6	105893	106587	90919.2	97006	89664.4	93213.2	92161.9	84543.6	92341.4	89003.4
402.992	402.987	403.005	176.451	175.774	177.409	0	0	3	2	1	1	1	2	193.988	249.464	306.335	228.728	178.241	1316.8	1623.4	923.883	916.303	1458.7	123.937	251.746	1047.28	331.01	137.208	768.927	258.313	1013	236.908	341.92	1043.66	680.132	272.584
403.138	403.138	403.144	331.341	331.28	332.289	0	3	0	0	0	2	0	0	927.839	424.175	1821.82	3019.18	2258.24	395.62	297.331	189.159	208.92	264.349	542.063	706.58	883.591	1050.96	3058.04	794.223	1759.32	1148.58	1170.89	953.321	878.023	875.728	1029.38
403.911	403.909	403.913	455.505	455.247	455.873	2	3	3	3	3	3	3	3	13690	15130.4	14123	17850.5	16003.2	20330.3	15527.2	12878.9	16480.7	16031.4	13832.8	13306.8	13730.4	16487.2	16582.6	14265.3	16247.5	13446.2	13444.8	14591.8	13134.6	14109	13458.2
403.967	403.963	403.968	383.654	377.528	384.124	2	0	0	0	1	0	1	0	2402.25	2544.72	132.74	101.613	167.905	122.359	123.065	216.182	154.987	162.915	140.032	102.087	191.975	1001.56	136.652	111.534	199.395	298.17	188.672	4378.84	169.566	291.676	243.095
404.105	404.103	404.107	32.078	30.5167	33.4188	2	1	3	2	3	1	2	0	36819.2	45809.3	36.7209	84.0028	24415.4	56598.8	122829	79792	0	23385.5	97391.5	41297.2	7498.38	24452.1	70.8346	81.5653	29477.2	15326.7	10430.5	0	40.7947	0	0
404.905	404.904	404.907	455.475	455.016	455.816	2	3	3	3	3	3	3	3	108222	117172	112129	137029	127553	161219	116855	97931	120567	119284	122810	111923	119326	129441	134496	114686	123069	109371	110421	114977	108278	115382	113753
405.06	405.057	405.061	268.182	267.928	268.668	1	2	0	0	0	1	3	1	346.089	2771.75	1654.64	2601.69	104.21	339.693	166.458	122.105	352.446	122.048	222.3	547.986	474.048	425.905	559.379	1659.74	522.422	3028.28	8166.07	11640.2	639.055	709.819	5956.44
405.081	405.076	405.097	39.6397	32.0587	40.2992	2	0	2	3	2	1	2	0	17988.3	5423.68	143.195	98.1791	145.65	99.3995	34570.7	5837.2	4968.39	1701.33	22458.5	14316.2	104.399	11331	125.483	35.3957	9662.16	21412.3	4936.67	57.2697	64.0516	118.921	79.488
405.074	405.07	405.077	232.082	231.999	232.568	0	1	0	0	1	1	2	3	635.871	655.161	2448.19	572.63	581.745	431.003	364.46	284.182	354.227	272.408	246.467	666.562	530.22	1388.78	2276.77	520.86	325.924	578.299	3203.99	3002.25	4304.97	4911.13	3793.93
405.143	405.142	405.145	187.847	187.17	188.295	2	3	3	3	3	3	3	3	60749.2	61578.3	48215.7	63027.2	63208.8	64379.8	62704.4	67028.2	47340.8	64918.6	65233.8	61809.6	64515.8	56680.6	63673.8	53096.6	61137.2	40280.8	51721.9	58928.5	49565.3	50481.6	50243.7
405.193	405.192	405.194	830.617	828.851	838.301	2	3	3	3	3	3	3	3	314663	499800	285291	476646	436376	462532	292961	494255	487222	289652	335443	315099	534702	271630	478760	514783	273860	355953	512245	318448	346484	429828	421188
405.908	405.906	405.911	455.503	454.986	456.154	2	3	3	3	3	3	3	3	14884.9	17964.4	15959.7	22293.4	19944.8	26930.2	17200.1	15484.6	19406.7	19417.4	19969.3	15706.5	16828.8	20217.8	20365	17196.6	20081.2	17282.1	15052.1	18508.9	17377	17696.6	17767.5
406.074	406.071	406.075	100.189	98.2951	100.814	0	0	0	0	0	0	3	2	371.879	330.812	569.374	551.213	384.563	395.781	226.679	310.458	263.181	317.019	299.41	327.882	208.602	449.148	417.804	360.6	508.599	27869.4	20174.7	4083.62	10275.3	20269.7	392.884
406.146	406.144	406.148	187.847	187.17	188.295	2	3	3	3	3	3	3	3	9570.54	10684.6	7992.44	9140.71	10612.7	9224.53	10261.6	10933.5	6711.46	10802	9766.93	9681.67	9821.24	8867.74	11603.4	8735.88	8830.35	6680.79	7444.9	10072.3	7294.27	8539.26	8449.85
406.196	406.195	406.197	830.848	828.614	837.716	2	3	3	3	3	3	3	3	64967.4	101934	94943.3	94731.7	86967.6	72757.8	43972.7	100154	94490.6	98282.4	69390.7	64124.5	105743	55716.1	95506.3	61532.1	55801.8	71332	105077	59043.7	96965.7	89793.8	86743.7
406.207	406.195	406.211	354.448	353.951	355.129	2	2	1	2	1	1	2	3	1510.82	1881.2	204.766	2168.51	3157.2	1386.29	99.1785	151.718	3002.05	1984.26	199.698	242.615	1787.59	188.024	283.174	2899.52	176.628	181.441	1230.12	787.906	2173.99	3581.5	2376.03
406.902	406.901	406.903	455.46	455.247	455.894	2	3	3	3	3	3	3	3	53183.1	58921.6	52947.9	67509.2	62634.5	78234.1	58280.5	48638.8	59855	57661.2	58903.4	56217.7	59975.2	66248.7	66026.9	58274	60009.4	54608.1	56636.6	57403.2	56410.7	55266.7	53947.3
407.025	407.021	407.031	310.261	309.052	310.628	2	1	1	2	0	0	1	1	1611.55	1588.82	218.638	256.776	1495.71	122.685	978.311	209.153	1881.41	1663.88	221.44	266.503	258.524	221.638	139.971	208.333	187.268	122.17	1443.32	329.087	1553.72	153.617	270.377
407.088	407.086	407.089	232.055	231.711	232.799	2	2	0	0	2	1	2	3	2241.32	2081.92	578.843	2898.79	1778.13	346.406	181.556	307.807	368.095	316.95	332.652	577.176	2411.49	1983.58	3205.11	383.297	465.494	3969.08	386.392	3712.73	4858.21	3997.16	4595.87
407.143	407.139	407.147	187.854	187.501	188.328	2	3	3	3	3	3	0	3	4524.88	4592.17	3048.04	4624.41	4099.33	4170.15	3488.42	5271.24	2762.02	4916.04	4335.04	4553.54	4571.4	2905.28	3277.08	4481.91	4107.12	193.536	447.582	398.84	2950.5	4375.54	2997.93
407.162	407.157	407.165	744.845	741.617	747.075	1	3	3	3	3	2	3	3	8128.26	991.562	11013.2	10850.4	10307.1	9270.2	8500.83	9810.4	11368.9	7595	8181.17	7130.93	10930.8	6292.49	9283.92	835.758	5212.93	9404.61	9383.52	7355.03	11236.3	12496.9	11259.8
407.151	407.147	407.154	405.847	405.44	406.427	2	2	2	2	1	2	2	1	2718.89	2697.64	1911.7	3392.35	2907.35	2661.61	609.748	2936.76	1873.7	824.66	2481.52	2474.59	1039.92	831.322	2062.62	1129.93	2991.99	1940.78	1737.57	1009.84	3350.38	1885.6	1875.66
407.157	407.153	407.166	539.397	538.484	540.428	1	3	2	1	1	2	2	1	1140.74	401.836	848.734	1093.65	1303.31	1109.32	1662.06	89.8623	261.268	194.028	1284.58	484.192	924.742	345.513	386.404	1173.5	908.759	518.461	686.398	1167.26	1063.99	561.554	630.18
407.192	407.19	407.196	829.688	827.163	833.175	2	3	3	2	3	3	3	3	38452	29960.9	51250.6	23044.2	22692.8	47624.1	37342.7	22061.2	50996.2	29978.5	1694.87	38135.5	19999	22436.9	26283.5	25834.4	32391	21322.6	19041.2	20556.7	27140.7	49321	30738.8
407.176	407.168	407.196	670.758	669.746	673.134	2	1	2	1	1	2	1	0	1703.5	1391.85	691.436	1598.54	646.866	911.335	1079.29	1581.29	1300.5	765.659	789.868	763.57	505.903	413.162	1837.07	580.7	1151.37	645.504	732.098	1798.36	755.839	621.315	737.688
407.905	407.903	407.908	455.431	454.584	455.894	2	3	3	3	3	3	3	3	7134.19	9286.47	4829.84	10456.4	9727.09	11369.2	9312.69	7482.89	8431	9732.09	7171.34	5644.22	9040.71	9817.93	8921.74	7118	10210.9	9105.82	8893.01	8576.31	8400.66	8290.93	8086.41
408.11	408.11	408.112	64.4775	63.3017	65.0252	2	0	0	0	0	1	0	0	564.004	1002.25	409.667	520.947	331.562	562.95	1598.6	612.167	458.604	690.87	1147.06	678.036	227.209	792.788	838.243	473.17	742.574	1127.69	588.376	435.081	408.326	435.15	598.184
408.165	408.162	408.175	742.347	741.949	746.621	2	1	2	1	0	2	0	1	1071.54	1299.2	430.904	278.158	3327.14	1983.67	519.888	2118.67	329.586	2958.52	482.313	410.72	294.617	308.894	1679.97	1440.18	322.825	351.107	438.433	222.076	247.962	506.636	1062.18
408.194	408.186	408.199	830.565	826.218	838.073	1	2	2	3	0	2	1	0	622.532	2844.64	3034.75	1212.74	538.355	4062.21	2896.16	489.164	1975.5	4354.51	2135.45	626.677	686.028	667.973	2196.85	622.527	1360.24	583.328	773.356	1516.87	695.234	778.677	727.124
408.899	408.898	408.902	455.46	454.911	456.154	2	3	3	3	3	3	3	3	9011.39	13069.5	11033.4	14587.5	13708.5	18312.7	11455	9432.89	11334.6	12695.1	12869.5	12384.5	13261.7	13305.7	15322.1	12965.8	12692.4	8737.57	11857.9	11304.3	12705.2	12024.9	13067.2
409.091	409.089	409.098	37.0013	36.2237	40.2992	2	0	3	1	1	0	0	0	2932.92	2333.43	166.083	147.443	118.645	5708.12	13169.6	5943.67	92.3113	1573.64	118.837	84.2364	111.494	1973.48	86.3559	132.464	91.4688	147.452	51.9708	145.528	29.3248	98.3431	84.8776
409.205	409.179	409.207	296.452	294.03	296.902	1	0	0	0	2	0	2	3	3276.84	1366.31	1584.07	648.287	440.6	205.327	204.426	224.237	322.735	267.411	233.62	1203.79	349.818	927.149	335.092	2115.95	1450.72	1359.43	614.058	1473.92	686.724	4203.04	2326.44
411.088	411.086	411.09	31.6307	30.2008	33.236	2	3	3	3	3	3	3	3	78386.7	80465.4	151634	94296.2	73852.9	76290.5	93320.2	73902.6	18703	37124.3	85910.9	103078	30605.3	111632	17171.3	34536.5	144780	195540	129680	104483	76695.4	65224.7	152244
411.089	411.084	411.09	232.336	231.542	232.763	2	3	0	0	2	2	3	3	2794.53	2752.51	3540.83	4051.91	1453.72	273.633	258.877	139.533	169.563	184.406	224.859	0	1618.33	2309.36	2682.34	1575.14	114.369	5428.84	5742.09	5854.7	9244.35	9655.99	6856.24
411.104	411.1	411.108	586.297	585.488	587.565	2	2	1	2	2	3	3	2	3569.87	3431.33	3110.93	5674.07	468.041	168.192	237.474	3995.73	3775.92	4706.08	253.311	348.409	4497.36	5122.84	5779.55	5207.18	4313.42	3535.16	3412.8	5422.19	4753.33	293.565	4262.03
411.107	411.103	411.112	299.706	297.91	301.953	0	3	0	0	0	1	2	3	1162.89	902.737	5486.16	4593.75	2439.29	429.589	409.803	415.863	453.252	431.607	445.343	715.007	948.865	686.259	893.286	776.636	4958.13	1267.85	2717.57	3436.73	4664.2	3731.24	5348.41
411.207	411.205	411.209	737.05	729.28	740.69	2	3	3	3	3	3	3	3	23565.4	42584	27873	31221.6	32083.7	44294.3	23146.8	29657.3	29890.2	44501.3	26541.2	23580.5	33774.2	19609.3	30589.2	31541.7	19720.9	24781.3	30714.1	23977.9	29003.2	24876.8	24427.2
411.205	411.201	411.208	562.349	561.537	563.07	2	3	3	3	2	3	3	3	6037.77	6346.65	4328.9	6924.06	6324.53	5402.28	5490.09	5521.76	4412.6	6653.29	6993.09	7150.82	5213.13	5753.85	6654.92	5674.95	5747.95	4483.95	5087.01	6803.56	3365.46	5198.23	5831
411.206	411.203	411.208	497.379	496.661	497.944	2	3	2	3	3	3	1	2	6626.53	7798.35	6202.59	5893.33	9276.99	6963.05	1069.43	7753.91	5909.77	8307.41	8464.57	7561.99	7833.84	5581.78	8749.94	5436.97	7874.81	1799.6	2774.22	7295.92	5698.48	3156.49	4829.76
411.206	411.204	411.208	543.73	543.049	544.516	2	2	3	2	3	3	2	2	7897.9	6323.07	6086.41	7512.25	7839.74	7334.81	6865.13	6970.68	2950.31	6847.98	7768.88	5467	7201.36	5781.69	7325.39	5655.35	6672.92	3912.71	6697.73	5705.56	5097.62	7742.41	5006.82
411.205	411.203	411.207	528.164	527.706	528.951	2	2	2	1	3	2	2	2	6943.13	6538.31	6812.7	6015.82	6825.08	6215.19	6152.89	8302.45	6710.52	8734.19	5791.11	6980.89	6938.79	5676.93	7605.64	7569.63	6865.26	7546.07	6241.1	6240.75	7611.31	4423.77	3267.7
411.203	411.199	411.206	461.709	461.099	462.246	2	3	0	0	2	2	3	3	3851.23	3687.33	7579.87	5585.2	5894.87	1365.01	1226.74	991.803	1107.29	1388.3	1383	1846.39	957.115	1367.57	3614.49	963.665	2339.47	7655.95	6871.2	7460.03	4468.96	7663.55	4230.48
411.206	411.203	411.208	505.787	505.09	510.817	2	1	0	2	1	1	3	1	19757.8	11727	1384.34	1283.35	13222.6	618.92	817.044	528.616	638.846	12351	17831.4	11752.7	633.279	673.591	1046.6	608.343	11665.5	9604.32	13250	11619.2	8703.6	2146.71	1366.46
411.207	411.203	411.212	612.533	610.912	613.474	0	1	2	3	2	2	2	0	4724	3234.17	2715.41	3513.23	1235.44	1049.75	2031.87	3120.81	1813.79	2526.14	1523.27	2338.11	2820.22	1591.92	2844.79	1052.55	2247.31	2125.68	3040.21	831.23	3235.09	3305.09	3063.98
411.206	411.2	411.211	518.518	517.952	519.152	0	2	0	2	1	1	3	2	1408.66	1270.35	4271.85	6322.82	1905.72	909.481	998.734	676.917	1082.15	7798.4	7324.55	1832	1252.25	6866.23	1898.61	5031.9	1672.63	4357.56	4542.42	7465.75	2330.35	5754.72	4673.01
411.205	411.197	411.208	426.233	424.061	428.006	0	1	1	1	3	0	0	1	762.4	786.537	1939.3	2053.63	2103.61	1524.62	468.143	493.638	641.848	517.61	1289.22	825.654	1013.55	1055.06	1296.45	963.871	833.961	1968.4	1276	1303.23	2768.74	1723.63	2458.88
411.202	411.199	411.203	585.311	584.95	585.798	2	0	1	0	1	1	1	0	4239.9	2884.98	464.063	572.763	681.853	649.932	514.736	3640.57	564.73	430.272	510.933	3471.1	646.632	494.031	289.722	484.686	3860	588.011	629.6	3677.01	546.069	608.507	585.487
411.208	411.206	411.209	697.844	689.868	698.573	2	3	3	3	3	3	3	3	59859.5	91915	37485.6	65563	61380.7	76217.5	74974.1	72565.2	34635.7	71206.2	62715.5	57746.2	69469.5	63818.8	76810	48266.2	60180.7	56791.1	36971.3	82430.4	40366.2	63585.2	36169.9
411.243	411.241	411.243	827.574	826.256	828.35	2	3	3	3	3	3	3	3	16497.6	22847.2	14318.6	21551.6	18817.5	22351.1	14795.6	20589.7	15414.4	24205	17132.4	15876.4	25125.2	14604.2	22296.9	16904.1	15466.3	13265.1	16668.3	17387.2	14412.8	14834	12390.1
411.972	411.971	411.974	31.4751	30.2485	32.6396	2	0	0	0	2	0	2	0	30046.1	16919.3	99.0444	123.144	127.744	133.792	90.8324	102.179	0	65.736	0	24061.9	101.977	28615.9	100.18	96.396	0	27608.9	12765.2	0	72.4863	0	42.4405
412.211	412.203	412.215	737.339	735.128	740.638	1	2	2	1	1	3	2	1	2042.53	5753.47	4503.67	1749.54	3086.24	6896.21	1033.49	7142.54	1240.49	1183.23	3896.18	1319.73	6935.24	1046.33	6333.89	4838.55	3615.18	2134.9	1044.08	3834.27	1265.66	3148.27	1172.77
412.246	412.242	412.25	827.386	826.256	829.021	2	3	3	3	3	3	3	3	3172.52	4669.88	1642.28	4894.59	3755.53	5043.23	3634.45	4669.61	3279.27	5363.45	2348.23	1887.92	5048.67	1762.57	4408.98	3688.43	2915.35	2018.65	3031.59	2970.01	2560.46	3259.08	2481.09
412.211	412.208	412.213	697.84	696.1	698.67	2	2	3	3	3	3	1	3	11283.4	15256.8	371.701	11802.1	13737.5	13728.7	12469.5	19670.3	6919.07	12413	13735.1	14981.7	13670.1	9632.34	15992.5	10981.9	15459.1	289.566	210.559	17082.6	7353.59	6003.8	7139.78
412.268	412.258	412.273	453.386	444.832	454.152	2	2	2	3	3	3	1	2	2950.2	2923.32	777.72	3930.34	2335.77	2472.72	995.084	3070.5	2230.01	3111.73	3029.07	1983.11	4306.4	2298.62	3386.45	2813.63	1967.8	553.836	2921.93	900.207	2811.02	733.371	2877.78
413.042	413.034	413.047	310.07	306.459	310.907	0	0	3	0	0	2	1	0	372.848	665.629	601.618	349.255	241.015	1391.32	1550.95	1590.04	101.741	177.352	339.244	231.432	328.133	554.897	1152.58	1501.79	268.644	344.272	680.282	478.398	394.189	445.95	481.16
413.104	413.094	413.107	232.377	230.39	232.76	2	3	0	0	3	3	3	3	5254.51	8156.45	9050.76	8903.86	6372.3	230.113	265.984	357.715	297.241	219.842	272.476	6095.86	4792.49	7645.18	6584.61	5723.45	4324.51	12531.1	10249.5	10406.8	11940.2	11408.5	12354.3
413.145	413.137	413.15	253.584	252.562	254.586	2	3	0	0	3	3	3	3	9347.59	15829.9	10631.4	10190.8	5135.21	523.723	295.794	257.636	538.428	549.9	457.989	6845.72	7931.97	9053.02	7548.01	3246.51	7443.06	4989.03	5739.96	5648.97	1638.43	4123.07	3146.7
413.16	413.152	413.169	716.893	710.604	725.271	2	0	0	0	1	0	2	2	1152.54	831.567	1427.38	942.387	1015.15	1302.2	1387.31	1265.74	1379.78	1374.45	943.647	1290.77	971.872	1371.12	1270.87	1582.62	1341.01	854.462	1059.56	1163.06	937.197	1481.11	1777.32
413.219	413.214	413.224	520.506	505.124	525.262	2	3	3	3	3	3	3	3	37320.5	47501.5	63247.2	55638	44396.4	3042.44	2623.33	3497.84	2078.53	2402.77	4130.8	24524.6	20566.4	29300.6	42675.1	32885.1	38184.3	40176.8	52392.5	51709.3	26069.8	29129.9	28764
413.217	413.207	413.223	737.123	730.44	741.772	2	3	2	2	2	2	1	3	2108.64	6576.71	3766.31	6069.76	2881.57	1953.86	1446.99	5727.26	2957.31	1972.75	3148.93	4260.06	8345.25	1308.72	3393.4	1689.26	3083.03	1267.79	6215.89	1385.16	6291.12	3695.19	2410.87
413.206	413.203	413.212	697.824	693.295	698.762	0	2	1	2	3	1	3	2	539.777	524.92	651.861	4529.33	2813.55	449.73	495.275	3569.94	352.707	5394.73	3688.11	3147.85	4439.97	1434.22	583.526	468.673	3007.35	2187.08	2323.71	3415.26	1960.82	432.967	1265.4
413.224	413.222	413.226	627.235	624.993	630.444	2	3	3	3	3	3	3	3	69639.7	69369.6	49074.6	66285.3	64563.6	68784.7	64307.4	64382.4	48232.5	64363.4	68898	66414.4	68915.5	64632.7	65808.1	50668.8	59753.8	50410	45680.5	67757.8	48598.3	50336.3	49111.7
413.243	413.238	413.254	827.929	827.245	828.462	2	2	2	0	0	1	0	1	1000.98	1739.76	457.426	1311.79	1385.39	1941.71	449.058	1419.15	329.847	709.703	573.058	577.217	626.119	591.517	1256.41	463.549	282.827	365.817	470.16	347.467	325.045	549.751	282.073
414.222	414.22	414.224	520.562	519.854	524.457	2	3	1	0	3	3	3	3	8731.7	11034.6	14365.4	13095.1	9873.53	1490.44	593.281	1495.45	1382.96	1477.22	1612.18	5958.93	3983.7	6497.36	9054.72	6949.28	7583.16	8723.97	10612.8	13755.4	6267.93	6408.88	4630.04
414.226	414.221	414.235	627.375	623.309	630.332	2	3	3	3	3	2	3	3	12678.9	12379.4	9457.53	11206.4	6751.93	9924.97	12613.1	12123.7	8849.92	7614.5	13134.5	7651.28	11536.3	10397.2	11341.7	6517.92	535.073	5022.05	4802.59	11250.5	8449.26	6354.81	7605.36
415.109	415.104	415.113	40.1481	39.2594	41.0726	2	0	2	1	2	1	0	0	11065.7	3580.28	118.262	52.9618	102.846	2501.84	27555.5	112.268	0	110.933	14621.2	8221.45	42.5572	8225.47	26.9857	119.672	6038.89	141.06	153.186	61.3217	106.174	118.585	152.937
415.105	415.103	415.125	377.671	368.098	377.909	2	2	0	0	0	2	3	0	6595.84	11835	2938.64	5492.79	775.307	109.515	216.875	254.967	276.228	91.6966	264.956	725.433	452.373	718.786	6629.69	480.99	497.207	1339.57	10541.1	25565	766.214	300.435	641.369
415.139	415.135	415.15	400.644	399.821	403.925	2	3	3	3	3	3	3	3	7746.95	7961.53	6962.51	8053.47	4522.04	11966.2	5042.04	8479.55	9410.41	7695.69	8798.06	10265.4	10829.6	9302.27	11533.8	12799.2	7862.54	4712.39	7030.57	9716.72	8059.54	9582.11	5055.3
415.14	415.138	415.143	418.106	417.609	418.333	2	3	3	3	3	3	3	3	13237	19293.7	14833.7	17378.4	12222.3	24792.8	11200.4	18839.5	21228.2	14788	19835.3	16332.7	21247.7	20022.7	20645.3	20285.2	16762	14870.8	14949.4	15320.4	16218	17681.9	16254.8
415.198	415.196	415.201	363.878	363.521	364.407	2	3	0	0	3	3	3	3	8617.35	9172.93	12521.5	11297.5	7258.74	569.547	531.881	453.496	605.176	420.472	442.67	2947.38	2874.15	5695.7	7535.99	5237.1	6041.4	4440.28	6182.71	8125.75	6324.35	8835.59	5556.19
415.225	415.217	415.231	627.316	622.708	631.106	1	1	1	1	3	3	3	0	1900.05	472.456	360.179	513.978	2351.23	418.1	2203.77	328.297	733.464	2444.08	380.432	3112.18	3708.35	1632.41	2152.85	1145.8	2653.67	2744.86	1278.59	2677.19	480.791	435.76	469.837
415.224	415.22	415.229	520.636	519.916	521.717	0	1	0	0	0	1	3	0	1251.23	730.026	1167.15	1254.44	1646.54	984.966	701.967	655.106	901.773	714.975	857.694	632.738	632.088	1029.09	1029.51	1155.54	993.231	2085.22	1714.14	2572.79	1149.48	1124.28	1216.93
416.145	416.141	416.148	417.996	417.256	419.621	2	3	3	3	2	3	1	1	1743.64	4424.32	2165.45	3330.59	2942.28	4988.21	2482.4	3930.21	4656.01	3435.95	5067.7	132.339	1789.57	5154.13	4344.66	4025.82	3626.69	274.278	1770.95	264.694	169.507	318.931	2647.81
416.121	416.118	416.126	251.55	240.512	251.975	1	2	0	0	2	3	3	3	3262.72	219.2	2342.99	992.187	266.071	137.842	300.167	137.942	298.595	276.167	288.24	5418.46	2622.72	695.362	1762.92	2390.36	1817.82	20261.4	18967.3	19196.4	17508.5	18533.2	25395.4
416.143	416.139	416.15	400.545	399.821	400.912	0	0	2	3	1	2	2	2	581.788	284.314	172.257	325.11	217.113	2368.67	81.7183	2115.23	1996.75	1675.44	1983.92	2493.38	244.474	316.966	478.133	2210.28	1252.63	1504.05	562.559	2162.21	523.339	1649.27	1101.52
416.302	416.3	416.303	380.071	379.474	380.664	2	3	3	3	3	3	3	3	62098.9	69698.6	50747.6	73548.9	61867.5	73403.7	66165.3	78620	58379.5	68957.6	69847.1	55716	68072.8	62040.2	72951.7	48710.7	64998	44765.3	58020.9	64727.1	57301.9	59392.1	56883.1
416.302	416.3	416.303	421.677	414.045	422.325	2	3	3	3	3	3	3	3	26479.5	26333.4	23442.8	22858.2	23760.9	25879.1	25756.5	25759.6	44767.2	27746.4	27833.4	24053.7	26535.5	27089.9	23687.2	23520.3	26592.1	22815.6	23627.6	24762.7	21064.7	22488.3	23089.5
416.906	416.9	416.91	459.948	452.947	461.819	2	3	3	3	3	3	3	3	6136.33	7762.26	8389.86	8663.92	7166.13	8109.56	9873.48	6915.93	8874.42	7576.64	7600.81	7927.09	5125.64	6643.59	8669.8	5667.33	7396.05	8411.3	6016.4	7275.85	7948.82	7742.54	8930.16
417.121	417.117	417.128	367.537	366.703	368.161	1	3	0	0	3	3	3	2	3888.33	1362.59	4872.39	3360.64	3384.88	314.688	265.01	165.882	125.314	99.7958	293.931	2785.41	3159.56	2541.24	946.296	2063.13	2832.99	5931.56	5196.19	6726.34	978.053	2862.5	3392.8
417.156	417.15	417.169	445.406	444.992	451.169	2	3	2	3	3	3	3	2	3035.47	3619.08	4015.17	3566.98	1862.09	11673.5	482.048	5145.59	9532.79	6056.02	7579.29	10976	8340.08	11699	9972.84	9451.16	8639.44	4016.25	2689.35	3917.62	4221.21	2352.49	918.712
417.158	417.155	417.16	430.746	430.045	431.144	1	3	3	3	1	1	3	0	1517.8	5016.89	3610.19	4959.97	3782.56	6561.1	2272.59	4630.85	4792.45	3396.29	4757.69	457.029	415.736	5554.41	740.556	5862.12	911.789	3426.62	3174.14	3064.44	837.993	656.413	536.279
417.158	417.152	417.165	491.005	489.99	492.683	0	2	2	2	2	1	3	0	2940.06	1474.46	1688.15	1962.9	1268.29	3057.02	1454.19	1377.98	2449.93	1583.25	1863.15	2905.64	2510.73	3089.43	2369.64	2230.48	2380.17	2286.01	859.844	535.116	1431.25	1870	1612.78
417.23	417.206	417.234	570.135	566.356	573.332	1	3	0	0	2	3	3	3	7822.93	4886.37	8410.36	15642.8	7541.32	930.763	719.182	665.079	2237.15	561.481	1054.28	576.623	5129.81	924.161	8229.02	2070.65	514.63	1927.3	4946.82	1552.34	10270.1	4396.28	5325.54
417.231	417.228	417.236	616.978	616.197	617.937	0	2	0	0	0	3	0	2	381.403	271.369	2477.73	265.362	2607.78	131.271	262.135	101.125	71.0743	113.316	135.962	97.2265	65.0394	73.3096	2006.04	1554.78	788.917	207.429	83.0553	178.536	1164.43	48.8112	1354.39
417.304	417.3	417.307	421.374	413.837	422.111	2	2	3	3	3	3	3	1	5319.25	4569.48	4846.98	4755.76	958.822	3920.89	5607.94	3766.31	5681.28	5888.46	6147.55	5816.19	6136.76	5757.44	5000.71	4381.91	5523.22	3990.46	4744.61	4377.43	1019.69	1018.55	4646.94
417.304	417.302	417.306	380.059	379.395	381.105	2	3	3	3	3	3	3	3	13948.3	15431.6	10584.5	16244.4	12822.4	15624	17216.3	19369	10198	16058.1	14211.6	12813.4	19611.9	14225.9	17133.1	11832.3	15584	8086.47	12452.5	11441.2	13152.8	9963.23	11742.9
418.15	418.149	418.152	262.223	261.817	262.419	2	3	3	3	3	3	3	3	79103.7	74249.2	54122.6	68665.7	79504.4	71334.5	76147.2	76260.7	57799.5	76546.6	87339.3	81396.9	83799.1	69076.7	63320.6	68637.6	75698.4	53590.7	56073.8	73185.2	57516.1	55392.9	47769.7
418.236	418.229	418.239	570.329	567.387	573.15	1	3	0	0	1	0	0	1	1941.38	1406.44	1845.53	1975.23	2506.05	468.971	590.916	380.145	582.447	568.57	394.312	305.322	1291.38	306.862	739.53	605.099	364.219	534.755	824.231	508.409	1274.61	428.85	623.197
418.652	418.651	418.654	262.223	261.817	262.419	2	3	3	3	3	3	3	3	29318.7	26688.4	17586.5	23155.4	26120.5	25256.9	22920	24989.6	20549.9	25869.6	29818.3	28182.3	30473.8	24460.9	23348.2	22550.8	26674.7	20659	17049.8	24937.8	18593	18210.1	16948.3
418.904	418.901	418.909	459.866	452.622	461.482	2	3	3	1	3	3	2	2	4192.18	3962.78	4523.08	5252	2901.75	4527.24	4883.2	5246.1	1214.77	3662.98	1660.09	5781.13	5624.8	4548.91	4976.46	5545.16	4034.47	5147.74	1112.49	4392.94	5625.03	4262.88	1017.02
419.123	419.116	419.126	191.461	190.952	192.34	1	2	3	3	3	3	3	1	3912.88	1157.66	2459.12	3722.84	1018.76	3690.82	2925.63	3228.69	2841.92	3264.93	2508.18	2642.64	3603.32	3430.88	3047.6	2629.61	3341.82	3206.52	2890.89	2889.41	887.576	1007.66	2018.9
419.151	419.145	419.152	262.216	261.848	262.401	2	3	3	3	3	3	3	3	15337.1	15188.3	9199.67	12278.7	16639.6	12280.4	14081.9	14585.1	11985.4	14729.1	15293.7	15883.5	16669.3	12221.2	13311.4	11543.3	14893.9	6755.49	8878.66	13912.7	11703.8	8645.9	9536.98
419.159	419.156	419.163	225.587	224.979	226.002	2	2	3	3	3	3	2	1	2968.8	3408.08	2162.27	265.857	3798.79	3863.33	4363.03	3232.89	2987.84	3469.07	2376.98	3126.52	2039.19	2503.71	2427.68	2380.57	3043.43	3010.35	2579.49	297.16	2665.06	212.959	287.344
419.173	419.168	419.181	790.962	788.421	792.731	2	2	1	2	2	2	3	0	2209.87	3320.14	2983.21	2914	1076.18	1485.04	783.656	621.618	2117.37	750.907	1759.74	2471.6	905.54	1380.34	2731.28	2943.74	657.961	1799.97	3406.93	2076.94	572.559	526.981	606.59
419.651	419.648	419.655	262.064	261.216	262.358	0	2	3	3	3	3	2	1	426.317	459.111	534.938	3035.62	4262	3137.32	4177.12	2845.51	2984.47	4079.14	2519.54	1756.86	4603.77	2871.35	3206.89	2929.01	2900.42	3268.23	574.656	3987.64	552.211	426.846	2107.41
421.189	421.188	421.192	715.383	711.887	724.312	2	3	3	3	3	3	3	3	771671	832377	784018	496387	812215	792500	335158	799747	782871	788944	750882	416774	805961	706056	777991	798445	724239	318133	827939	390090	472939	500589	778124
421.223	421.214	421.234	774.102	772.421	775.413	1	1	3	1	3	1	3	1	2511.83	4146.68	3897.95	3226.57	2262.7	4097.32	3050.83	5380.24	2432.01	2437.49	5420.47	2177.49	3825.01	3606.23	13709.6	2375.72	2499.41	2751.27	7397.07	6381.35	2840.24	2434.01	2347.86
422.193	422.191	422.194	713.592	709.484	717.216	1	3	3	3	3	3	3	3	720.109	167153	158494	92567.6	107160	158654	77612.8	160648	87143	96706.5	93736.8	80162.3	91234.6	143034	157129	95957	74823.3	148232	68917	158232	85531.4	88576.4	156845
422.184	422.18	422.191	833.349	830.794	841.057	0	1	1	1	2	0	3	2	507.658	641.73	521.223	914.287	4831.57	612.16	4481.4	460.1	537.38	763.305	637.213	621.222	2684.88	3104.82	640.451	527.416	377.366	2584.97	2420.96	3395.85	721.434	1823.83	5040.87
422.922	422.919	422.93	460.507	459.018	461.482	2	1	3	3	3	2	3	1	4088.42	5058.03	610.329	7363.59	571.644	5275.52	5156.26	5318.21	5018.95	7007.84	5157.72	5032.24	7546.73	4649.83	6606.74	693.868	5325.5	6638.79	6230.16	5351.07	5450.48	660.243	920.874
423.09	423.084	423.094	210.924	210.424	211.525	1	2	0	0	0	1	1	3	506.745	1058.74	1755.3	581.73	1111.21	191.653	207.151	103.156	130.768	79.5348	74.0578	379.992	371.769	554.059	464.307	852.028	373.12	1331.8	1171.46	1159.11	3071.62	4003.14	2695.4
423.14	423.134	423.141	744.6	741.828	755.52	2	3	3	3	3	3	3	3	38415	51933.7	61819.1	48919.5	49250.3	52842.3	41611.5	55092	96710.6	54476.9	41807.3	39834	53760.6	39272.6	51698.7	72673.6	38141.7	54354.3	79810	39813.2	60294.4	66297	57682
423.135	423.132	423.136	539.451	538.764	540.103	2	2	3	3	2	2	3	3	7457.27	6647.5	5221.68	320.513	6873.26	8053.96	6316.05	4209.92	7882.51	5390.58	7142.71	3736.87	340.135	4716.67	5764.89	4230.45	218.077	5243.55	6357.51	5433.12	6376.13	5674.78	4883.92
423.135	423.132	423.142	580.695	579.536	581.792	1	1	0	2	0	0	3	1	2631.97	304.492	2285.6	171.443	175.237	227.822	191.45	304.169	509.393	790.627	216.673	202.671	215.835	260.48	200.249	205.954	204.595	2200.14	1923.83	1957.06	469.093	2898.53	332.471
423.156	423.153	423.158	679.341	678.529	684.375	1	1	1	3	1	3	1	2	995.591	13722.2	19684.2	940.316	728.132	963.716	13965.3	750.03	19748	23159	35683.5	742.147	20986.7	955.97	40461.2	46108.3	16776	27571	888.484	790.06	22782.8	43085.6	933.788
423.19	423.188	423.192	712.737	709.196	718.224	2	3	3	3	2	3	3	3	28136	38748	62787.9	61529.2	26036.9	26395.2	57237.6	14910.5	34606.5	30630.4	33230.8	33063.8	30993.8	17046.9	61147.6	63099.2	18800.3	20248.8	25782.8	37316.7	60233.6	22965.8	32616.6
423.187	423.185	423.189	254.462	254.045	254.67	2	3	0	0	3	3	3	3	15738.9	33101	27879.6	33982.1	26029.9	277.367	163.401	273.508	268.179	163.521	462.258	8588.56	11805.8	20410.2	14316.5	15305.5	12710.9	12005.9	16847	13479	17143.7	14006.6	15694.2
423.613	423.606	423.619	914.021	909.586	922.53	2	2	1	3	2	3	2	3	5869.4	10686.8	241.185	14179.6	12719.1	313.473	9056.28	382.734	14645	14254.2	8242.18	8867.48	29431.9	158.972	14544.6	11601	6126.56	9445.44	7438.91	123.916	8490.15	8694.26	5379.92
424.104	424.103	424.105	430.734	430.394	431.118	1	0	0	0	3	0	0	0	1542.79	310.951	153.263	400.427	255.617	274.157	130.392	125.959	162.028	296.924	200.603	14026.4	7118.12	3317.27	365.942	257.937	287.329	276.848	456.756	513.545	386.3	415.592	374.065
424.142	424.138	424.147	743.61	741.939	746.498	2	3	3	2	3	2	3	3	3005.69	7311.02	9405.56	10592.3	8880.29	3879.54	6279.98	8410.92	8265.57	7013.69	103.902	5716.73	10132.9	4969.42	294.018	8541	6791.75	12102.5	14373.2	6542.89	7513.51	8228.39	11358.8
424.188	424.183	424.195	254.461	253.524	255.622	2	3	0	0	3	3	2	2	2472.82	5563.25	4381.88	7300.95	5088.36	270.618	215.843	237.449	277.265	296.028	211.125	1780.89	1362.31	4305.67	3489.89	2377.54	2465.91	1658.35	3623.16	625.19	2980.82	1505.04	305.865
424.921	424.918	424.923	460.623	459.454	462.272	0	1	1	3	1	2	2	1	1188.64	1075.8	1351.66	4865.06	1462.63	1125.14	4308.21	944.96	3906.6	3601	3099.07	1256.69	1001.2	1984.85	3890.33	2745.34	1016.87	3742.17	2472.15	1139.34	1086.51	3052.52	1159.25
425.187	425.177	425.191	703.972	702.722	710.206	1	2	3	3	2	2	1	0	1523.65	2274.04	1167.69	2889.88	3726.69	3253.7	1399.22	4021.01	1093.14	2049.46	2611.19	775.431	4007.27	2569.74	3925.04	1252.37	525.661	1564.54	1214.26	642.508	1934.33	1400.03	1585.81
425.157	425.151	425.188	280.029	279.636	290.596	2	0	3	1	3	2	1	0	1789.76	2226.62	500.773	527.001	379.236	449.475	1622.27	2264.3	395.574	2288.37	411.91	2088.2	2132.82	1933.72	2509.73	588.098	1915.62	563.751	456.781	2492.92	696.765	288.32	875.245
425.238	425.227	425.241	310.426	308.376	318.421	2	3	3	3	3	2	3	2	15072.3	9550.94	20111.7	3358.87	3756.2	14720	3637.24	1449.65	10490.1	6003.75	15646.7	8499.71	1639.04	6008.89	18918.7	6021.09	3503.07	5723.69	12395.1	1930.39	11469.5	6120.81	3868.06
425.259	425.258	425.26	913.823	910.739	915.449	2	3	3	3	3	3	3	3	2.99944e+06	4.98312e+06	2.90764e+06	4.69332e+06	4.16937e+06	4.82549e+06	2.89372e+06	5.14675e+06	3.30247e+06	5.13671e+06	3.45832e+06	3.16294e+06	5.41858e+06	2.64812e+06	4.95078e+06	3.32505e+06	2.78011e+06	2.20931e+06	3.15657e+06	3.12919e+06	3.05366e+06	2.64138e+06	2.57971e+06
425.301	425.296	425.307	539.299	538.698	539.798	0	0	0	0	0	3	0	0	250.189	286.348	421.217	262.374	195.487	274.78	282	154.375	233.37	132.164	158.807	132.703	219.855	155.595	1717.76	746.473	1577.2	246.38	285.504	227.598	307.887	514.48	286.62
426.106	426.099	426.115	249.411	248.915	249.603	1	1	3	3	0	3	1	1	1387.09	192.45	539.862	489.001	2629.17	2835.79	2176.68	2103.16	1392.09	2917.17	2040.26	329.981	151.065	285.831	2867.68	1752.69	1894.61	1896.23	406.108	516.411	475.597	415.475	1488.53
426.189	426.185	426.193	244.261	243.888	244.551	1	3	0	0	1	2	3	2	550.282	3075.92	2700.52	1687.7	1910.49	257.498	195.677	90.0219	205.141	168.624	274.387	2949.67	326.443	118.014	399.806	2517	1783.07	2734.08	2262.51	1652.99	6879.44	472.799	5642.73
426.261	426.26	426.273	913.877	906.277	919.746	2	3	3	3	3	3	3	3	689607	1.15003e+06	657493	1.06713e+06	953010	729023	656703	1.16084e+06	745111	1.17353e+06	775050	701385	741845	615635	1.12519e+06	771990	627267	503340	724668	703158	696096	607881	590099
426.976	426.975	426.986	204.768	200.907	204.775	2	0	0	0	1	0	0	0	1140.07	1388.89	167.392	210.453	212.986	47.514	38.006	78.8898	94.0097	11.7938	119.157	1705.96	189.406	160.799	147.446	128.406	188.674	59.9233	287.21	110.152	153.783	152.254	246.605
427.063	427.061	427.064	31.2895	29.5277	32.2707	2	2	3	2	2	1	3	2	48036.9	34430.6	29869.3	28543.5	15.5065	27451.8	53754	24904.5	0	10561.9	34077.9	59604.2	97.901	64092.8	27.6589	62.6891	75147	71607.1	32480.1	50215.5	50.91	9516.24	29883.1
427.183	427.179	427.195	200.272	199.664	203.904	2	3	0	0	3	3	3	3	6973.72	8984.15	10555.6	10918.1	5994.5	303.562	210.487	77.2027	204.908	280.361	161.971	4288.38	6301.77	4660.88	6935.83	7410.49	5954.19	4888.96	4645.31	3950.56	8672.02	7592.38	7117.67
427.258	427.257	427.26	914.107	910.063	918.204	2	3	3	3	3	3	3	3	248895	412895	236072	382989	337671	251878	240980	419910	268831	392369	231393	256555	248464	216030	247680	277254	212476	176136	262320	258183	252529	218047	213847
427.944	427.934	427.947	31.3186	30.9225	32.2273	2	0	2	1	2	1	1	0	37566.9	19014.6	281.675	341.054	357.897	452.28	23805.3	13414.9	0	374.064	13679.9	32519.3	464.516	32229.3	438.18	336.765	22499.4	348.389	197.482	24005.8	283.839	0	230.421
428.26	428.259	428.261	914.012	910.063	921.344	2	3	3	3	3	3	3	3	36309.9	75175.2	42191.5	72442.5	61634.7	68988	36398.1	74008.4	49141.8	75184.6	46836.5	48758.3	44419.8	40151.7	72964.1	49960.9	40319	30069	46073.6	30675.5	46705.5	29408.5	39248.1
429.071	429.068	429.074	232.385	231.697	242.151	2	3	0	0	2	1	3	3	3372.59	2501.98	3813.3	5070.86	3985.03	263.502	269.644	257.886	381.574	157.115	199.658	429.29	3036.28	3712.54	326.217	274.747	2648.49	5055.36	6493.86	4214.52	7300.91	6492.63	5773.59
429.083	429.08	429.085	364.984	364.392	365.208	2	0	0	0	1	0	0	0	2044.92	2513.68	930.395	652.768	484.116	672.933	526.516	323.988	883.807	451.933	682.813	781.608	1188.45	1058.48	1328.6	1115.99	990.326	524.409	1099.77	1355.02	653.548	427.247	1154.5
429.103	429.096	429.113	163.428	162.97	164.528	0	3	0	3	1	0	1	2	231.407	161.694	1034.31	1708.17	2050.61	140.461	105.935	99.4145	1276.81	2223.13	2147.82	1884.07	247.75	282.519	93.3989	169.197	215.299	226.307	259.466	1851.42	155.747	1296.44	1704.21
429.157	429.154	429.159	745.788	742.967	754.067	2	3	3	2	2	3	3	2	21672.5	14036	43828.5	22460.4	16882.5	18228.8	19133.7	23099.8	43180.4	488.548	16017.4	19629.9	787.243	19424.8	18580.1	46267.6	15617	35499.8	32355	15984	24532.4	574.143	26651.9
429.153	429.144	429.156	539.16	538.345	540.136	1	2	3	2	1	2	1	1	2976.26	647.484	1847.62	626.836	2730.81	2497.42	2445.42	1386.88	1947.19	2566.23	509.431	486.15	570.1	1435.13	541.646	1224.27	1262.26	540.029	658.498	2585.17	646.643	3152.69	782.032
429.218	429.209	429.224	734.746	730.842	739.074	2	2	2	1	1	0	3	2	3548.79	3725.58	1755.23	3330.23	300.402	362.041	3360.33	1907.08	2428.44	326.399	496.517	247.105	4172.38	366.984	509.367	332.575	464.685	1305	3098.08	1460.56	2349.56	1959.66	393.711
429.26	429.253	429.266	913.81	911.222	917.465	1	3	3	1	2	2	2	1	4298.2	234.597	3518.58	6183.74	2095.83	5827.5	3008.94	8235.94	199.52	5114.04	135.273	155.124	5320.79	1995.11	8318.4	3541.32	186.403	1230.88	3717.1	218.319	200.708	168.576	1975.05
430.159	430.152	430.166	745.528	743.691	755.711	2	0	1	1	2	1	1	1	1508.71	2081.87	242.043	480.855	347.87	287.743	321.689	1434.86	266.494	336.473	1940.77	1348.46	359.379	1942.13	400.665	2027.39	416.939	167.295	180.205	2328.38	1505.27	303.107	255.86
430.989	430.984	430.997	176.523	175.98	177.276	1	1	3	2	2	0	3	1	1404.97	146.146	69.0921	156.825	1496.68	1647.17	1826.57	1246.83	0	2364.89	2210.91	137.122	1602.63	1128.47	18.5417	30.6738	143.62	1289.43	851.262	1166.55	80.8931	1173.9	146.911
431.1	431.097	431.104	328.996	328.562	330.58	2	2	0	0	1	2	2	3	2280.54	4408.3	3762.94	2819.17	698.944	421.884	356.815	208.779	325.717	403.738	208.413	810.406	557.269	1818.55	2611.79	1232.75	552.314	937.851	7168.66	6868.41	5039.81	5725.21	3074.34
431.14	431.137	431.147	507.043	505.425	510.102	2	3	3	3	3	3	3	3	7330.23	6845.48	5758.47	7636.19	4033.16	8437.03	5226.41	5421.03	5598.58	5131.61	6950.2	3380.2	6553.96	4824.37	7828.35	4409.07	5316.12	7407.66	6104.08	6825.17	4554.7	6135.79	6916.96
431.131	431.101	431.14	368.587	363.542	373.652	2	3	3	3	2	0	3	3	5807.48	6216.36	6547.33	7950.32	5486.38	7058.62	2610.01	2773.02	1519.83	1887.76	2577.03	2856.67	691.456	2367.78	606.073	425.262	658.315	6385.14	5462.9	5529.14	4065.91	5598.56	6723.87
431.141	431.137	431.148	39.4281	38.2833	40.0617	2	0	3	2	2	1	1	1	4942.09	6386.16	184.685	85.0244	112.255	15289.4	16552.1	13164.9	52.5642	8619.35	18801	5987.22	2723.65	149.321	63.0715	123.059	4536.19	105.021	1650.05	99.3896	1362.93	115.521	82.847
431.138	431.123	431.143	405.925	405.275	411.026	2	2	1	1	1	1	2	1	3563.7	2605.35	895.4	3084.45	1794.24	1411.1	831.379	805.328	1952.53	391.578	646.217	1271.67	1044.58	547.305	1838.18	804.756	1308.87	2198.61	2864.4	2118.1	2764.98	818.487	1189.58
431.171	431.169	431.174	528.608	527.924	529.196	2	3	3	3	2	3	3	3	17033.4	20002.8	14730.3	10177.7	7323.15	5692.27	2577.73	3013.45	4679.76	4815.17	4466.09	7246.27	712.863	4752.24	6729.32	9683.06	4869.33	9735.03	14979.1	12114.5	15159.3	16426.6	13356.6
431.184	431.18	431.186	578.149	576.505	579.093	2	3	3	3	3	3	3	3	25022.6	25108.8	27970.7	20312.9	16936.4	15569.1	7896.25	8667.14	11856.2	9796.9	9885.49	20650.2	15812.5	14383.9	14349.6	14259	9473	25026.6	16997.2	19229.4	25536.6	18871.7	22590.1
431.193	431.19	431.198	223.608	222.938	224.037	1	1	0	0	1	1	3	3	578.038	1035.06	448.342	374.461	844.622	212.988	245.06	203.994	300.198	329.282	276.774	282.97	929.17	421.384	294.482	432.395	729.903	3980.74	6779.65	4777.43	7454.05	7259.43	3811.74
431.192	431.184	431.194	255.672	246.582	256.354	0	2	0	0	1	0	3	2	1804.3	2270.59	849.125	800.984	1657.63	328.606	328.155	161.561	276.216	184.095	251.186	2048.88	891.254	1730.43	2079.47	1637.53	1516.88	3830.07	6739.7	6645.37	9760.81	8175.11	5743.28
431.192	431.189	431.192	266.252	265.841	266.385	0	0	0	0	0	0	3	2	357.225	557.013	552.945	730.765	635.129	184.007	146.936	268.747	241.599	409.825	324.854	495.6	843.091	437.627	790.309	567.155	456.493	3737.47	7483.89	2958.52	5453.33	9820.7	1365.95
431.23	431.226	431.233	472.359	471.531	473.363	1	2	1	2	1	3	2	3	730.157	3373.38	4410.13	1071.55	3286.46	3839.11	322.562	412.021	2790.91	437.794	3246.69	342.528	473.088	3539.85	4545.45	3198.58	3411.79	911.559	2950.77	4353.37	5307.68	2365.37	3850.02
432.103	432.099	432.115	39.962	39.0275	40.2992	2	0	2	1	2	1	1	0	15087.8	2136.96	124.328	113.025	73.4882	128.079	25067.6	2673.11	157.017	85.6463	16381.9	10510.1	120.937	9868.72	89.7278	75.1738	10474	7713.62	80.6544	106.791	40.1162	73.1046	131.358
432.188	432.184	432.192	578.193	576.997	578.97	2	3	3	1	2	3	3	3	4259.11	4991	6999.62	3922.05	3803.7	3358.54	2205.59	2082.17	147.465	2113.94	123.809	4687.08	164.318	2382.76	2480.32	2930.59	1741.64	5360.6	4401.97	3739.18	6116.89	3630.39	5018.37
432.176	432.165	432.183	528.659	527.702	530.306	2	2	2	1	1	3	3	2	3875.23	4592.31	289.058	1504.43	1779.46	1296.38	194.538	1272.6	286.076	1236.17	207.314	288.199	835.444	232.293	1216.7	2455.01	1372.54	1840.31	3829.12	3294.88	346.712	4235.52	3327.12
433.099	433.096	433.105	744.584	742.679	746.162	0	1	1	1	2	1	3	2	287.242	256.466	380.368	2093.47	241.236	249.619	164.564	1975.18	246.133	313.499	1832.73	1001.9	374.428	1358.88	1491.47	312.649	206.595	1768.87	1601.42	1274.53	231.791	1380.04	1773.25
433.141	433.137	433.15	224.969	224.622	232.23	2	2	2	2	2	2	2	1	8207.15	3940.54	702.224	2868.02	1463.18	2258.97	6681.02	193.849	4821.18	228.107	5129.83	5349.3	312.718	8451.65	1703.2	437.797	5935.59	7755.57	444.944	6660.81	580.035	595.735	1850.55
433.953	433.943	433.955	33.4474	32.1772	35.4395	2	1	2	1	2	1	2	2	16757.9	13109.1	328.467	256.751	5601.47	474.562	11138.8	10865.2	0	418.685	6163.73	11080.2	454.854	14888.7	145.718	290.205	12660.4	29413.3	360.157	14794.1	6151.94	0	16086.4
435.062	435.056	435.068	530.916	530.08	531.905	1	1	1	1	1	1	3	2	430.777	2082.87	2386.46	94.3405	215.048	91.1058	2049.9	68.2778	82.8134	88.5179	1611.32	2509.25	402.104	412.848	149.088	2227.11	331.258	2754.69	2101.66	1674.66	252.417	2395.28	1426.59
435.167	435.165	435.169	676.062	674.603	678.173	2	3	3	3	3	3	3	3	9682.68	7667.24	6253.71	6415.24	8404.04	7064.9	7384.51	7390.38	6395.05	6282.62	7959.39	8530.22	7199.71	8807.68	6712.49	5757.87	7704.93	6958.47	6258.39	8540.2	6135.2	6992.82	7006.68
435.171	435.168	435.178	729.003	727.411	731.549	2	2	1	3	0	1	1	2	1079.62	2242.75	132.764	1746.98	1487.52	2170.22	355.686	233.687	1322.35	2406.26	1773.78	299.362	267.634	197.778	180.423	265.226	1169.89	155.591	1467.3	276.836	1762.75	294.073	878.594
435.204	435.199	435.218	800.293	797.79	801.486	0	2	3	2	0	1	0	2	1587.27	1740.73	1251.38	2486.3	2037.8	1357.78	1440.54	1821.87	1001.82	1562.72	1027.79	1393.09	1168.75	682.328	1280.68	1977.68	1330.98	1208.15	1197.29	1228.84	1023.36	820.932	974.73
436.881	436.867	436.896	125.449	120.559	129.782	2	0	0	0	1	0	0	0	204.404	309.987	553.182	515.805	667.148	543.889	558.143	613.826	594.25	609.042	430.699	571.286	335.325	584.306	733.22	778.532	662.483	543.113	455.934	562.223	566.72	757.931	611.726
436.942	436.935	436.954	203.063	201.784	205.425	1	1	0	0	3	0	2	1	2753.75	495.101	666.265	1281.46	658.295	818.565	622.376	560.654	816.098	504.535	706.415	1448.59	2953.84	2143.47	713.199	712.465	499.096	667.846	724.459	1690.08	650.347	876.2	652.755
437.184	437.181	437.185	614.391	611.584	616.996	2	3	2	2	3	2	1	0	2877.66	2400.8	1707.87	3100.79	2310.98	2965.94	307.422	3099.14	286.213	2157.99	2162.87	2572.5	2472.53	2828.78	2095.02	1514.08	355.165	365.147	346.274	2822.55	340.34	304.127	133.523
437.239	437.235	437.242	373.607	373.328	374.705	2	3	0	0	3	3	3	3	8124.68	11636.3	10632.7	8396.25	10454.6	744.267	519.742	432.723	726.167	759.597	866.16	8700.27	7470.4	7308.72	4172.24	6501.4	6702.16	8191.82	8067.47	6380.91	6621.58	3873.41	6866.93
437.271	437.265	437.275	900.483	895.257	905.094	2	2	1	0	1	2	2	2	19767.2	10757.2	13124.4	11513.4	203.103	353.754	2306.83	245.937	174.376	336.652	151.048	342.063	9758.88	360.38	11729	147.24	1774.36	5293.6	235.092	5719.85	1492.11	3628.27	247.107
438.048	438.046	438.049	190.623	189.862	192.233	2	3	0	0	3	3	3	3	48233.1	52018.7	37079.1	21857.2	12850.7	597.269	625.997	536.296	608.841	458.299	714.264	30991.3	22982.7	38361.1	22536.6	11503	17259.4	13089.2	56431	54847.3	4064.61	11043	19007.8
438.24	438.231	438.246	373.48	369.964	374.368	0	2	0	0	2	2	3	2	539.533	402.548	2518.42	590.112	1571.01	355.844	391.667	275.531	396.285	293.992	322.914	1499.69	372.331	998.212	1494.48	1480.95	470.574	526.617	1138.42	1222.67	1156.5	1261.39	475.605
439.051	439.049	439.055	190.239	188.298	191.018	2	1	0	0	1	0	3	0	7125.12	8080.51	1276.22	946.607	926.725	520.883	538.158	440.277	637.733	465.355	562.761	995.078	835.379	6251.41	795.82	933.206	973.502	598.849	8728.72	8514.25	1114.58	1120.06	1073.95
439.08	439.073	439.083	32.3102	31.5083	39.7243	2	2	3	2	3	1	3	1	113564	84022.7	87.9288	2379.86	30594.5	117212	327971	183150	0	30435.9	240634	121635	15144.5	78389.8	92.4221	120.664	82087.5	36713.2	20677.3	23330.4	102.155	0	12445.8
439.102	439.091	439.11	361.702	357.932	362.142	1	2	0	0	0	1	3	1	1635.42	959.583	2699.39	698.481	3198.33	396.88	353.711	102.538	400.639	237.938	415.776	648.902	497.573	835.826	1508.47	549.744	326.535	1939.81	4668.74	6207.88	2571.14	1060.32	1042.05
439.133	439.132	439.136	680.032	677.303	686.214	2	3	2	3	3	3	3	3	85936.9	152163	155918	235807	100084	358.608	205517	125370	132957	237356	218850	124308	85971.8	194908	117005	89687.2	128194	117334	104215	117855	150008	133825	109031
439.134	439.133	439.136	692.164	689.027	696.102	2	1	2	1	2	3	3	3	43182.4	90932.4	420.258	357.642	100998	132803	613.105	112882	97539.4	418.298	470.889	67842.5	72744.2	363.311	82508.6	72209.3	78104.1	68224.9	90975	88107.6	100304	99225.7	108594
439.147	439.145	439.157	190.199	180.885	192.089	0	3	0	0	0	2	0	2	634.215	586.286	4273.53	5707.77	2483.27	328.534	215.561	231.304	306.279	228.824	265.322	606.911	465.665	533.601	3060.03	482.027	2462.84	625.522	829.968	686.673	1817.03	2548.33	884.538
439.234	439.23	439.248	614.117	611.832	616.996	1	1	1	3	3	1	2	2	1481.97	2914.6	997.77	742.858	2771.15	872.832	978.255	3543.86	3540.94	4910.43	2758.35	3494.01	4833.16	3061.67	481.57	567.508	981.298	1080.75	3720.48	3494.83	3691.03	3603.48	1353.63
439.237	439.236	439.246	828.58	826.934	839.077	2	3	3	3	3	3	3	3	17332.5	21543.5	14304.8	25126.2	19266	23872.4	17518.6	29679.9	13001.2	23826.5	18699.3	16603.7	20861.2	12156.5	24127.2	15924.2	12670.5	10201.7	13886.2	16253.2	13764.6	11713.8	11622.3
439.254	439.249	439.257	342.235	338.759	343.641	2	3	3	3	1	2	3	2	19730	6030.32	23449	7338.51	3761.31	15971.2	8053.43	4477.64	12841.3	3301.62	17282.9	7427.71	1854.93	9283.4	20869.3	4836.05	1999.36	12642	14931.6	5473.08	14194.1	3812.09	2710.63
439.545	439.543	439.549	749.497	746.918	751.504	2	3	3	3	3	3	3	3	67563	53209.3	49656	67396.3	77162.4	50607.7	46027.1	74100.1	38553.8	51341.3	49427.7	63272.6	79537.4	52008.7	64176.7	46676	56284.4	48748.1	36787.6	63173	66261.5	51749.3	33410.7
440.051	440.045	440.058	190.263	189.642	191.269	2	0	0	0	0	0	1	1	3730.94	3128.03	932.9	692.581	669.959	547.162	379.752	520.51	427.851	509.143	458.946	772.591	732.012	821.556	657.576	729.983	1013.16	1002.68	4902.94	1080.44	933.535	792.587	1314.75
440.08	440.058	440.087	32.745	30.6302	40.0845	1	0	3	1	2	1	3	1	15423.5	44.9155	253.708	148.797	127.058	16226.5	48328.7	25140.5	0	145.255	33944.1	18028.7	1657.82	0	104.233	108.884	12156.1	4603.1	1363.72	6617.09	171.227	1198.87	98.029
440.137	440.135	440.139	680.496	677.18	686.544	2	3	2	2	1	3	1	1	19579	27646.8	22116.2	18681	21912.5	169.17	16786.8	22698.2	13992.5	251.885	15408.1	423.055	18114.3	225.637	18234.3	17747.9	13777.4	40431.9	240.776	223.895	29602.4	219.05	172.501
440.164	440.151	440.166	270.743	270.293	277.715	2	3	3	3	3	3	3	3	79403	77379.2	54852.7	63747.7	67880.9	70435.9	71852.4	78826.9	56559.7	74822.1	80639	73461.7	81273.6	64874.1	66596.3	68982.8	74363.8	55382.7	55188.4	68819.3	56465.2	53163.6	47998.8
440.241	440.237	440.245	828.538	826.514	831.349	2	3	1	3	2	1	3	2	2710.02	5435.69	2010.41	3360.12	4145.03	4921.92	418.87	366.987	1344.66	3492.11	2528.95	3459.86	4918.61	460.576	563.167	551.615	1367.48	1906.52	1506.21	3157.32	1350.49	2005.23	313.184
440.666	440.664	440.668	270.725	270.293	271.023	2	3	3	3	3	3	3	3	31071.6	27532.9	22076.5	24883.7	25915.6	26598.4	28299.9	26013.2	24028.5	27650.1	32304.1	29490.1	31495.5	25543.9	25072.5	25540.8	29604.4	21386.7	20231.9	27455.9	21459.9	21013.6	18045.1
441.079	441.07	441.084	531.505	530.167	533.324	2	1	3	3	2	0	2	2	2105.58	2272.05	354.697	297.583	2246.36	1376.53	1963.8	2059.94	2585.39	1883.49	1043.17	2947.73	216.134	1625	347.181	355.893	224.17	2870.28	2720.42	412.177	307.693	1904.8	2368.51
441.164	441.162	441.175	270.685	270.264	275.765	2	2	3	3	3	3	3	3	16432.3	15358.5	9496.92	13520.8	566.509	15211.2	15161.2	16573.1	13056.9	16631.1	15508.6	16074.4	15958.5	14061.5	9208.35	12800.5	14213.6	11297.1	11799	15753.8	12625.1	12225.6	9447.8
441.15	441.147	441.151	310.064	309.873	310.372	0	0	0	0	0	0	2	3	677.955	765.426	856.697	955.823	536.438	379.339	373.011	303.468	307.166	530.55	400.781	720.262	535.726	444.064	661.778	464.622	467.314	1754.7	2313.83	723.866	2585.46	3683.18	2543.89
441.227	441.214	441.248	584.286	579.024	596.828	1	0	0	0	1	1	3	1	2395.9	384.42	352.38	604.744	232.287	607.226	427.515	477.968	476.087	478.491	380.805	564.17	521.843	835.621	523.988	364.361	712.081	2838.17	858.184	3163.57	501.795	1299.88	641.47
441.259	441.257	441.26	748.956	746.918	750.834	2	3	3	3	3	3	3	3	6.41586e+06	8.12539e+06	6.40154e+06	7.81911e+06	7.71419e+06	7.51431e+06	6.24238e+06	8.34899e+06	6.66004e+06	8.01421e+06	6.1508e+06	6.61953e+06	8.46927e+06	5.79944e+06	8.26087e+06	7.10874e+06	6.1311e+06	5.80677e+06	7.26126e+06	6.55216e+06	6.73454e+06	6.15809e+06	6.24431e+06
441.257	441.255	441.257	761.428	760.165	763.575	2	2	2	3	3	2	3	3	2.6432e+06	2.52828e+06	1.39313e+06	2.62542e+06	692.345	2.51029e+06	2.60814e+06	1233.02	1.59335e+06	2.40584e+06	2.87241e+06	2.7673e+06	2.44761e+06	2.64379e+06	1405.39	1.36469e+06	2.67819e+06	1.55559e+06	1.24425e+06	2.77557e+06	1.42672e+06	1.81287e+06	1.56162e+06
441.664	441.658	441.667	270.591	270.114	271.17	0	1	3	3	2	3	3	1	244.166	282.817	229.057	188.375	2999.44	4175.33	3613.56	3867.49	3024.71	3262.4	4340.22	4289.16	3031.23	191.042	3090.82	2977.67	4545.6	2431.41	2902.31	4657.46	211.121	250.873	1757.58
442.259	442.258	442.26	748.956	746.574	750.834	2	3	3	3	3	3	3	3	1.65967e+06	2.3087e+06	1.53503e+06	2.19167e+06	1.997e+06	2.08184e+06	1.62992e+06	2.20655e+06	1.74005e+06	2.24456e+06	1.64211e+06	1.76864e+06	2.43802e+06	1.52827e+06	2.20592e+06	1.74987e+06	1.67301e+06	1.47203e+06	1.86376e+06	1.68949e+06	1.65639e+06	1.52597e+06	1.4834e+06
442.258	442.257	442.259	761.066	760.715	763.17	2	1	2	2	2	1	1	2	669237	625995	408.751	783.486	668231	624723	619633	735.031	337016	505.424	716897	653701	680.715	521728	543.646	340.411	600702	674.4	727.711	657330	372748	493589	599.653
442.952	442.949	442.956	202.739	200.369	205.788	2	3	0	0	3	3	3	1	10946.9	3415.83	6008.53	4825.67	4024.57	704.408	655.326	649.34	962.206	886.274	691.393	8464.21	7579.98	9951.42	5046.57	7363.1	8232.36	7237.27	7297.3	3192.11	731.508	1046.27	4384.1
443.139	443.136	443.149	342.939	341.736	343.268	2	1	0	0	1	1	0	0	1908.63	1841.99	2006.36	647.236	952.548	513.629	679.405	580.829	440.372	632.734	411.035	573.577	554.421	630.955	846.945	2776.17	887.416	860.449	826.927	1207.52	272.173	910.598	952.777
443.132	443.132	443.136	275.843	275.145	276.905	0	1	0	0	0	3	0	1	362.281	577.506	2768.46	463.073	333.074	188.862	168.096	168.685	172.106	166.595	254.446	393.369	598.549	512.548	5575.17	3674.38	1547.64	288.704	579.624	372.585	266.272	428.866	1822.65
443.157	443.154	443.159	234.189	233.812	234.715	2	3	0	0	3	3	2	3	5115.73	6180.65	12997.9	14230.2	8455.61	202.852	252.119	137.886	227.433	354.674	128.638	4707.5	3635.8	5257.64	9379.07	6375.36	10512.6	3275.73	1901.36	633.7	2876.29	2773.61	3267.13
443.256	443.255	443.257	748.956	746.574	750.834	2	3	3	3	3	3	3	3	593899	766237	560548	781730	694615	731143	558555	804073	590543	753710	562208	628581	858836	549560	727225	623946	564880	474823	593139	595444	585782	538401	548589
443.256	443.255	443.257	760.918	760.389	763.575	2	1	1	2	2	3	2	2	223667	233841	475.708	522.936	197475	701.041	222725	665.952	455.227	227385	336138	212373	524.389	193826	227679	127387	226994	168009	640.223	233500	133500	168469	465.833
443.959	443.955	443.962	205.784	204.768	206.799	2	0	0	0	0	0	0	0	1031.22	605.154	247.649	245.228	135.139	201.143	120.748	208.357	35.366	161.751	190.928	252.649	313.606	236.824	150.105	237.23	244.166	354.164	287.273	324.953	134.861	185.573	416.48
444.162	444.16	444.171	233.927	233.396	234.118	1	3	0	0	1	1	0	1	598.548	810.216	3283.94	3331.35	1858.79	271.914	199.367	217.114	225.705	200.297	217.547	1243.87	644.046	792.225	2141.96	532.857	240.78	660.524	811.12	645.016	908.57	917.165	946.391
444.257	444.256	444.258	749.018	747.023	750.834	2	3	3	3	3	3	3	3	114218	142033	100803	144842	138568	138235	104640	107449	100366	146511	105859	104092	145975	94837.1	145475	109127	99568.9	83231.5	93472	112295	100794	108942	100970
444.263	444.255	444.267	416.796	416.002	417.304	0	2	2	2	3	1	3	1	198.681	185.883	209.963	2219.08	1891.58	1622.02	210.167	2489.22	1804.1	2313.53	61.2692	1678.44	1771.03	1280.26	268.403	1256	175.447	2462.1	2309.14	1694.05	2229.51	251.951	258.274
444.257	444.256	444.258	761.102	760.462	763.121	2	1	3	1	3	2	2	1	42217.6	43692.4	303.244	467.766	35456.7	35588.4	41335.6	30016.4	418.569	543.592	44452.3	46944.8	51528	40989.7	497.932	29511.1	43772.4	37725.9	282.693	43746	395.334	24237.5	475.622
445.043	445.039	445.048	306.126	305.629	307.084	2	3	0	0	3	2	3	1	121039	145475	4082.94	3113.77	2586.14	149.965	232.632	87.3736	42.4536	84.6247	165.628	22744.9	9675.43	34618	3077.79	137.866	3361.52	7909.45	83575.1	112174	263.66	236.76	2810.3
445.043	445.042	445.043	247.19	246.986	247.54	2	0	0	0	0	0	1	0	6544.96	6547.65	221.037	261.96	288.229	118.934	109.618	128.137	150.946	80.581	62.956	223.023	156.796	439.815	268.513	240.733	187.329	320.421	541.05	5154.38	298.948	383.944	529.789
445.071	445.064	445.073	163.497	162.636	163.835	1	0	2	3	1	1	0	0	218.608	801.416	100.777	72.1878	250.861	109.492	1480.24	809.811	1116.88	1189.64	1026.2	87.3114	1149.94	155.059	175.372	228.23	754.656	121.243	196.671	319.273	275.735	155.617	197.379
445.152	445.151	445.152	693.352	686.9	696.538	1	3	0	0	3	1	1	1	32740.9	2247.48	61870.6	56500.6	30375.4	1722.51	1447.42	1851.1	4875.37	1522.99	1266.68	18009	40287.2	29179.4	1804.74	5015.27	51122.8	1600.34	4793.78	24944.1	59203.1	3608.75	2513.27
445.259	445.256	445.262	748.956	746.918	751.626	2	3	3	3	2	3	3	2	19829.7	23119.6	14924.1	18009.6	23749.4	18064	18746.3	24147.8	20069.6	24714.4	14247.4	26749.1	15549.5	429.598	18705.5	13065.3	20529.2	9951.21	18044.2	27118.5	11010.7	440.95	9943.52
446.046	446.043	446.054	306.113	305.358	307.039	2	1	0	0	3	1	2	0	26262.3	31032.5	720.201	1137.9	1082.97	613.706	546.977	677.049	699.84	558.305	638.272	4456.9	1431.76	3108.6	1402.95	900.005	561.612	1105.63	17685.9	25102.5	1115.67	1405.37	1189.31
446.933	446.902	446.943	455.651	450.921	464.289	1	2	0	2	1	3	0	1	964.831	2571.7	1289.65	968.125	2825.42	2642.62	2148.41	1889.27	1334.34	3097.96	2126.28	2187.57	2282.96	1553.17	890.625	931.855	1082.98	2107.64	1868	2250.29	2163.14	2247	1019.59
447.098	447.093	447.117	299.625	299.314	303.665	1	3	0	0	2	2	3	1	899.418	6835.91	6124.89	4113.28	5197.81	306.903	423.01	243.21	422.361	270.106	286.075	1885.15	688.349	3097.8	2027.83	382.796	2587.53	7149.49	9661.94	9956.9	561.586	1137.56	4478.98
447.136	447.134	447.138	521.896	521.316	522.604	2	3	3	3	3	3	3	3	671622	698448	709921	657978	473591	594989	367709	397527	528687	416202	489660	544881	512497	525330	455901	502165	400406	708106	618266	623950	700912	636693	676037
447.138	447.12	447.149	494.348	493.917	497.656	2	3	2	3	0	2	3	3	5513.46	5026.91	5321	5369.64	2960.36	2212.2	216.664	1719.71	2438.53	1657.8	2585.9	540.764	285.45	315.067	1532.9	334.912	1938.78	5278.26	2983.27	3975.65	3230.05	4165.69	4264.18
447.673	447.665	447.683	287.756	287.263	288.971	0	0	0	0	0	3	1	1	196.92	205.175	193.766	229.26	126.417	130.764	155.971	120.457	87.9219	146.34	237.045	214.252	117.914	220.231	854.632	948.655	912.999	223.086	253.921	740.316	635.289	195.96	230.754
447.999	447.995	448.003	39.7153	38.7149	40.0845	1	0	0	0	0	0	3	1	732.641	38.4957	69.4209	73.2103	53.6099	74.4807	42.717	43.8267	62.6724	74.5255	68.6727	36.0465	45.2599	72.9888	126.833	30.0022	42.708	2280.82	3337.97	3854.24	42.8132	85.2199	1370.15
448.139	448.137	448.148	522.053	521.316	531.074	2	3	3	3	3	3	3	3	147453	153751	153110	143298	106215	129174	77936.4	84040.6	115473	89341.8	104247	120770	113277	113702	98922.1	108216	89912.3	152644	135417	135798	153918	139250	141586
448.327	448.319	448.335	532.709	531.977	544.428	2	3	3	2	2	1	1	2	1399.6	1961.68	864.913	1609.13	2312.38	1542.05	1910.9	1852.31	100.655	1825.53	1378.33	1986.41	1810.21	313.263	172.738	228.467	1605.01	446.317	274.688	2285.41	1585.52	1552.43	196.057
448.925	448.906	448.939	455.258	453.978	459.049	0	1	0	0	3	1	0	0	384.763	450.136	368.534	537.258	446.103	249.326	508.81	498.564	346.265	438.679	248.564	683.992	794.152	511.195	318.522	512.043	222.757	509.831	383.863	456.049	306.789	303.528	478.197
448.969	448.961	448.98	202.738	201.013	204.75	0	2	0	0	0	3	3	2	180.543	222.843	3215.02	46.884	1493.41	119.597	86.7425	28.6479	75.4977	94.3739	97.9851	134.09	173.856	167.291	2279.83	1318.96	2247.95	1429.96	2481.57	2159.27	668.33	208.53	1615.38
449.146	449.142	449.151	520.57	518.744	522.392	2	3	3	3	3	3	3	3	49036.7	48345.6	50987	47576.7	32010.2	55096.9	28227.7	37218.6	48343	35845.4	35658.3	39620.9	53908.4	43187.8	28919.9	29978.4	23333.7	47561.9	46681.4	43285.4	48457.2	49798.5	39799.2
449.151	449.149	449.154	492.677	492.289	493.216	2	3	3	3	3	3	3	3	19668.3	20143.6	21602.9	16180	14382.2	23175.8	16694.3	17908.5	22670	18030.2	20957.2	27047.1	27440.3	23154.6	22061.4	25426.1	18902.1	20148.6	18671.6	19090.7	19928.8	19452	20766.3
449.17	449.169	449.172	206.438	206.079	206.824	2	3	3	3	3	3	3	3	43095.2	45074.2	36985.1	47785.9	46552.5	49059.6	45784.8	49309.6	41592	50578.4	48353.1	42318.8	47491	39142.1	46648.2	36481.2	44463.9	31879.5	37317	42474.9	38178.4	35869.7	36924.7
449.22	449.219	449.221	878.312	874.443	879.504	2	3	3	3	3	3	3	3	355436	569397	370214	439786	486973	510152	326249	548689	391625	552272	383659	357603	588351	305049	535068	416885	316091	283295	405916	347798	381203	322073	337846
449.922	449.915	449.93	32.8247	30.2485	34.4168	2	2	0	2	2	1	3	2	25605.3	14584.3	9062.73	275.656	6430.44	233.886	357.918	187.841	0	1177.83	4199.69	21603.2	250.576	18922	187.213	201.587	16189.3	28152.6	16947.6	18188.6	3647.01	0	8243.67
450.152	450.142	450.158	519.014	517.952	522.613	2	3	3	3	3	3	3	3	5741.62	4737.04	5758.96	3679.62	2363.21	7368.25	4322.54	4727.77	8260.18	5542.19	3876.33	5810.89	7888.99	7293.21	7108.42	4870.69	5643.19	5111.92	5985.32	4094.58	7782.16	3384.63	8693.55
450.156	450.153	450.158	492.668	491.958	493.338	2	2	3	2	3	2	3	3	4557.25	4321.05	3140.04	724.879	2900.96	4940.98	2970.4	3671.18	4404.83	448.89	3629.79	4597.59	4823.03	4778.95	3427.06	4946.65	551.68	3552.9	2744.23	3448.45	3063.66	2729.08	3467.39
450.173	450.158	450.177	206.432	199.894	206.83	2	3	3	3	3	3	3	3	7651.22	8946.82	6339.57	8837.83	8547.15	9210.78	8915	9330.71	8074.07	8829.03	8830.04	7767.85	9263.3	7628.43	8668.13	7147.43	7346.99	5136.33	7051.56	7471.43	4673.2	640.934	6858.29
450.223	450.222	450.225	878.821	874.443	887.761	2	3	3	3	3	3	3	3	80383.3	84081.2	79872.2	91280	68937.1	63099.2	66717.5	85964.5	87909.2	123070	88075.4	77423.6	108678	71086	122984	95742.5	72055.3	54319.7	91988.3	79244.8	86428.6	71937.7	76356.4
450.264	450.261	450.271	606.441	605.621	607.246	2	1	0	0	3	0	1	0	3140.53	1857.11	271.63	214.578	67.9224	312.569	169.67	229.271	114.181	313.899	210.505	3030.86	2536.41	1510.29	197.15	191.813	112.595	1847.01	138.753	154.938	143.253	250.935	345.569
451.071	451.07	451.075	326.555	324.004	327.552	2	3	0	0	0	3	3	1	5911.32	2802.71	9192.92	14291.7	9904.93	494.354	372.235	343.025	426.885	477.007	245.423	852.775	829.969	653.491	11557.6	4878.6	7329.85	7632.38	22954.4	27792	892.787	9147.39	842.664
451.053	451.045	451.056	266.605	265.841	267.866	2	1	0	0	3	0	2	0	6538.61	10657.4	784.837	793.66	860.182	445.6	334.578	227.634	412.678	429.3	454.485	4647.47	4807.95	4428.39	795.657	669.647	681.008	851.743	3500.91	6615.4	1113.65	1031.36	1313.15
451.17	451.165	451.175	206.399	205.926	206.937	0	2	2	2	2	3	3	2	359.79	448.808	2912.81	375.08	2105.91	4026.48	3305.42	153.769	3073.84	87.6157	3184.89	304.559	3153.3	2427.36	2380.58	2697.06	2628.87	3069.96	2417.86	2488.79	4218.57	501.516	3006.49
451.187	451.177	451.192	831.055	829.211	838.169	1	0	2	2	3	2	2	2	776.212	3152.73	534.187	406.438	664.195	1607.59	369.95	3439.3	4071.63	3442.12	651.463	3294.2	9126.78	1629.02	734.832	5344.94	398.74	459.162	3701.41	2166.99	455.425	2115.78	2634.55
451.22	451.219	451.223	878.134	874.443	886.657	2	3	3	3	3	3	3	3	21399.9	31945.6	12187.6	39944.1	24727.1	42910.2	26781.5	44124.4	12635.8	46938.5	21468.3	29206.7	31194.9	16618.5	32440.3	32795.2	27077.6	19226.3	30606.4	26939.4	29446	20750.8	21774.1
451.33	451.326	451.333	274.805	274.32	275.091	2	3	3	3	2	3	3	3	11750	9900.04	8690.55	8611.5	9156.63	10834.6	9290.42	6797.17	8993.29	9663.83	9995.76	45.1241	8385.28	7537.19	8341.31	9623.66	7805.3	7291.67	8216.06	7404.05	7396.25	6770.33	6288.81
452.332	452.324	452.337	274.701	274.383	274.883	2	3	2	0	2	1	1	2	2579.93	2436.58	2609.96	2608.28	1946.18	3552.8	1916.28	133.596	77.8028	147.405	141.709	161.32	1837.97	1555.8	266.983	2493.06	237.918	195.851	69.1936	2012.21	2283.74	295.405	1778.41
452.923	452.922	452.924	947.061	937.625	952.429	1	2	1	3	2	2	0	1	65038.3	18483.8	0	25939	25868.6	16506.9	0	102962	21649.8	29981.6	50353.9	38637.9	17801.9	18816.4	32157.3	18092.4	16778.4	0	20379.6	18768.7	17290.1	16645.4	26153.3
452.922	452.922	452.924	929.937	926.102	931.668	1	2	0	3	2	2	1	1	41276.4	30742	31320.8	27453.9	40676.7	30945	31390.8	31400.9	40464.2	22397	52166.2	47278.1	29582.9	27981.8	13674.1	32696.7	23945.1	31747.1	22473.9	31595.5	32637.8	32365.9	25015.7
452.923	452.921	452.924	896.306	885.551	905.601	1	1	2	3	2	0	2	2	31557.4	20109.8	20908.5	1904.11	21145.6	95117	21415.8	18892.6	21844.7	23323.5	38665	58155.4	20545.4	7643.21	19463.4	19756.6	20472.7	22812.5	42784.5	20844.4	20691.5	20267.1	44164.9
452.922	452.921	452.924	915.968	907.063	919.313	1	1	1	3	2	2	2	2	19372.7	39537.6	19706.8	31268.3	19038.2	15820.1	19738.9	28664.7	15888.2	34093.3	22567.3	23362.1	15553.6	58847.3	16480.5	16540.9	49684.5	32636.2	38576	19699.1	20734.2	18227	18626.3
452.922	452.918	452.928	705.319	701.503	708.088	1	2	3	2	3	0	2	2	3910.51	3701.45	3481.14	3783.5	2297.68	3088.32	3140.16	4082.27	3070.78	3153.34	4363.73	4411.47	3329.29	4319.25	3396.54	2592.03	4492.26	3348.06	4155.81	4320.81	1235.92	2973.16	3120.26
453.081	453.08	453.083	383.721	383.587	384.124	2	0	0	0	1	0	2	0	26210.7	17373.9	0	71.1997	263.007	0	94.48	0	0	206.786	58.2307	370.542	203.795	2570.97	162.649	0	180.909	0	8877.77	25776.9	204.691	0	128.634
453.114	453.105	453.121	666.856	665.807	667.892	2	2	3	1	2	3	3	2	2775.52	4352.35	275.636	2849.5	2866.99	3458.89	3136.63	3780.72	267.022	333.122	1600.72	2609.63	3518.4	252.099	1932.59	2676.33	2957.27	2136.86	1804.22	2768.31	2275.74	1907.74	377.36
453.102	453.096	453.108	223.472	222.32	224.004	0	1	0	0	0	0	2	3	97.3788	127.638	1289.61	392.376	254.175	205.926	156.353	68.7912	185.301	224.523	213.153	156.627	40.8622	285.181	266.475	260.505	206.144	1945.7	2931.57	178.804	3102.52	4863.29	1919.55
453.188	453.181	453.192	834.548	830.291	837.895	2	0	0	1	0	1	0	0	441.47	1224.24	228.988	373.212	317.521	237.032	398.16	453.342	479.886	348.593	650.733	423.038	531.722	207.668	467.592	341.833	363.65	257.456	354.886	411.348	458.025	331.914	379.779
453.235	453.233	453.237	359.089	354.956	363.38	2	2	3	3	3	3	3	3	22428.8	53888.4	57152.2	54702.8	1855.23	32129.2	26754.6	22674.7	20044	31884.7	34398.1	22251.8	54945.5	23538.2	23077	16660	21263.8	16783.6	25715.7	21736.6	64482.3	27113.4	18567.2
453.238	453.235	453.263	372.318	371.948	381.155	2	3	3	3	3	3	3	3	23717.4	23682.6	8043.77	23493	21534.8	22343.2	24869	23725.5	20064.5	25348.5	25816.6	23508.7	23408.6	20988.2	21940	18759.2	23959.4	19892.3	18949.6	22881.9	5421.23	22354.2	19013.5
453.235	453.234	453.236	389.917	389.582	390.213	2	3	3	3	3	3	3	3	63100.2	66552.3	53138.7	64692.9	62890.1	65998.2	60910.5	67670.8	55552.8	68644.4	65430.7	62811.7	65531.2	62715.3	67180	53757.2	60455.2	49376.5	56127.6	59014.5	53294.2	53631.6	55528.9
454.085	454.081	454.085	383.517	383.255	383.646	2	0	0	0	0	0	2	0	5256.98	3455.49	201.108	91.7932	74.1795	15.8342	42.713	159.819	113.913	173.75	44.0909	227.7	103.424	179.933	132.955	247.035	87.4294	172.377	1697.42	4759.72	133.551	133	53.5379
454.238	454.235	454.241	389.972	389.517	390.777	2	3	3	3	3	3	3	3	14241.7	16240.9	5755.96	14104.5	11145.6	13562.6	15052	15162.6	11626.1	12621.2	15490.5	15062.9	14233.5	12363.5	13017.5	10182.7	11436.5	10906.9	9729.55	11403	11242.9	10730.9	12394.2
454.24	454.235	454.263	372.242	371.088	378.603	1	3	3	1	1	3	3	3	5490.24	584.79	4436.86	3791.3	3939.44	1654.67	3973.5	5937.54	441.103	434.959	5159.83	6431.36	469.249	655.965	2308.45	4088.95	3989.87	4067.73	4950.49	5074.89	3945.71	4862.91	4109.11
455.049	455.047	455.053	232.568	231.999	233.38	1	2	0	0	1	2	3	2	1438.16	1248.18	1608.64	3665.9	2576.19	609.942	414.892	291.58	450.619	343.867	482.815	1145.42	915.22	3106.8	2860.46	1513.13	907.812	3519.03	3359.49	2638.6	4487.49	4316.41	971.482
455.102	455.097	455.107	36.5637	35.5946	37.7827	0	0	3	2	0	0	0	0	99.7022	141.793	125.322	144.071	170.217	4905.37	3723.72	3477.51	62.6644	1908.33	3850.41	125.665	144.267	128.467	91.7533	99.4334	61.868	123.549	114.403	164.056	121.682	144.148	120.244
455.129	455.125	455.132	611.729	610.486	612.501	2	3	3	3	3	3	3	2	3475.36	2678.74	2288.23	3257.31	2741.49	2780.65	3494.07	3310.69	2501.25	3580	3804.05	3704.81	3328.16	2623.96	3354.83	2583.96	3000.43	2705.91	2573.69	3220.3	2358.69	2293.96	627.119
455.186	455.182	455.196	734.174	731.678	741.025	2	1	1	2	3	1	1	3	3507.71	3733.91	27355.8	55723.1	2287.21	52033.8	2941.12	55420.6	3776.31	2015	47732.6	2364.73	4981.95	5398.64	53466.5	3802.76	42597.7	25691.3	3693.65	45065.3	6651.01	5129.3	2613.79
455.234	455.232	455.239	707.055	704.575	707.829	2	3	3	3	3	3	3	3	52760.6	61021.8	39943.3	60486.8	56562.9	57705.4	50437.7	57357	41835.3	56051.5	51594.7	52825.6	60007.3	48316.5	55600.6	44145.2	51887.4	39067.8	43144	55229.1	42096.5	42070.8	39251.3
455.232	455.227	455.238	571.323	569.614	572.277	2	2	2	2	2	3	2	1	4309.32	2906.06	2152.9	4156.4	3639.02	2856.88	3553.64	1894.61	2188.14	4574.1	4131.28	4016.92	4133.31	1763.18	2864.79	1779.63	2488.75	1554.34	2963.23	4080.25	2544.31	2442.02	1887.9
455.233	455.229	455.244	593.985	592.872	594.552	0	2	2	2	2	3	1	2	391.69	339.23	391.772	2856.84	3078.09	2562.11	392.247	2552.51	320.959	2408.83	1274.2	2678.35	421.982	2178.55	1777.56	1369.5	2013.5	502.595	2160.73	513.515	1963.57	1888.87	522.38
455.233	455.227	455.238	552.896	551.957	553.341	2	2	2	0	2	1	2	2	3001.94	4078.37	5059.83	5102.05	2304.78	3807.49	6493.09	4401.99	5556.16	6263.93	6187.24	3829.13	4329.62	6799.61	3944.48	5460.71	6522.76	5064.25	3650.29	3458.36	3441.67	2860.71	5317.94
455.233	455.201	455.238	756.183	742.579	757.32	2	1	1	3	0	0	3	3	1601.77	34660.2	1034.02	2442.53	11116.7	2718.76	11762.5	2410.95	10748.6	30631	15854.9	1893.36	3150.12	850.216	2892.04	1470.36	1418.71	7622.37	10370.3	16340.8	10893.2	5791.33	11926.1
455.238	455.229	455.247	390.147	389.1	390.591	0	1	1	2	2	3	0	1	2325.14	2054.43	2468.08	2685.55	2558.76	1775.41	1941.18	1883.53	1456.7	2782.52	2294.45	1636.69	2102.74	1974.44	2924.56	1272.89	1277.11	1936.4	1385.21	1708.1	2686.9	3111.63	3263.06
455.232	455.228	455.236	538.172	537.354	539.352	1	2	3	1	1	1	1	0	4927.32	3528.8	2936.73	5355.31	3244.3	2711.29	4409.15	4032.02	1831.26	4409.64	4890.9	3885.4	4980.53	4493.13	4908.47	3837.66	3574.21	3606.81	3212.9	4894.05	3633.73	3172.19	3707.65
455.269	455.259	455.275	840.094	836.372	848.147	2	3	3	2	3	3	3	2	9645.61	12427.9	6636.37	7439.4	9710.68	10140.5	9584.15	10777.4	5988.01	7969.62	344.249	9770.58	15648.1	6477.66	7271.09	4163.89	8624.45	5893.76	7142.48	6180.58	392.816	6524.37	3860.46
455.248	455.242	455.259	294.633	291.534	296.505	2	1	3	0	1	1	2	1	5272.32	2142.94	6820.88	1028.56	793.953	4523.41	745.223	517.899	598.682	638.155	750.992	2750.63	946.477	1080	5234.23	1143.28	810.532	2373.12	2865.25	1550.76	1485.06	1720.89	1537.95
455.928	455.925	455.945	35.666	34.1557	37.3212	1	2	0	0	0	2	1	3	1432.93	147.235	5176.27	168.725	1455.94	155.026	110.636	108.261	218.608	200.206	308.409	326.839	347.914	236.731	193.57	1997.39	2516.25	186.507	212.975	1870.41	2745.89	3541.31	6836.63
456.237	456.234	456.239	707.038	705.883	708.164	2	3	3	3	3	3	3	3	12480.2	13737.9	5683.23	12574.9	13052.1	12228.1	11462	13969.7	9317.94	12902.3	11686.7	11219.2	14775.4	10788.2	13759	10514	8637.65	6645.03	11039.8	11634.3	7880.41	5589.51	9607.76
457.094	457.088	457.104	232.435	231.786	234.696	1	2	0	0	2	0	1	3	771.955	2428.54	4118.43	628.334	1610.12	394.245	247.809	284.181	501.467	295.702	227.341	2327.59	564.108	2881.09	559.411	360.026	530.379	1173.02	833.595	4401.32	971.957	3045.35	5663.55
457.235	457.23	457.237	707.002	705.924	707.829	2	3	3	3	3	2	2	3	4630.24	6009.09	3290.08	4480.99	4554.55	3441.8	3514.2	3473.4	2588.59	4807.59	4410.32	3952.8	5095.78	3966.83	4610.06	4098.05	318.083	2689.99	3782.94	303.178	2692.97	3221.89	2737.78
457.25	457.248	457.263	651.302	646.011	652.654	2	3	3	3	3	3	3	3	53114.2	54060.6	33082.1	52072	50082.9	49839.9	49319.6	52629.6	40359.2	51855	52355.4	53026.2	56574.8	47918.3	50868	40932.8	49848.9	38695.7	42907.4	53909.3	41396.9	40867.7	39851.6
457.249	457.242	457.255	522.478	513.773	523.442	2	2	2	1	3	1	1	2	2109.7	2220.17	1816.94	2236.18	2077.63	2947.01	2488.88	1625.46	1700.7	1974.09	1875.7	2586.82	2721.63	1872.44	2444.77	1586.41	2069.06	1826.31	1758.21	2495.44	2180.26	1014.07	2320.19
457.247	457.238	457.252	533.899	532.599	534.424	1	1	3	3	1	1	1	1	4157.97	2428.92	1537.84	4619.71	4874	2446.18	1697.97	2529.44	1251.81	2620.47	1167.06	3946.07	1896.76	3685.51	4311.15	3624.76	1660.12	770.11	3292.28	4038.5	4084.04	4125.84	1473.27
457.25	457.247	457.254	575.177	574.18	575.379	2	1	1	2	1	0	2	1	1088.51	969.261	746.451	886.103	2172.64	634.716	1059.02	528.598	1223.31	769.403	1240.05	584.944	1527.7	651.971	928.286	637.894	788.396	709.283	1383.56	1136.87	905.692	807.341	894.718
458.253	458.25	458.257	651.409	650.371	652.674	2	3	3	3	3	3	3	3	12663.2	13239.4	7882.35	11378.8	10920.8	11161.7	9098.32	10579.2	9628.74	11175.1	10174.8	11434.3	9229.94	10336.1	11129	10150.5	10887.4	7619.54	8828.02	10912.7	9584.24	6933.84	9752.69
459.137	459.135	459.139	39.7571	38.9598	40.421	2	1	3	3	3	1	3	3	47756.1	20898.9	106.155	50.9426	3910.85	14736.9	91608.9	16229.9	8118.64	5036.31	63034.1	36001.5	2127.38	33914.8	84.3301	75.8478	33576.5	21122.5	5064.06	10161.6	2056.18	2029.41	4850.55
459.152	459.148	459.155	253.434	252.906	255.542	2	3	0	0	3	2	2	0	5077.58	7616.99	6088.2	5282.73	2106.51	450.285	470.272	373.629	432.947	361.838	355.635	3759.91	3291.51	2512.48	2972.01	848.604	2943.48	1167.42	1011.36	3271.64	1012.28	1279.67	1174.24
459.196	459.193	459.199	921.368	919.773	925.331	2	3	3	3	3	3	3	3	16617.1	17986	14420.3	14358.5	14930.2	12996.3	14479.5	13916.1	12677.4	13130.9	13971.4	8438.83	14862.7	14336.1	11701.4	13709.2	14601.8	14147.3	16621.5	15994.6	10172.5	12119.6	17587
459.249	459.241	459.255	651.287	645.564	653.327	2	3	3	1	1	1	3	2	2260.65	4608.3	1675.03	2885.02	2017.46	3514.85	3919.13	2885.18	1637.26	1927.7	3184.42	3643.49	1579.7	1625.46	3524.8	1468.33	1668.08	2368.74	3412.97	4266.93	2522.09	1372.59	2664.45
460.139	460.136	460.142	39.7255	39.0275	40.2992	2	0	2	2	2	1	0	0	8972.17	2743.71	23.5781	84.3348	56.3123	2052.99	17291.9	14.4944	1625.42	70.1561	10868.7	6802.01	9.46009	5557.47	45.2156	0	4242.15	103.368	29.3551	100.465	80.2326	35.7048	39.4015
460.199	460.195	460.202	921.94	919.864	924.378	2	2	3	3	2	3	2	1	2126.71	2854.73	225.621	3310.35	1854.11	2117.82	2381.03	2181.32	1583.09	2571.31	1924.17	1972.47	136.328	2459.86	2757.53	2009.71	3011.77	1840.07	197.336	1727.8	200.916	1984.48	287.299
460.915	460.914	460.916	455.536	455.247	455.894	2	3	3	3	3	3	3	3	247191	262820	250402	298706	280678	319420	250734	216569	252846	253258	253703	237718	249636	277051	281164	246781	259401	249964	255526	256786	247322	249486	250584
461.052	461.046	461.055	35.0244	32.3957	36.1134	1	1	3	2	1	0	0	1	3416.85	119.545	111.523	208.543	3306.8	7737.17	7376.28	7868.64	132.042	4095.98	7582.84	3647	159.796	178.243	0	171.249	117.688	169	189.35	120.89	183.698	131.386	1604.46
461.918	461.916	461.919	455.594	455.247	456.154	2	3	3	3	3	3	3	3	43244.4	45880.5	44678.1	54631.7	49431.4	56505.1	43862.4	38964.2	46309.9	45158.3	46404	43305	43628.9	50710.7	50320.2	43910.7	47073.9	40888.5	44007.5	43471.3	42170.6	45061	44580.1
462.177	462.176	462.179	278.126	277.726	278.425	2	3	3	3	3	3	3	3	76150	72304.3	54224.6	65167.7	74645.3	71050.7	67495	73662.3	60608.4	72820.5	82184.2	73156	77528.5	62080.4	64577.7	65931.8	71892.5	55146.4	54734.2	70559.7	56675.7	52539.3	47320.9
462.308	462.306	462.31	380.142	379.536	380.751	2	3	3	3	3	3	3	3	15126.6	17148.2	15384.4	19284.3	19123.5	16480.1	12037	18420.8	11050.9	15314.3	14058.6	13459.7	20895.1	13054.1	17433.5	13400.9	15605.9	13529	13992.8	12442.8	14108.9	14316.6	14723.3
462.307	462.3	462.316	414.644	414.174	422.325	2	1	1	2	2	2	2	0	1007.63	2685.96	6317.86	1401.58	7960.59	978.286	6515.82	7116.16	1307.48	1645.38	4878.51	1173.36	1197.41	5829.15	7291.72	1128.34	949.97	5137.48	1404.04	1421.66	6218.96	6244.86	5371.63
462.679	462.677	462.697	278.106	277.701	286.144	2	3	3	3	3	3	3	3	29866.2	29293.3	22813.6	27585.5	28246.4	27527.6	29378.4	28917.8	22770.5	28267.7	32476.9	30551.6	30989.7	23416.1	26277.2	26297.1	28539.5	22117.1	21646.6	29163.4	23866	19189.2	19015.7
462.912	462.905	462.913	455.565	455.247	463.866	2	3	3	3	3	3	3	3	317310	340293	322320	388738	366855	419754	318970	280719	325200	325997	326234	312605	327889	356545	365999	322357	336774	323663	328757	327215	316616	326921	318127
463.096	463.095	463.098	636.023	633.131	637.862	2	2	2	3	1	2	2	1	37704.1	49420.6	24394.7	42824.6	4687.07	43166.8	976.704	21866.2	23457.5	47118.3	16637.1	1426.19	6024.14	34543.6	22661.8	9453.1	36621.5	43571.2	8592.86	38834.9	26072.9	7727.47	7276.49
463.15	463.144	463.159	210.152	208.78	210.827	1	2	3	2	3	2	2	1	736.313	2563.9	1504.82	2719.35	442.233	1714.82	2859.51	2343.5	1578.26	279.186	2249.94	2451	1035.03	2759.78	1597.72	2326.77	533.758	1714.26	888.334	2866.69	795.89	2364.47	793.841
463.178	463.175	463.18	278.123	277.726	278.505	2	3	3	3	3	3	3	3	16011	15102.9	10340.6	13914.6	15254.8	15603.5	15131.9	15382.2	11913.6	15939.5	18348.5	15210	16871	10980	11277.6	13406.1	13181	13199	10655.4	13735.5	12859	11473.9	10078.6
463.186	463.182	463.19	240.985	240.527	241.183	1	2	2	2	2	2	2	3	1831.23	2788.68	1482.29	2176.95	2855.84	2515.87	1997.7	1042.97	1700.92	1587	1893.3	2298.43	2677.71	1751.37	1606.6	1828.59	3430.53	2391.01	1839.81	1696.21	1317.11	3014.73	1416.41
463.2	463.194	463.209	813.692	811.544	815.053	2	2	3	3	3	2	2	2	1004.19	3997.49	1136.36	1031.17	3606.33	3194.61	1739.82	3375.24	1925.8	2906.96	1776.87	1852.49	2766.17	2254.55	2916.46	666.247	1285.46	435.444	2487.73	1495.82	2321.68	593.524	1773.86
463.31	463.304	463.313	380.142	379.382	381.906	2	3	3	2	3	3	2	2	3334.62	4708.09	1660.3	3214.98	3318.8	3151.81	2311.77	2742.65	1460.07	158.457	4274.9	3331.57	2984.14	1416.15	4157.57	2375.38	3313.08	267.292	3918.99	2736.88	3405.97	3100.99	208.14
463.678	463.675	463.683	278.058	277.496	278.539	1	3	3	2	3	3	1	3	5330.86	214.498	3240.04	4300.79	4555.53	3560.74	4203.79	4941.08	126.991	3745.91	3753.4	4789.11	5099.23	4373.59	3281.41	4352.78	4869.55	136.333	168.797	2547.61	4143.36	1978.86	1929.66
463.915	463.914	463.917	455.536	455.247	455.842	2	3	3	3	3	3	3	3	56785.5	58778.2	56396	69495.1	63513.2	74983.2	56304.6	50503.6	58547.1	59138.1	57294.7	56119.6	58354.1	62506.1	63821.3	56247	57790.7	56381.9	52582	58035.6	56685.6	58702.4	56343.3
464.909	464.908	464.911	455.536	455.247	455.894	2	3	3	3	3	3	3	3	159299	167449	163759	195812	186831	208272	161824	143060	166176	166387	165810	159251	165155	177617	182243	162439	169966	161877	165003	168926	158024	162737	160706
465.007	464.98	465.013	209.8	198.546	210.15	1	0	0	0	3	0	2	0	183.491	1857.82	157.315	0	217.705	68.0501	88.7856	75.8786	110.159	40.437	81.4574	2767.82	1811.38	2041.43	175.013	45.1813	105.898	220.176	5027.22	6225.43	211.305	306.71	241.158
465.147	465.142	465.15	505.835	505.4	506.437	2	2	2	0	3	3	3	3	8956.85	7568.64	3280.24	2627.24	1281.08	5003.78	4229.79	2334.78	1652.53	1254.91	1551.53	6432.24	4908.04	6518.26	1988.97	2004.93	2392.66	9858.59	7196.31	8121.12	5575.47	3691.29	5337.89
465.139	465.136	465.146	233.737	232.708	234.125	1	3	0	0	2	2	1	0	114.511	2540.2	3839.31	4474.89	1906.36	140.9	225.592	188.794	153.024	113.97	201.687	1510.25	227.965	2027.75	362.721	2444.87	2884.72	154.211	82.3496	5133.92	275.399	468.964	680.227
465.148	465.145	465.159	472.663	472.044	476.164	2	3	3	2	3	2	3	3	11903.7	8287.08	4558.6	4315.65	3366.99	5566.03	3401.34	4585.95	658.933	807.032	2860.6	5760.19	4760.27	5653.48	2850.49	2389.58	1429.03	8883.34	6898.84	5337.18	4691.08	3504.1	5902.08
465.148	465.145	465.154	380.904	380.22	381.492	2	2	1	1	0	0	1	2	2186.44	3023.68	3145.13	1220.77	1987.71	2733.99	360.856	487.013	875.558	467.903	470.915	620.517	792.188	1031.45	1062.56	891.926	776.403	1076.69	1112.58	2694.45	1295.06	1912.85	2341.99
465.217	465.216	465.219	734.722	731.458	741.025	2	3	3	3	3	3	3	3	309194	600586	447589	306601	574349	543271	544667	545590	440379	553289	572759	567774	564145	291400	278354	451191	534300	458127	465022	573882	446252	245198	445621
465.301	465.296	465.303	928.372	926.102	931.775	2	2	2	0	3	2	2	1	3277.53	3017.01	2101.75	2873.6	135.384	91.564	1002.37	1583.89	90.9121	93.7193	118.099	1160.28	1498.64	1897.89	2529.33	69.4245	577.036	1322.01	79.9952	1688.13	33.6971	1024.86	37.2882
465.912	465.911	465.914	455.475	455.247	455.84	2	3	3	3	3	3	3	3	26964.6	30110.9	27779.7	34384.7	32345.9	36940.8	27340.6	25761	29185.1	28216	28832	26487.8	27730	32555.3	31673.9	28645.8	28129.8	28135.3	26790	27987.6	24082.4	28525.5	29393.5
466.153	466.146	466.157	472.541	472.277	474.494	2	1	1	0	0	0	0	0	1363.93	1063.93	583.064	676.997	580.776	953.995	455.137	447.969	314.069	281.613	526.26	539.731	630.611	331.422	598.142	399.522	503.99	624.275	773.593	772.594	932.444	895.722	648.91
466.22	466.219	466.222	735.608	731.133	740.973	2	3	3	3	3	3	3	3	127711	135776	101653	132010	127576	120504	123456	121345	95957.6	65037.3	69452	125366	98442.9	119869	122051	98612.4	69628.8	101689	103208	126893	100333	101697	97911.6
466.21	466.206	466.217	878.722	877.494	888.227	2	2	1	1	2	2	1	0	2312.21	2740.05	1117.12	3041.06	188.212	271.629	1999.63	146.113	271.663	356.883	1006.96	223.527	1539.51	874.886	1270.07	1035.54	178.861	137.041	325.271	1446.74	206.492	284.451	180.854
466.906	466.904	466.907	455.615	455.082	456.154	2	3	3	3	3	3	3	3	38993.4	40445.7	39134.5	46500.4	43523.6	49401.7	37699.4	33595.7	39965	39191.3	40145.2	36957.9	39425.7	43200.6	42431.9	39321.5	40262.5	34460.7	38131.8	37441.9	38649	39997.2	38509.3
467.024	467.021	467.027	202.747	202.366	203.122	2	3	0	0	3	3	3	0	26540.9	22588.1	4466.69	2003.54	1523.29	28.633	147.272	53.6045	89.6237	112.232	34.6906	23466.5	15392.3	23322.4	3805.76	4311.28	5633.45	11631.6	31203.8	35204.7	337.52	180.218	127.396
467.027	467.024	467.027	305.764	305.675	305.793	2	0	0	0	0	0	1	0	5020.18	5408.85	121.251	99.9037	161.784	167.49	120.663	41.8254	16.1663	111.272	84.8457	154.218	271.59	144.604	322.034	187.414	237.389	135.619	3062.29	369.08	172.993	262.085	239.248
467.078	467.064	467.081	39.8019	30.6302	40.2992	2	0	2	1	2	1	3	0	21559.9	4469.77	113.867	115.725	49.8911	100.439	47645.9	3373.7	46.1553	57.6578	15303.8	13934.6	36.821	14751.4	118.063	98.7712	6755.37	9517.26	1692.03	3751.98	65.3997	178.213	127.975
467.164	467.163	467.167	831.411	828.697	840.131	2	3	3	3	3	3	3	3	23541.7	38593.2	21100.7	26810.1	28511.5	38932.6	22200.7	26966.9	27230	29321	27346.7	17791.9	45462.7	15820.3	39600.3	25456	17989.2	24864.6	29082.2	17963	33604.5	33875.9	32144.4
467.184	467.182	467.185	712.744	709.27	716.563	0	3	2	2	2	2	3	2	466.6	496.216	19143.3	22783.7	32270.4	32960.2	31771.4	743.857	396.588	18472.2	15627.4	30714.4	15334.1	663.363	33166	261.942	19581.8	32450.7	36408.5	16673.8	555.781	19524.4	17011.8
467.218	467.215	467.219	735.362	730.639	740.767	2	3	3	3	3	3	3	3	48666.6	33190.3	38345.5	50668	53086.4	46933.7	26327.4	46880.2	36555.4	45824.8	24732.8	48679.8	24379.7	46893.5	24542.1	37738.8	28642.9	35311.4	42760.2	25794.8	39484.8	40018.9	38135.6
467.318	467.308	467.32	860.503	858.649	862.907	2	3	3	3	3	3	3	3	16918.8	21221.2	16727.5	21476.5	10639.1	9923.79	13773.5	11943.5	11152.4	9685.55	10139.1	14548.6	12355.8	16540.1	16020	12143.7	10446.3	14377.9	16775.1	14034.7	8788.07	12897.7	13447.6
467.909	467.907	467.912	455.593	454.68	456.231	2	3	1	3	2	3	3	3	6632.23	6088.74	5999.67	7075.24	7359.82	8080.25	349.113	394.591	5208.56	5250.8	5947.65	5264.46	6265.87	353.503	7766.64	6217.82	6128.34	6757.29	5848.68	5749.88	5176.32	6791.82	6460.63
468.025	468.021	468.03	202.588	202.388	203.033	2	1	0	0	2	0	3	0	5421.43	4881.65	932.484	177.112	185.043	129.71	143.918	97.0831	114.925	83.5835	214.829	3855.04	131.328	5474.56	89.4081	82.9042	144.984	3106.8	5819.19	7206.26	90.3666	205.139	134.112
468.048	468.041	468.058	100.814	97.9984	101.353	0	0	0	0	0	0	2	3	615.383	394.621	340.616	473.695	315.838	286.318	445.956	270.414	212.998	180.262	415.8	386.579	317.623	511.807	367.565	363.986	657.128	3785.66	2675.07	491.786	815.998	1639.69	392.733
468.167	468.162	468.17	832.659	828.278	837.062	1	1	2	3	3	2	1	1	516.163	2912.8	4540.86	540.331	664.44	638.252	3743.06	3574.61	5387.52	4341.9	3542.91	3114.54	7898.27	2370.24	653.404	4848.12	1558.61	2570.67	462.236	460.171	473.593	5168.38	305.73
468.22	468.213	468.227	735.113	730.796	739.744	1	2	2	3	3	1	2	2	560.345	5064.29	4425.41	2348.2	1883.88	4480.87	5638.65	2355.3	4022.84	2342.13	5658.9	5353.94	6000.62	8813.89	2164.02	1552.97	5003.44	2716.22	1454.16	4030.04	1115.08	4507.74	3838.3
468.322	468.319	468.324	860.463	858.649	863.164	2	3	3	3	3	3	3	3	5264.03	7275.76	4654	5495.48	2597.19	3298.43	4175.88	3370.67	3912	2505.88	3145.85	5370.52	3522.26	5418.96	5437.86	3628.27	1742.59	4382.4	5183.78	4723.37	3638.45	3762.51	3444.25
468.9	468.885	468.906	455.357	453.818	458.289	2	2	2	2	2	3	1	3	4276.82	4965.24	3165.37	3314.21	601.537	3712.73	2582.49	728.241	3010.09	839.783	4586.08	3374.94	887.348	5266.99	4984.56	2273.2	3754.54	789.193	4738.84	698.936	1893.6	4277.15	4336.25
469.038	469.036	469.04	202.696	202.028	202.851	2	1	0	0	3	3	3	1	52356.1	48272.7	6149.77	244.192	304.674	220.302	135.167	119.342	134.44	89.9799	31.9946	47625.3	26816.4	48141.5	5899.5	5567.39	7738.87	20912.9	65398.4	70920	354.669	319.657	2303.95
469.114	469.112	469.116	637.036	635.029	638.873	1	3	2	2	2	3	1	3	20072.2	5783.75	22538.4	43890.7	23734.9	39777.8	2230.76	24241.1	29414.1	41371.4	3814.51	34475.8	42513.9	1011.25	23246.8	20830.9	26890	5848.39	43953.5	2901.78	42576.5	27268	37774
469.188	469.185	469.194	295.719	295.294	296.222	2	1	3	3	2	2	2	1	2120.1	3062.66	2335.6	495.422	436.301	2592.45	2448.38	3320.28	2778.02	2309.94	3320.07	3222.56	3583.61	499.898	515.528	3514.11	3487.59	684.337	1853.16	2283.11	989.411	514.838	2116.27
469.208	469.179	469.218	708.138	706.493	716.399	2	2	3	3	0	1	0	0	1457.04	2223.59	215.068	1956.38	1882.71	1012.35	1429.22	1669.45	3075.42	4530.84	1008.67	303.292	159.881	187.366	246.122	29.9648	1386.9	227.921	75.5302	238.5	128.93	178.512	105.025
469.265	469.256	469.269	321.081	320.279	323.042	1	3	2	3	3	2	2	1	11233.1	178.701	12221.6	3064.79	3192.67	10470.5	4255.72	149.065	6759.88	3798.54	11419.2	6685	3063.4	8374.27	11995.6	3488.58	158.061	283.048	4496.24	2275.49	4225.22	37.3904	105.446
469.286	469.285	469.287	942.838	939.916	952.893	2	3	3	3	3	3	3	3	1.64152e+06	2.79036e+06	1.49798e+06	2.74272e+06	2.38013e+06	2.51956e+06	1.24393e+06	2.60233e+06	1.60758e+06	2.60757e+06	1.72621e+06	1.69287e+06	2.67396e+06	1.33681e+06	2.6352e+06	1.60774e+06	1.26545e+06	995130	1.7001e+06	1.69221e+06	1.56079e+06	1.28973e+06	1.18836e+06
470.041	470.037	470.042	202.725	202.028	202.929	2	0	0	0	3	1	3	0	11848.2	10601.9	157.97	206.804	231.229	115.874	115.671	138.217	198.465	194.467	182.583	11086.3	4980.4	11170.1	197.024	169.185	1710.4	4008.95	15736.6	18393.6	277.158	408.93	361.261
470.151	470.149	470.156	39.9332	39.2595	40.6356	0	0	3	0	0	0	0	0	226.998	147.566	113.882	135.258	91.0343	3123.15	2049.65	1542.44	160.05	225.264	135.326	187.31	68.565	103.934	105.581	168.214	78.0185	119.833	133.293	87.9473	119	138.468	69.0436
470.289	470.288	470.29	942.744	939.407	953.062	2	3	3	3	3	3	3	3	428944	748384	386105	717787	612710	658138	328325	712671	416562	730467	442997	438870	740822	343402	746497	417975	331902	245467	448346	449720	403536	329195	308882
471.022	471.021	471.024	202.644	202.028	202.748	2	0	0	0	3	0	3	0	12316.7	11248.3	306.825	141.343	262.586	88.2639	175.2	214.714	195.124	247.389	103.045	11214.1	6728.2	8138.66	186.239	196.487	382.114	3468.33	14953.4	16965.4	206.027	306.541	307.966
471.152	471.149	471.154	182.814	182.445	183.389	2	3	0	0	3	3	3	3	28233.7	42049	27909.4	19703	14372.9	628.565	551.062	539.986	518.89	520.96	705.183	37515.4	35136.6	47082.4	19481	19836.4	18801.6	29994.7	34762.5	32808.8	8021.35	15853.2	15330.4
471.151	471.149	471.166	244.261	243.878	248.944	2	1	0	0	2	1	0	1	1331.43	1947.24	2437.57	575.338	665.181	331.658	298.884	346.581	335.839	285.329	372.694	761.878	2071.65	3045.24	847.436	762.911	1658.9	997.678	878.702	882.004	675.924	1167.83	732.83
471.154	471.152	471.156	301.9	301.711	302.089	2	0	0	0	0	0	0	0	5241.26	9277.98	1239.11	1609.49	1196.75	773.419	649.676	486.098	502.463	634.144	807.818	1417.94	1177.38	1219.19	1166.64	1080.61	1145.6	1848.42	1513.91	1720.82	1534.58	1804.99	1979.38
471.265	471.261	471.268	707.972	706.559	709.175	1	3	2	3	3	2	3	3	261.685	4413.95	3991.8	5097.49	5289.06	5457.16	214.945	4991.18	2783.43	4538.37	4366.06	5259.41	5110.77	3728	5685.92	247.37	3411.98	4332.63	4925.06	4601.19	3476.08	3973.56	3723.07
471.286	471.285	471.288	942.72	939.916	944.05	2	3	3	3	3	3	3	3	146310	265472	128820	245043	210919	227989	112232	259128	146215	255498	156979	149016	287064	119355	266734	142366	112496	84150.3	150807	155628	140559	117110	107835
471.904	471.896	471.913	34.1452	32.9696	37.3725	2	3	0	0	0	1	1	3	3688.49	2984.23	5464.33	2865.51	2508.31	106.498	253.585	21.5812	91.9718	140.212	122.575	97.0096	179.976	144.962	248.195	291.6	1214.54	157.201	116.782	2776.22	3926.95	4049.05	4564.01
472.022	472.02	472.024	202.391	202.028	203.266	0	0	0	0	3	0	2	0	202.754	135.77	84.1988	131.225	195.154	131.406	64.9022	64.7187	65.0456	62.3479	54.8857	1699.94	1368.58	1436.33	171.728	168.853	99.235	120.179	2696.3	3614.39	139.965	300.453	187.015
472.155	472.153	472.161	182.864	181.77	183.506	2	2	0	0	3	2	3	0	4977.38	9411.32	6379.16	382.902	2292.11	200.429	243.214	119.324	182.635	213.982	210.806	8768.75	7957.15	9745.24	3203.27	3715.74	333.992	6388.33	6739.29	7497.95	555.601	766.611	718.957
472.229	472.225	472.238	254.908	253.875	257.979	2	1	2	1	0	0	0	0	639.916	1709.46	1346.17	572.673	577.861	201.53	356.732	370.666	478.313	225.269	247.445	491.437	352.038	523.588	475.848	488.312	337.845	532.108	676.045	593.635	482.832	826.124	287.007
472.288	472.285	472.29	942.686	939.578	943.824	2	3	3	3	3	2	3	3	28675.7	52395.6	26748.4	50567.6	40641.7	46081.4	21721.9	50719.6	28905.3	49705.3	31151.2	31748.8	58553.3	22822.6	54472.6	320.039	21904	14516.8	30138.1	31046	28426.1	19770.8	22710
473.06	473.057	473.064	232.067	231.411	232.655	2	2	0	0	3	2	3	2	3610.08	4653.87	3792.19	4953.12	309.902	259.45	140.234	159.136	203.915	286.953	186.516	2313.17	2874.52	3308.43	4185.54	2008.52	301.002	5918.39	6297.46	4407.47	6773.23	7761.61	595.69
473.131	473.128	473.147	187.832	180.209	189.655	1	2	3	2	3	1	2	1	3109.78	245.765	310.649	2416.29	2870.92	2739.53	1730.17	2517.21	181.227	3000.95	894.398	2777.99	2236.83	2434.67	2229.32	181.668	281.093	2079.45	1555.46	344.618	568.136	492.037	1978.16
473.147	473.143	473.15	361.901	361.37	362.17	2	3	0	0	2	3	1	3	3539.1	4281.53	9192.75	7726.74	4431.27	673.679	429.695	654.346	434.644	437.62	471.853	930.316	11878	4477.23	6071.45	10882	4007.61	1157.73	2311.29	1413.58	3674.98	3876.02	2894.7
473.168	473.164	473.173	205.742	205.112	206.115	2	1	0	0	2	2	1	0	2804.06	4390.34	4318.17	274.585	157.042	64.3369	103.955	100.495	85.2167	52.5666	233.693	2536.39	496.642	2790.88	430.271	1820.63	2371.44	479.512	614.65	1703.28	603.73	316.28	463.897
473.182	473.18	473.184	832.114	828.729	840.469	2	3	3	3	3	3	3	3	28581.7	31160.8	37280.7	26960.8	41398.2	44991.2	29655.6	30203.6	45912.1	30167.8	18313.8	31052.3	49323.8	27500.6	47122.8	32805.8	25571	35936.6	49503	29213.9	45623.6	43249.9	32984.1
474.063	474.059	474.065	101.849	98.8422	102.674	0	0	0	0	0	0	3	3	417.34	377.086	309.956	315.417	262.887	240.182	282.833	309.811	77.5033	134.43	368.729	376.429	262.289	340.153	418.808	261.523	350.874	7781.98	5831.02	726.572	3475.89	3361.18	761.177
474.185	474.18	474.19	831.635	827.27	836.057	0	1	1	3	3	3	2	0	469.287	698.392	339.677	377.79	2016.01	572.694	2230.75	623.426	3910.27	2982.32	3724.16	2725.4	3465.63	5192.26	6417.86	2263.11	4308.48	4085.05	4139.71	370.525	314.918	430.517	575.808
474.263	474.257	474.271	597.5	596.377	598.431	2	1	0	0	3	1	3	2	7832.24	6466.17	967.864	143.037	218.589	291.821	195.509	154.829	246.893	243.149	236.502	11075.8	1335.53	4213.56	339.916	677.474	250.815	17573.7	8851.74	9176.19	1038.97	1075.9	269.781
475.15	475.137	475.156	744.822	741.489	753.729	2	2	0	2	2	2	2	3	2321.28	2172.72	3226.72	4925.79	987.594	819.52	988.718	773.868	1129.69	2415.26	1734	3418.57	2604.03	733.655	900.324	4752.44	3502.58	1994.87	871.515	1539.06	3974.7	3403.23	3420.6
475.185	475.172	475.196	196.33	195.85	196.963	0	1	1	2	3	2	1	0	528.685	432.377	339.79	1235.69	363.318	138.098	11.7743	744.791	113.88	1468.36	2197.57	930.794	607.472	1544.15	1147.74	1379.27	292.12	338.983	200.816	1449.87	746.86	338.024	513.121
475.267	475.261	475.273	597.745	597.274	598.595	2	0	0	0	2	0	2	0	2008.36	1303.49	167.799	414.909	304.399	201.303	241.867	249.147	293.038	168.41	126.49	3061.24	2366	290.156	290.535	329.417	262.246	4815.32	2203.25	244.368	160.784	237.887	298.711
476.28	476.277	476.284	646.462	645.583	647.536	2	0	0	0	2	1	3	0	3725.65	2874.1	490.356	320.627	384.595	484.166	297.466	482.338	317.051	454.006	331.507	186.437	3930.94	1622.68	1012.28	340.269	119.904	7315.55	2386.27	2996.74	340.233	228.912	526.555
476.883	476.854	476.891	455.408	454.418	461.679	0	1	1	1	1	0	3	0	558.706	752.434	602.319	606.746	869.949	1414.43	893.539	523.893	431.983	509.199	710.319	982.652	602.378	2039.79	654.908	530.757	579.763	1765.21	1148.81	1080.8	504.685	536.396	770.26
477.127	477.12	477.139	831.549	829.292	839.028	2	2	1	1	0	1	2	2	1010.84	3149.47	377.879	2051.25	970.148	379.251	362.685	1537.26	512.354	1443.89	332.326	273.344	347.951	492.732	392.235	3309.75	437.083	1302.3	1130.7	396.981	537.952	1494.59	2366.66
477.166	477.154	477.168	241.494	240.849	242.194	2	0	2	1	2	3	3	1	8577	1823.43	646.057	744.827	299.368	1634.73	4840.88	56.9923	358.135	245.788	4165.43	5110.94	558.543	6506.7	1535.47	2125.85	5070.7	7557.67	2146.07	4950.88	478.442	722.282	1167.87
477.212	477.211	477.215	537.439	537.114	539.011	1	0	0	0	1	2	2	3	566.435	1147.48	458.707	604.763	412.884	333.197	62.8713	308.44	340.34	309.981	296.438	544.41	1167.46	566.935	1752.5	1354.54	622.228	4495.57	639.678	6946.92	6325.49	7303.24	3498.73
477.224	477.219	477.225	420.301	420.102	420.782	0	0	0	0	0	0	3	0	309.014	439.899	303.824	536.307	372.714	287.83	96.1201	129.625	242.225	110.724	190.444	257.494	372.834	488.648	475.552	197.77	240.691	3212.82	4677.37	2719.93	729.985	677.774	347.807
477.28	477.276	477.286	646.239	645.493	646.686	2	0	0	0	1	0	2	0	980.928	1044.34	390.448	233.476	265.184	258.698	185.408	418.852	507.931	398.684	303.008	978.4	310.891	121.785	205.723	154.466	211.222	398.159	1025.93	929.52	325.456	366.72	283.849
478.215	478.213	478.223	537.315	537.136	537.397	0	1	0	0	0	0	1	3	296.748	217.685	650.955	356.971	318.755	182.344	180.154	230.026	191.247	187.963	161.538	313.405	180.274	224.859	252.261	168.803	224.174	335.567	239.866	1146.14	1408.96	1923.88	1306.92
478.883	478.877	478.892	455.769	453.814	469.305	1	2	1	3	3	3	2	1	548.622	2457.3	610.831	1399.89	3840.67	719.495	3293.41	573.223	4069.81	1304.53	3811.12	2729.22	3075.84	2223.92	2335.96	2913.7	2135.75	1665.21	594.604	4760.4	562.922	623.278	1954.26
479.09	479.084	479.097	586.27	585.744	586.933	1	1	1	3	2	2	2	3	148.213	2210.35	82.1872	187.386	1651.41	1613.62	127.287	77.729	1704.16	1850.89	1935.39	121.188	1430.28	1613.82	135.632	1373.54	1772.23	399.458	1342.79	1991.14	997.803	1599.4	1436.58
479.075	479.068	479.081	232.108	231.75	232.672	1	3	0	0	1	3	2	3	625.428	3460.77	4121.51	4392.98	2012.66	206.563	183.917	187.777	110.205	257.258	340.743	2010.6	347.605	503.171	3143.87	1574.85	2035.78	640.55	4218.52	3494.6	6078.91	7349.13	5089.69
479.171	479.158	479.201	501.971	496.997	504.753	2	1	0	0	1	1	0	2	1758.21	1800.13	1704.31	1296.2	357.047	413.754	412.715	395.914	563.697	512.069	366.679	840.503	617.771	492.083	578.232	184.649	861.143	1124.95	1589.53	1127.49	2197.7	1611.34	1475.03
479.196	479.19	479.205	698.377	694.987	700.187	1	3	3	1	1	1	1	0	296.371	3654.96	783.479	1117.57	1909.89	1817.2	2341.63	2577.74	306.042	3488.31	240.522	289.864	3490.91	269.562	223.842	202.55	1177.68	270.795	1175.52	344.087	246.325	174.303	270.046
481.092	481.085	481.095	232.37	232.077	232.893	2	3	0	0	2	3	3	3	3528.73	3081.64	4552.68	5085.67	3078.96	264.86	245.124	286.541	188.374	200.253	199.995	952.523	3818.76	3598.13	4119.73	4033.75	3129.64	7001.7	6663.72	4002.05	9324.04	6225.06	7748.03
481.267	481.254	481.269	474.505	465.74	484.254	2	3	3	3	3	3	3	3	32235.2	34294.3	26915.8	31832.3	32149.4	33053.7	31084.2	33899.3	27230.7	33086.9	34756.5	31406.9	34000.3	29673.7	34318.1	28931.6	32333.8	25306	32030.7	32345.1	26492	28859.8	28347.1
481.266	481.264	481.269	441.942	441.238	450.035	2	3	3	3	3	3	3	3	32181.1	23137.3	15545.2	34462	23092.8	23857	21782.6	22913.8	29531.8	24209	34463.6	23782.6	20840.6	32667.8	24420.5	30284.6	34051.9	19536.6	18459.4	21971.4	20481.2	18353.1	18803
482.2	482.197	482.201	240.822	238.446	241.918	2	1	0	0	0	0	0	0	976.963	642.527	375.897	895.072	190.48	395.289	193.932	147.728	213.626	223.515	251.059	411.048	510.823	343.039	272.825	257.284	237.044	491.634	612.855	509.589	650.947	707.187	515.492
482.271	482.267	482.275	474.839	473.764	476.681	1	3	3	3	3	3	3	3	6214.38	10092.8	4611.38	7641.97	9175.5	8472.63	8728.05	8067.44	4508.04	8213.19	5045.08	9900.49	7839.48	8653.01	8570.92	5872.72	7617.65	7097.65	6726.32	9410.08	4618.35	7149.27	4183.71
483.129	483.126	483.136	418.106	417.599	418.664	2	3	3	3	3	3	3	3	4021.28	6304.76	2842.17	5119.1	2991.49	5810.35	3334.36	5853.79	6308.7	3931.93	6306.09	6224.87	5464.37	6635.13	6258.26	6779.99	5171.46	3913.24	4163.25	5313.68	3606.51	5524.78	5154.05
483.161	483.159	483.163	712.296	709.796	716.252	2	3	3	3	3	3	3	3	90157.1	171018	101088	170813	73097.6	114090	151091	103181	84360.5	98540.9	92202.5	104473	169680	84290.7	82843.5	69422	63883.6	66340.7	99994.4	90661.9	87243.9	70753.1	88881.2
483.162	483.16	483.172	723.73	718.129	732.716	1	2	1	3	1	3	3	2	51925	833.745	1706.57	596.662	96722.4	58370.1	483.579	519.709	69238.6	63376.5	53191.1	55979	445.637	656.721	66863.7	73733.8	43830.9	57736.9	63707.1	59004.5	7067.13	72835.4	604.619
483.152	483.148	483.157	171.342	170.984	171.883	0	3	0	0	0	2	0	1	513.503	445.986	1081.96	1530.28	1142.56	408.726	410.929	193.533	378.051	275.245	457.866	496.699	570.125	447.539	1513.29	331.64	1430.49	658.354	685.051	587.894	422.333	643.384	516.008
483.216	483.21	483.225	915.561	912.254	916.472	2	1	1	0	2	0	1	1	928.56	1855.95	337.511	1048.3	242.258	272.252	199.656	2558.67	214.07	235.082	191.723	1455.03	332.403	1033.15	213.239	206.176	317.138	305.987	300.296	1501.2	170.446	162.787	2215.49
483.265	483.261	483.267	853.216	852.269	854.765	2	3	3	3	3	3	2	3	12288.2	20196.8	10157.2	17427.7	15381.2	17605.2	11253.2	18024	11478.3	17032.4	12162.2	11019	19079.1	11247	18105.6	11282.9	8395.47	271.774	11173.8	9084.85	10178.4	9688.5	9193.14
483.28	483.271	483.284	350.912	345.113	352.816	2	3	3	3	3	3	3	3	13779.4	9893.69	20954.7	6810.1	2471.46	13025.5	2110.54	1813.15	8854.49	4101.54	16037.5	14269.8	1439.25	6166.41	18062.3	4663.07	3525.41	9119.77	12899.7	5084.32	10735.3	2478.21	2721.24
483.274	483.266	483.28	474.716	474.059	475.65	1	0	3	2	2	0	1	0	1265.72	1203.88	1481.06	1368.5	1305.59	1132.32	1385.68	1537.29	1082.19	1222.93	1217.63	1084.89	1593.73	1276.03	1073.22	1090.94	1283.72	943.172	666.604	1660.79	1316.88	1021.35	1047.68
483.319	483.311	483.323	253.979	253.671	254.318	0	3	0	3	1	3	0	2	108.791	178.406	2608.17	2905.43	2697.69	113.587	82.7	126.15	2056.33	2888.43	1380.32	8542.37	230.372	125.424	3208.94	2344.82	1635.85	109.376	0	108.069	2574.34	269.455	2008.82
483.399	483.395	483.406	768.236	766.237	771.797	2	3	3	3	3	3	3	3	58743.4	58791	36406.1	37647.6	51331.8	35756.4	51831.1	53448.1	36073.9	58138.8	49260.6	56568.3	56407.4	14578.2	57167.2	36079.3	43104.6	17693.2	32760.9	53576.9	19211.6	28933	26404.9
484.097	484.087	484.102	769.564	765.376	774.021	0	2	2	1	3	2	2	2	267.385	292.877	10357.1	6414.9	241.537	9703.92	417.077	19626.4	188.533	453.841	12202.3	11663.5	12953.7	11338.8	17529.1	8364.5	222.396	294.966	10099.6	16440	13674.8	359.306	6982.8
484.111	484.103	484.125	251.536	240.905	251.784	1	0	0	0	1	0	3	3	242.476	1008.86	460.458	301.82	217.842	212.667	223.194	172.336	198.834	241.374	245.129	1620.15	333.484	247.594	273.691	318.868	118.413	3902.75	4020.45	4435.33	3952.25	3808.96	5123.17
484.164	484.162	484.166	712.595	710.32	722.388	1	2	3	3	2	3	3	2	14920.5	745.905	25074.8	569.896	10283.9	19514.8	28933	23189.1	22913.8	20334.6	17705	19248.1	21662.8	549.097	34624.8	25484.3	12859.9	32077.8	15315	32014.4	18649.1	16485	802.304
484.147	484.143	484.149	236.428	230.398	237.142	1	3	0	0	3	1	0	3	904.658	6596.25	19951.1	11566.7	854.042	483.567	591.838	490.637	521.129	459.087	562.011	15717	5906.33	3472.45	742.851	1878.12	935.49	1022.9	1099.72	1127.36	1256.29	4155	1174.58
484.191	484.19	484.192	285.284	285.039	285.565	2	3	3	3	3	3	3	3	70153	67610.7	50358.2	61481.2	68392.5	62800.1	64008.4	66918.4	55827.9	66369.2	73145.2	65402.9	69505.5	58129	61302	59133.4	65518.7	50183.3	48433.6	63313.3	53595.8	49436.4	41981.4
484.269	484.266	484.272	853.178	850.963	854.881	2	2	3	3	2	3	3	2	1098.83	4036.91	1504.55	133.712	3502.16	3064.83	2363.73	3674.69	1572.93	4388.67	2474.59	2231.35	2908.79	198.674	3843.74	1946.14	931.929	1587.27	2356.3	2184.04	1997.15	1369.74	195.823
484.28	484.257	484.286	352.601	348.223	357.973	1	2	1	2	0	0	3	0	506.549	1072.81	2382.12	292.63	244.589	2131.34	275.811	329.758	1849.99	237.014	1405.51	501.779	275.995	362.588	470.212	360.423	334.315	1920.51	1358.38	647.377	266.283	273.157	315.631
484.693	484.692	484.695	285.284	285.056	285.541	2	3	3	3	3	3	3	3	30803.8	30683.1	22221.6	25062	28219.6	28635.5	27581.4	29281.3	24506.6	26632.1	30081.6	27935.6	29957.6	25201.1	25363.3	27230.4	28260.2	22180.8	19812.9	26460.8	20678.3	20635.9	14674.7
484.894	484.888	484.9	459.905	452.622	461.524	1	2	2	2	2	3	1	3	419.465	2554.97	403.169	2414.24	3380.22	2860.31	1905.57	620.038	382.381	2733.4	4112.72	1714.42	3187.49	377.052	3473.2	3469.72	3347.62	467.021	504.21	2119.37	3340.69	1680.19	2721.08
485.007	485.003	485.011	202.601	202.366	203.033	1	0	0	0	3	0	2	0	220.276	3904.69	238.102	158.894	153.366	198.425	247.15	201.919	137.497	162.112	107.756	3574.08	2791.57	4456.45	248.318	135.141	284.223	1451.53	4640.24	349.066	97.1104	278.245	288.449
485.106	485.103	485.114	586.284	585.263	587.423	2	2	2	3	3	1	3	2	1451.67	1745.65	273.826	1653.67	2224.44	259.088	1638.86	1571.48	2092.11	1359.66	1811.16	1856.66	2108.79	1798.72	76.4411	142.185	2032.2	1424.13	1812.44	1642.34	1763.11	2838.98	183.929
485.133	485.128	485.14	197.454	196.623	198.064	2	3	0	0	3	2	3	1	5318.96	11112.7	9198.79	6562.01	3346.97	205.469	174.93	255.194	206.511	122.333	120.886	4212.79	3513.98	5156.9	3999.8	1622.95	377.992	3404.71	3137.92	2887.86	326.191	439.454	3911.45
485.192	485.19	485.194	285.372	285.083	285.621	2	3	3	3	3	3	3	3	13988.5	13658.6	12198.4	14986.7	16885.2	15123.8	13769.2	16038.2	12589	14988.5	16949.9	14877.9	16995.6	13687.6	12687.6	12990.1	16726.3	11314.8	12566	13639.9	11607.1	10798.6	9950.53
485.285	485.284	485.286	767.943	767.039	769.102	2	3	3	3	3	3	3	3	5.99933e+06	5.00827e+06	4.97218e+06	6.74454e+06	6.46909e+06	4.92269e+06	5.8069e+06	6.77559e+06	5.39121e+06	6.90238e+06	6.21129e+06	5.93632e+06	7.14222e+06	5.4533e+06	6.79311e+06	5.44709e+06	5.73108e+06	4.70304e+06	5.50997e+06	6.03051e+06	5.26344e+06	5.18804e+06	4.96924e+06
485.693	485.688	485.695	285.266	284.893	285.811	2	2	2	3	1	3	2	3	5072.35	5538.6	2607.37	4498.05	176.425	100.422	2338.55	4416.32	2818.42	3664.43	5342.24	4676.21	137.888	166.43	4595.68	3382.22	3260.47	3224.75	3214.03	323.175	3144.35	2547.87	1987.29
486.192	486.185	486.197	285.139	284.719	285.878	2	0	3	1	1	2	0	0	1491.65	1287.09	430.991	380.425	354.75	1136.86	1208.93	1456.27	340.387	1013.6	302.052	589.494	1046.07	254.126	1174.91	1123.56	564.578	509.517	678.011	515.389	478.274	535.861	413.763
486.286	486.285	486.287	767.584	767.039	769.102	2	3	3	3	3	3	3	3	1.72002e+06	2.10286e+06	1.37475e+06	1.9824e+06	1.89348e+06	1.95148e+06	1.65952e+06	1.98441e+06	1.47295e+06	2.01238e+06	1.76914e+06	1.70079e+06	2.12346e+06	1.5365e+06	1.9885e+06	1.51853e+06	1.64052e+06	1.29418e+06	1.54605e+06	1.72809e+06	1.47868e+06	1.45272e+06	1.38467e+06
486.31	486.305	486.314	424.022	421.65	426.722	2	1	1	0	1	0	0	0	814.192	1232.25	216.906	259.775	905.988	852.58	288.319	169.394	200.51	180.076	224.132	83.5707	1129	117.005	257.887	146.996	233.11	436.588	241.681	258.607	182.341	186.88	440.799
486.891	486.883	486.898	459.691	452.228	462.26	2	2	1	0	1	1	2	1	1598.77	1043.48	1498.64	2106.96	768.533	664.418	563.079	1992.65	482.365	823.027	591.866	1352.51	722.271	772.73	1919.53	619.699	717.556	583.035	1398.63	2233	872.764	608.333	1994.03
487.159	487.152	487.167	231.848	231.073	232.752	0	2	0	0	1	1	3	3	658.297	1150.54	2934	771.191	1535.2	350.457	440.52	262.992	324.881	288.612	227.936	954.731	1989.6	789.025	2241.43	848.284	647.747	3109.42	3777.38	2250.2	8822.92	7499.28	5037.8
487.164	487.158	487.169	329.911	329.613	330.039	2	0	0	0	1	1	2	0	1910.41	1974.96	820.013	737.431	621.53	332.925	280.549	302.463	255.761	282.47	312.652	638.85	546.025	1906.29	673.957	393.053	1216.26	1692.08	748.268	1776.81	679.714	1005.24	1095.7
487.283	487.282	487.284	767.943	767.118	769.102	2	3	3	3	3	3	3	3	611335	751539	497072	702213	671354	687987	592350	702788	522390	711098	624391	608220	758191	546735	706574	541495	579736	462468	548854	612435	521399	515823	486152
487.306	487.304	487.308	274.811	274.574	275.059	2	2	3	3	3	3	3	3	7877.92	8727.42	7244.92	6829.99	245.832	10400.4	7584.11	5099.55	9748.13	9177.18	7674.27	7290.85	6104.81	7069.51	7050.38	8382.41	6173.36	7052.4	7382.78	5465.24	7158.87	7406.61	8828.69
488.285	488.283	488.285	767.71	767.039	769.571	2	3	3	3	3	3	3	3	116657	144833	94390.7	134835	128097	100745	112112	132652	102821	137373	122465	114739	143353	106959	135273	102752	110987	87990.2	108923	116628	101117	98291.6	96184.4
488.308	488.297	488.315	274.721	274.364	275.02	1	3	2	2	1	2	1	0	1558.14	133.163	1296.49	2069.49	1779.3	2517.8	1376.66	149.453	2107.86	2108.95	156.519	352.276	277.131	1610.9	2273.4	2293.73	155.95	1860.85	117.824	152.826	94.4188	192.355	100.698
489.179	489.176	489.18	722.382	717.909	727.672	2	1	2	2	3	0	2	2	53755	36272.1	1090.04	56688.5	896.744	51224.3	17090.3	649.222	53963.7	49360.3	1026.16	15632.2	31232.5	50955.2	1246.93	1003.07	1008.78	55131.7	881.112	29285.8	33438.5	21710.1	945.688
489.285	489.282	489.291	768.21	766.786	773.75	2	3	3	3	3	3	3	3	17543.2	19605.4	12793.2	27716.6	21685.6	16827.8	16876	21106.6	18397.7	20207.9	17554.8	18835.1	27371.4	18744	16772.1	18872.8	22192.1	16836.7	18797.5	20548.2	17004.1	16722.4	13818.5
489.302	489.296	489.306	274.629	274.256	275.489	2	2	2	3	1	2	2	2	2657.58	3094.87	2536.69	210.281	2526.49	164.898	2533.36	1715.61	3185.05	3471.77	2746.55	298.039	2467.39	124.042	1615.85	268.945	2072.29	2352.27	75.6118	1986.61	1490.05	146.518	2115.11
490.302	490.298	490.309	418.417	417.609	420.571	2	0	1	0	1	0	3	0	3192.58	1522.37	239.226	514.977	500.514	333.736	1387.92	156.207	203.79	297.966	211.345	1079.91	309.44	199.001	349.083	402.705	220.814	1865.91	1367.64	2852.09	456.613	664.809	604.693
490.913	490.896	490.924	460.699	452.947	470.075	1	1	3	3	2	2	3	3	2840.32	507.768	746.44	458.146	4028.84	3607.84	1751.16	1502.1	2779.29	900.648	1918.79	983.322	2658.1	873.374	533.16	1394.96	3314.06	2031.01	426.292	2438.92	2022	2655.09	2172.08
491.021	491.016	491.022	202.694	202.366	202.925	2	3	0	0	3	3	3	2	82727.6	72803.7	10810.3	5916.99	2214.98	139.128	176.869	48.5444	96.6852	197.843	172.434	76987.7	47726.3	81007.4	9126.58	10153.4	12546.7	33503.7	98931.6	108253	124.749	4097.92	3040.19
491.026	491.02	491.027	306.13	306.104	306.35	2	0	0	0	0	0	1	0	2263.48	2938.45	292.799	0	181.309	168.156	55.8156	123.109	62.9905	68.4368	248.831	272.861	287.5	391.763	296.907	84.2562	297.789	253.392	1431.43	223.587	33.3774	70.0557	440.991
491.128	491.126	491.13	744.646	741.828	755.52	2	3	3	3	3	3	3	3	11645.3	17186.3	22164.3	17496.1	16910.5	19602.2	13773.4	15774.1	18025.2	15955.3	15649.3	13727.5	16327	12508.1	16356.6	20544.5	12163.3	16222.6	22882.8	14587.3	24836.4	18910.1	20932.9
491.123	491.121	491.129	539.265	538.008	540.428	2	1	3	3	2	3	3	2	3317.27	3601.28	331.25	309.356	2681.92	4132.52	3218.15	1959.14	3395.55	3649.01	3403.14	2028.34	326.584	1564.07	2425.68	2022.56	1248.97	1828.32	1843.78	1546.04	2045.32	229.489	2451.48
491.177	491.171	491.18	254.302	254.045	254.992	2	3	0	0	2	2	2	2	2814.9	5097.96	6465.59	6169.5	4742.75	150.658	247.752	264.097	331.496	107.567	273.743	720.147	2541.79	4393.29	519.832	2892.11	2245.26	1696.75	1106.68	2621.42	2365.27	838.834	2558.61
491.201	491.192	491.204	302.311	301.253	304.561	0	0	2	3	1	1	2	1	847.896	664.904	762.423	509.233	539.883	3499.41	2526.98	316.401	1882.05	2782.95	3662.23	3708.22	594.769	287.519	1589.72	377.997	371.052	1762.49	928.783	2111.4	592.971	1235.43	1837.01
491.698	491.693	491.708	302.011	301.253	303.436	1	1	0	0	2	3	0	0	557.347	139.454	159.321	120.245	1034.19	90.6523	205.37	145.726	213.385	92.7344	64.9728	1332.73	1175.97	92.8428	780.239	986.679	765.781	137.679	305.76	205.437	236.701	208.781	144.797
492.023	492.019	492.027	202.725	202.028	202.929	2	1	0	0	3	2	3	0	19324.8	17448	2266.33	171.03	97.0756	154.979	78.0212	108.194	101.098	30.3314	104.725	17134.4	11283.8	17921.3	94.4672	2583.34	2013.31	6862.27	21796.8	23295.1	230.637	210.191	206.203
492.132	492.125	492.138	744.926	741.986	747.075	2	2	0	2	2	2	2	1	1744.2	1949.3	215.957	1818.71	2443.37	275.628	128.964	374.102	355.9	2728.76	1700.08	2884.72	251.501	1655.14	1739.19	3203.17	187.476	2999.95	317.264	2322.3	145.229	318.968	1993.56
492.91	492.903	492.916	460.162	452.558	462.157	2	2	2	1	0	0	1	2	2021.68	1860.51	1458.24	510.84	2407.96	2355.97	681.33	658.126	682.947	830.333	588.643	834.31	673.79	629.385	634.185	664.632	541.012	459.677	1539	446.659	1802.66	1418.53	526.489
493.024	493.016	493.028	202.546	202.255	202.793	0	0	0	0	3	0	3	0	419.632	349.598	347.93	482.732	547.376	261.464	129.124	493.114	479.248	390.582	236.367	3248.28	2192.09	5132.16	338.435	382.194	304.129	1849.86	6179.57	5179.58	477.569	288.664	212.281
493.136	493.131	493.144	182.943	181.824	184.738	1	3	0	0	3	2	3	1	3810.73	715.975	3415.82	2393.17	1372.96	304.171	266.036	103.142	314.047	331.264	155.585	5634.64	5146.12	9680.4	339.619	1684.13	2263.34	5353.79	4743.68	4826.09	561.606	1355.27	670.806
493.197	493.195	493.199	221.587	221.271	221.983	2	3	3	3	3	3	3	3	35322.3	35592.6	29146.6	37467	37455.8	37372	38102.1	38812.7	30840.9	39136.2	37210.4	36951.2	34115	31053.9	35359.4	28766.7	34404.5	23218.5	29206.6	33255.8	30119.4	31928.3	27657.9
493.247	493.246	493.248	914.159	910.513	915.466	2	3	3	3	3	3	3	3	216266	379864	189728	343462	310033	315691	176847	344729	190371	347512	229599	199643	412601	172618	336177	259542	217582	130113	217024	196966	235885	164888	202870
494.2	494.197	494.203	221.604	220.955	222.303	2	3	3	3	3	3	2	3	6583.93	7923.52	6249.76	8260.4	7511.9	7674.65	8465.33	7265.86	5050.36	7749.74	7832.43	7768.83	7907.32	4752.49	6396.77	6879.2	7104.97	4937.57	4866.26	570.242	6464.55	5905.79	5739.45
494.25	494.249	494.251	914.196	910.063	918.547	2	3	3	3	3	3	3	3	52712.9	95199.2	45034	54399.4	75149	77977.4	40835.5	49339.8	47854.3	88428.4	65418.3	52013.6	97141.4	38201.6	91262.3	50281	44552.1	43711.2	53042.8	54063.6	55361	39752.4	40714.3
495.17	495.169	495.172	199.735	199.708	200.331	2	2	0	0	0	0	0	0	1599.71	1659.94	2178.27	1694.77	196.837	32.672	223.668	165.193	195.474	163.715	287.901	325.007	412.738	176.987	282.288	207.358	400.023	588.667	368.117	378.967	531.557	400.779	375.96
495.197	495.193	495.203	221.62	220.955	223.345	2	3	3	3	2	2	3	1	3159.14	994.024	2788.92	2472.52	2696.77	3237.8	2692.74	2879.42	1981.77	2704.33	3597.92	3865.41	238.808	1913	3483.98	1962.11	107.946	2127.21	2949.09	3027.61	3589.12	596.861	714.062
495.204	495.2	495.207	161.454	160.761	162.352	2	2	0	0	2	3	3	2	2278.88	3729.22	2934.41	153.807	1870.21	79.8249	213.259	77.1637	118.94	139.89	250.47	270.308	1287.09	1360.47	1804.13	1379.29	1212.18	2569.93	3394.76	4261.29	217.401	4090.59	2783.32
495.203	495.198	495.207	416.578	416.194	417.607	0	0	0	0	2	0	3	2	1015.08	1065.07	957.185	992.801	817.39	289.637	502.915	350.463	387.756	373.948	643.463	3137.55	2411.84	588.226	1098.18	677.549	542.076	2984.58	5851.81	2774.6	4094.13	3425.27	1291.08
495.248	495.245	495.25	914.107	910.063	922.799	2	3	3	3	3	3	3	3	16448.7	34378	20326.2	28188.5	25557	23821.2	14684.7	32950.2	17427.5	31718.4	13252.5	18259.5	19603.7	16701	19696.4	23887	12975.4	14860.5	17341.5	19378.9	19332.1	19435	17979.8
496.08	496.077	496.089	235.065	225.249	235.347	2	3	0	0	3	3	3	3	39845.6	52395.4	37650.2	35383.4	26009.2	365.914	287.83	290.951	260.45	255.547	297.002	36969.1	31485.9	41765.1	29071.6	29329.2	32743.6	37131.5	37386.9	38524.4	19924.1	27106.9	34780.1
496.128	496.126	496.133	386.211	385.608	386.399	2	2	0	0	1	0	0	0	2132.37	4262.23	2905.25	2175.67	323.805	224.054	133.831	96.7603	134.811	139.959	146.487	2134.95	306.098	384.25	176.488	226.876	190.957	305.557	267.029	438.039	431.913	435.432	225.319
496.258	496.241	496.267	369.443	367.489	370.118	1	1	1	1	2	3	1	1	899.637	269.548	1885.81	297.694	251.839	95.0012	193.677	1293.91	259.11	132.488	993.521	107.173	1686.68	1328.86	1634.64	813.648	1277.95	255.068	152.546	900.908	254.765	331.371	493.661
496.249	496.242	496.257	913.147	908.911	917.478	2	0	1	0	3	1	2	1	729.465	1459.75	809.451	1061.4	891.019	1058.99	803.95	2891.37	971.763	1186.29	861.776	2308.26	4231.6	1040.71	1080.8	935.571	1868.72	731.908	3533.81	1843.66	2365.22	686.149	834.368
497.061	497.055	497.065	232.097	231.402	232.672	2	2	0	0	2	3	2	2	1919.81	1958.22	2215.57	3117.3	352.052	113.878	103.239	35.4043	139.222	96.1355	189.182	1483.34	1705.09	314.796	2012.78	1698.14	1266.89	4507.26	519.593	2389.47	3997.83	689.977	2913.41
497.081	497.077	497.082	235.052	234.41	235.37	2	3	0	0	3	3	3	3	10497.5	11635.3	8704.02	7896.67	6240.31	259.474	170.154	116.642	127.005	236.576	280.88	8731.47	7953.2	8348	7269.49	4303.67	7438.32	6224.42	9511.22	7773.15	4685.15	7185.06	8605.23
497.145	497.143	497.147	745.668	741.828	755.486	2	3	3	3	3	3	3	3	21065.6	23706.4	55319.2	26525.2	20292.2	18977.1	22258.4	23769.3	27700.5	21104	18365.3	20823	21500	21257.1	21641.4	39674.3	28753.7	26689.8	56673.2	20501.1	55025	53341.7	47704.7
497.142	497.137	497.148	676.209	675.219	678.508	2	0	2	2	3	2	1	3	1509.08	1431.19	345.519	291.71	296.845	1253.78	275.713	1635.14	188.619	1200.65	1798.58	1411.98	1576.82	1494.59	1370.24	298.019	1297.8	214.788	194.473	1777.14	1570.58	1519.23	1475.05
497.139	497.135	497.157	539.295	528.692	540.029	2	0	2	3	2	2	2	3	2352.35	2907.14	290.471	314.78	232.998	2553.79	2544.28	212.804	384.18	3101.47	2183.31	1436.3	1609.77	371.381	2226.18	1428.54	344.103	1369.4	445.049	2816.39	1811.04	2613.61	1942.47
497.222	497.218	497.228	531.074	530.505	531.661	1	3	2	2	2	2	2	1	2341.64	278.968	1727.37	2668.82	2681.72	2243.33	1789.34	210.501	176.734	2628.91	2682.91	93.9869	2644.07	2202.99	2205.33	2046.69	283.891	2898.87	304.466	2340.82	1753.55	381.816	396.493
497.296	497.283	497.299	383.597	380.209	387.97	1	3	2	3	3	2	3	3	6449.51	1335.18	19411.4	2347.47	2281.1	6695.19	5009.63	576.992	9633.32	6028.08	13326	6968.83	3032.93	4575.85	16016.8	2057.12	899.352	8654.89	5350.52	1680.69	9796.2	2969.36	4178.44
497.336	497.328	497.337	274.782	274.574	277.221	2	3	3	3	3	3	3	3	31198.1	29584.1	24639	24217.3	25177.8	29249	22653.1	17457.4	23966.2	27430	23514.4	30392.6	22899.4	22142.3	23602	22801.7	19511.5	22507.9	22780.8	21233	22552.3	23177.1	20320.3
497.336	497.334	497.337	259.616	259.367	260.026	0	2	1	3	1	2	0	1	180.187	372.842	317.001	12245.6	10424.8	289.522	22719.8	149.768	10810.8	10173	9729.66	154472	332.579	186.283	9980.92	9224.36	265.939	69.6637	342.897	256.664	13530.8	345.515	395.999
498.079	498.068	498.084	234.779	231.11	235.752	2	3	0	0	1	3	3	1	2522.5	4744.21	3215.2	3413.68	1905.93	235.532	150.32	127.423	184.957	224.538	250.573	312.626	2833.19	331.323	2538.95	1975.83	3138.16	2576.39	3676.24	4078.45	375.897	406.912	3320.08
498.148	498.144	498.151	40.1577	39.2595	40.6356	2	0	2	2	2	1	2	0	10052.7	2443.03	169.475	139.639	158.47	140.17	14921.1	2558.37	1496.32	133.878	15486.1	6173.19	132.371	5057.08	153.818	662.547	122.746	2882.36	173.106	3176.13	114.304	139.114	109.122
498.148	498.141	498.162	744.819	741.489	754.174	1	3	3	1	3	0	2	2	2276.16	841.329	4404.03	3844.16	3985.9	1651.97	2503.17	1661.36	1784.24	721.558	845.021	2964.63	3237.62	3384.73	679.022	869.925	874.666	3775.39	663.218	3063.73	642.998	1839.09	1697.05
498.339	498.333	498.342	274.754	274.467	275.363	2	3	3	3	3	3	3	3	9899.16	8404.14	7258.2	6675.34	7303.5	8205.73	6427.69	4770.91	7049.64	7713.7	6214.1	3451.72	6554.4	6455.58	7174.62	6926.87	6351.44	5215.08	6041.03	6375.5	6187.53	6599.47	6398.74
498.339	498.33	498.342	259.514	258.731	260.418	0	1	1	0	1	2	0	3	341.126	307.626	134.093	392.221	3311.95	84.2811	6821.38	89.731	121.292	244.805	184.119	46784.8	274.807	166.445	2057.22	251.231	2257.23	97.5968	196.802	193.017	3510.29	2584.57	2094.84
499.241	499.238	499.243	372.136	371.773	372.659	2	3	3	3	3	3	3	3	8774.93	7092.07	8428.9	8602.66	8668.97	8494.62	8064.33	8616.05	7916.54	7579.1	9413.71	9454.74	8868.43	8853.27	9424.66	6250.17	8811.48	6569.48	5760.55	8233.61	7683.66	7215.19	8234.5
499.24	499.236	499.245	363.217	360.078	363.521	1	1	1	3	3	0	1	1	749.474	6833.87	620.512	769.359	6183.63	412.1	6996.8	384.537	5545.69	6646.94	5095.32	7060.19	5611.55	5381.89	593.709	695.466	596.82	758.288	5161.83	779.894	1658.05	1480.43	1506.06
499.255	499.238	499.266	428.163	426.424	434.107	0	3	0	0	2	1	3	3	908.201	1043.61	2252.91	4469.65	4075.82	632.986	647.337	627.122	638.652	863.09	605.865	649.579	1192.29	1083.4	2541.86	955.93	681.759	7025.2	12250.8	8350.96	13282.9	23862.4	6020.69
499.262	499.256	499.269	600.108	598.246	600.969	2	1	2	1	0	1	2	3	1361.72	2002.19	1004.86	340.821	314.543	1614.76	120.992	1727.96	219.984	1044.46	173.886	340.469	353.639	201.465	237.688	299.019	1096.47	1077.39	858.091	271.199	641.985	739.915	1216.75
499.261	499.259	499.263	709.254	707.235	710.521	2	3	3	3	3	3	3	3	31437	35655.3	22676.4	35217.2	32388.2	32996.9	30065.5	33147.5	24596.7	33077.8	28262.6	31666.8	36591.6	27350.7	35267.6	23740.4	29364.7	22873.5	24465.2	31018.4	24226.8	20618	22958.9
499.261	499.255	499.264	766.988	764.677	769.446	2	3	3	3	3	3	3	3	12234.7	19125.1	9615.52	14548.8	13386.3	12697.8	13562.9	12929.4	11031	12492.3	9132.97	8399.46	13492.9	6407.66	16095.2	9732.56	11060.8	7132.95	8403.89	12314.3	9730.28	9998.11	6696.31
499.259	499.255	499.287	560.346	559.198	563.388	0	1	3	2	1	3	1	3	2248.43	3596.49	3287.37	2058.13	3989.95	1976.81	2344.46	2006.65	2661.08	2782.79	2002.02	1882.11	2972.69	1968.08	2319.92	1481.05	2027.05	1989.31	2302.23	2974.77	1652.49	1264.84	320.625
499.259	499.255	499.263	517.339	516.493	531.379	0	2	2	1	3	2	0	2	375.001	239.276	812.865	2709.14	3496.58	6007.22	168.032	2507.28	515.015	220.63	6163.63	2430.5	2219.48	2039.4	2544.96	1280.41	240.916	406.508	531.04	402.959	643.596	2497.28	2257.23
499.296	499.291	499.304	860.208	859.352	862.394	2	3	3	3	3	3	3	3	6598.7	8081.16	4620.09	9206.75	5472.43	5361.12	4129.46	8637.81	6257.42	8124.42	7136.21	5768.01	9500.66	5511.11	6869.07	4737.36	4755.54	4422.7	5886.64	6991.07	5953.44	5098	5228.08
500.264	500.263	500.268	709.212	707.235	710.44	2	3	3	3	3	3	2	3	7118.01	8491.19	5888.94	7098.02	7183.41	7678.34	6811.1	8508.35	6112.23	7167.98	6902.3	7844.37	8588.78	6286.73	7573.9	5781.54	7660.68	302.738	6276.04	7723.03	5736.41	5051.16	5188.27
500.245	500.24	500.251	372.136	371.899	373.022	2	1	1	2	2	2	2	3	1344.17	2279.28	470.234	2085.3	569.174	362.812	405.456	1527.36	435.781	2019.7	1581.54	1783.05	519.323	1909.97	1838.42	1275.1	451.771	748.013	1367.11	2613.1	1707.92	2064.27	1738.66
500.26	500.251	500.263	428.059	427.872	428.782	0	0	0	0	0	0	1	3	320.178	162.619	569.215	424.003	473.234	260.317	138.123	305.759	114.201	271.692	152.151	271.707	235.007	455.741	333.661	172.988	400.188	244.541	3821.57	244.704	2994.87	5279.96	1275.09
500.264	500.252	500.272	766.723	765.337	777.929	2	2	2	1	2	3	1	1	2688.31	3580.97	1290.8	338.052	1398.46	3906.66	189.733	2599.53	323.873	1843.39	358.218	2885.94	1707.99	147.893	3475.69	1386.34	2498.18	1409.67	277.742	314.803	323.239	1826.88	335.561
500.978	500.975	500.986	202.457	201.918	203.602	1	0	0	0	3	0	2	0	5948.91	216.151	218.243	242.883	266.284	139.475	128.123	55.6176	203.543	167.16	179.473	4959.66	3294.81	6208.13	59.7168	212.303	190.738	261.802	9342.27	10925.2	99.131	88.9272	136.808
501.261	501.255	501.269	708.977	707.235	712.121	2	1	2	1	3	3	2	1	2466.96	3062.04	298.656	359.517	2492.55	341.083	2539.64	2417.19	2040.12	263.983	251.852	2598.36	2999.39	2006.32	3192.67	2092.49	2700.97	216.257	2430.06	2627.71	1492.49	334.993	228.241
501.272	501.27	501.275	175.434	175.066	175.802	2	0	0	0	0	0	0	0	1184.03	859.726	60.3273	147.744	43.1307	57.9765	64.2775	43.8114	51.5416	109.827	117.193	135.093	138.085	291.289	109.233	123.369	96.8498	242.158	258.844	223.688	133.093	147.256	176.881
501.276	501.275	501.278	660.394	659.687	661.466	2	3	3	3	3	3	3	3	32336	36002.6	23845.9	33016.6	32825.6	30773.9	32396.8	33124.9	24708	31826.6	31466.3	32429.1	31942.5	30449.2	32699.4	25037.9	32013.7	25028.2	26031.3	29789.6	24176.3	26252.8	23248.5
502.28	502.278	502.284	660.376	659.666	661.466	2	3	3	3	3	3	3	3	7686.74	4000.05	5688.41	8495.37	8290.24	6988.1	7047.59	7608.93	5263.79	7565.49	6153.28	8862.46	8653.86	6306.92	8973.88	5580.77	7094.09	2752.81	5865.13	7430.18	6745.39	4748.61	4450.04
503.053	503.045	503.064	530.969	530.064	532.908	0	1	1	1	0	0	2	3	229.362	175.796	218.975	1209.53	231.579	302.645	256.034	1488.49	273.677	213.514	969.579	137.414	199.135	262.499	361.799	259.836	238.912	302.717	1325.65	935.234	961.16	1373.88	1179.03
503.123	503.12	503.128	390.36	389.819	391.136	2	2	0	0	1	2	3	0	4272.7	3084.41	1878.93	2250.59	724.428	241.52	147.274	32.3862	257.026	130.133	127.892	3925.5	563.108	400.242	1155.77	1105.99	581.21	2241.99	2603.44	2593.55	337.37	265.607	309.201
503.126	503.121	503.129	357.103	356.963	357.425	2	2	0	0	0	1	0	0	2654.44	6493.82	1753.9	864.94	1517.29	102.767	242.118	323.804	304.479	256.16	199.696	612.203	315.815	477.558	638.299	1899.78	368.154	765.344	813.779	698.362	680.619	881.443	773.467
503.163	503.16	503.168	39.7571	38.737	41.0293	2	3	1	1	2	3	3	3	3682.75	2054.34	2924.5	4166.17	1961.42	76.4976	2995.94	80.9265	75.1395	98.4562	4059.18	2789.68	2817.46	117.388	2749.93	2114.26	4727.08	6334.41	4867.72	2270.02	3248.92	4956.26	5023.32
503.154	503.147	503.165	225.668	224.922	226.606	0	2	0	0	2	3	2	2	760.813	878.014	1724.04	1682.42	757.215	331.668	436.176	288.912	303.854	321.802	295.626	1607.49	644.399	1618.47	1687.02	1875.8	879.983	2629.16	2303.33	1036.96	3247.3	8341.12	1164.54
503.277	503.27	503.285	659.945	658.771	663.625	2	2	3	2	1	1	3	1	2464.68	1115.64	1582.82	2484.52	261.42	2368.11	2231.09	3038.05	330.944	2303.41	1585.92	200.287	3122.64	251.06	2899.88	212.285	338.976	1509.79	1968.76	1823.3	598.955	2167	301.966
506.204	506.203	506.206	292.419	292.173	292.87	2	3	3	3	3	3	3	3	64212.3	58824.3	49134.2	55228.2	63044.4	56562	54071.1	63300.1	51632.9	60669.8	69346.4	60755.2	68828.3	56171.7	55110.9	58108	65779	49528.5	49499.1	58382.2	50266.1	45234.7	39738.3
506.706	506.703	506.707	292.459	292.203	292.87	2	3	3	3	3	3	3	3	29453.4	26065.3	21007.4	26186.6	28765.1	24542.9	25368.6	25040.5	19402.6	28111.5	30275.4	26046.7	30773.5	23367.9	23498.3	26253.6	28074.4	20192.8	20931.9	25490.4	23120.2	19252.1	18655.6
506.906	506.901	506.911	456.483	453.723	458.819	1	2	2	1	3	3	3	1	347.69	1819.4	2743.44	1498.99	382.257	1606.72	214.993	3306.14	291.166	2636.3	193.13	2987.34	1987.37	4043.45	3552.96	2521.47	3684.02	1305.99	3386.23	3434.53	231.247	3348.8	456.197
506.989	506.98	506.992	202.746	202.028	203.188	2	0	0	0	2	1	2	0	4765.85	3407.74	270.451	162.257	216.069	185.624	163.43	163.142	274.994	7.75197	204.407	331.193	2865.33	2405.82	148.116	159.414	666.388	419.743	4099.94	4599.49	151.064	172.471	369.29
507.084	507.077	507.093	155.927	154.467	157.328	2	3	2	3	2	3	2	2	2788.62	4431.11	1700.55	2350.13	3395.09	2970.81	3460.64	120.69	1466.53	3272.97	1958.59	2843.69	1940.85	181.297	1903.25	2200.8	1892.03	151.196	790.975	2566.35	1543.85	1783.74	259.763
507.082	507.081	507.083	178.806	178.496	179.116	2	0	0	0	0	0	0	0	629.179	1375.16	57.2865	165.644	263.552	104.401	106.994	43.1459	153.696	125.356	171.318	62.0278	117.528	188.792	219.131	145.725	234.06	149.82	198.408	218.355	149.967	182.855	199.378
507.123	507.122	507.125	693.752	691.402	697.27	1	0	2	1	1	2	3	1	540.813	15499.7	469.245	469.642	368.539	33441.4	346.228	18933.7	35505.4	593.467	411.025	577.641	34302.2	482.935	14229.2	38596.5	410.89	33355	40815.2	18178.8	35033.5	889.922	502.401
507.123	507.121	507.126	682.812	676.296	687.236	2	2	3	3	3	2	3	2	60902.2	30631.3	66614.1	511.973	64886.6	29557.6	56425.5	16941.5	30493.7	17968.7	58968.2	35253.2	17903.3	54948.9	19828.6	389.329	56181.9	15591.9	21152.9	22285.4	15706.4	306.274	19663.5
507.161	507.157	507.166	475.512	475.233	476.075	1	0	0	0	0	0	1	3	2179.04	7.77915	421.758	166.63	343.632	260.831	203.221	208.659	184.963	203.665	216.737	165.265	127.938	399.369	394.592	232.189	259.561	505.526	204.261	965.022	2175.93	1726.01	1181.89
507.159	507.156	507.164	508.081	507.164	508.212	2	1	0	0	0	0	1	1	1685.51	1567.05	3589.31	1364.44	348.141	234.558	196.57	367.811	228.347	192.873	251.776	330.414	333.17	427.313	572.106	396.264	416.08	967.617	921.55	2163.12	1459.61	1213.03	1178.52
507.176	507.154	507.181	225.957	225.258	233.396	1	1	2	3	1	1	2	1	3014.38	601.774	632.671	400.795	1917.2	482.918	1530.7	2649.4	1279.05	2300.39	2114.99	2439.63	484.631	457.34	404.13	1907.08	769.864	1523.49	671.343	2227.23	1656.99	788.691	530.575
507.205	507.203	507.208	292.459	292.173	292.701	2	3	3	3	3	3	3	3	14271.7	12436.5	11163.2	11728.3	14454	13912.2	12612.1	14858.8	12479.2	15165.7	14926.3	15425.5	15074.5	13071.3	12606.2	14551	12660.2	10256.3	11109.4	12110.2	11502.8	11992.1	10421.8
507.21	507.206	507.216	254.497	254.133	255.02	1	1	3	3	1	2	0	1	1571.85	2651.81	2676.82	2572.85	2440.89	2396.51	2447.8	1886.98	1757.37	1740	2813.69	3127.81	2031.58	2752.37	1674.77	1197.16	2180.2	2083.26	2239.69	2375.3	1959.23	1928.7	2148.96
507.223	507.218	507.232	828.195	826.335	830.362	2	0	1	2	1	1	0	0	869.612	1208.49	436.762	210.468	217.204	876.943	197.653	91.273	704.79	313.137	704.031	167.96	950.355	54.432	466.532	166.734	512.974	204.52	152.001	230.237	146.69	187.556	177.802
507.24	507.229	507.246	342.045	340.552	344.708	2	1	0	0	1	0	0	0	1945.79	1319.73	2833.16	1177.96	929.987	913.153	724.011	370.338	668.857	519.43	636.031	846.019	840.415	742.096	1266.47	775.356	692.86	1407.72	1356.59	1321.94	1494.08	1401.19	1199.7
507.706	507.702	507.712	292.48	291.907	293.376	1	3	3	3	3	3	2	3	332.478	4329.45	3827.18	3392.24	4926.94	3031.27	3290.5	3789.79	3790.8	4622.63	4928.29	4422.8	5387.3	2075	3294.98	2089.3	4545.46	2834.68	3524.43	236.409	2275	2561.14	1939.97
508.058	508.054	508.07	246.392	245.927	247.186	2	3	0	0	3	2	3	2	6255.66	13079.7	3292.58	2539	1546.25	259.114	107.954	244.183	225.4	251.528	157.555	14703.5	10976	11373.4	215.851	462.505	2505.71	5515.56	6853.32	6296.83	386.611	1482.38	2245.01
508.905	508.876	508.908	456.781	452.1	458.288	2	2	3	2	3	3	2	3	4705.33	4152.36	3683.39	1812.63	5858.2	3660.06	6345.17	4889.56	4804.47	4685.19	1268.14	2939.95	5323.72	2692.1	4828.9	5793.32	4703.39	1723.63	6233.64	4363.5	5123.51	4796.09	3890.38
509.055	509.047	509.057	31.5553	30.2485	32.4079	2	2	2	1	2	1	2	1	19628.8	13119.8	10855.9	8671.47	161.448	117.618	16703.1	9114.87	0	93.7157	14119.8	22314.5	221.098	25374.3	202.721	154.029	33636.5	27924.8	171.473	20491.3	99.4583	0	11349.2
509.064	509.063	509.065	246.055	245.297	246.53	2	0	0	0	3	0	0	0	1997.37	1628.67	374.123	457.897	431.803	238.944	80.721	101.818	96.002	144.011	450.141	3009.71	2816.67	2190.83	372.835	526.889	327.071	395.958	850.456	650.045	596.795	604.167	708.045
509.07	509.064	509.077	531.165	530.683	531.999	0	1	1	0	3	2	2	0	324.033	172.749	196.731	72.3422	1786.05	951.349	114.572	222.735	122.868	132.762	99.9629	1712.38	2017.2	1127.23	1054.52	1412.91	256.031	100.821	1342.2	1844.1	219.086	275.245	238.865
509.244	509.243	509.245	760.563	759.715	763.707	2	2	1	3	2	3	2	2	210796	180019	1309.97	170854	187890	1306.65	175556	1781.56	106155	188608	217299	194274	192596	1165.98	173927	121170	179749	1212.6	83535.6	199147	1205.64	139231	124524
509.244	509.243	509.246	749.606	747.36	751.779	2	3	3	3	3	3	3	3	349235	416881	432749	397179	361029	365753	336575	385454	314276	333523	310805	339811	380488	485962	380300	328977	335584	297630	379594	348008	435948	310062	294447
509.299	509.295	509.3	554.983	545.96	556.053	2	3	3	3	3	3	3	3	39217.8	41430.7	31684	38969.8	36085.3	37885	34802.9	37412	31109.7	40000.4	40189.9	38062.3	40902.3	36502.2	39522.1	32625	36253.4	29271.5	34352.4	37180.7	32803.7	31053.2	32359.4
509.298	509.296	509.3	534.751	533.974	535.387	2	3	3	3	3	3	3	3	14581.2	17760.9	14367.9	15708.4	16526	16892.7	16464.7	18313.8	13653.9	17740.2	18927.7	18036	18532.4	16260	17024.3	15138.4	17595.8	13114.2	15853.7	17330.8	14256.8	13568.7	11328.7
509.298	509.295	509.301	520.213	519.637	521.041	2	3	3	3	3	3	3	3	25773.8	27187.6	18960.9	24289.8	23727.7	25122.1	29872.4	34564.7	19525.2	27075.4	33043.5	23824.4	26270.8	23638.7	30910.1	19398.1	31862	22660.4	18115.6	25423.7	19700.3	21221.5	21158.3
510.095	510.092	510.101	238.775	238.488	238.98	2	3	0	0	3	3	2	1	3223.63	4923.53	3806.06	3367.12	2605.37	250.969	139.891	184.485	194.42	300.295	151.497	1879.31	1929.81	2228.33	1872.15	2076.52	2001.52	267.495	2446.6	3869.22	245.092	324.614	2189.46
510.096	510.089	510.108	257.166	257.021	257.846	0	3	0	0	1	0	1	0	237.734	435.408	1537.39	1063.57	665.714	170.139	130.825	68.806	109.804	188.131	111.122	786.584	176.974	194.654	226.691	144.625	266.187	310.953	845.784	381.425	162.485	261.324	299.167
510.247	510.246	510.249	749.579	747.075	752.12	2	3	3	3	3	3	3	3	133665	96789.3	73627	97757.9	96985.3	89465.7	68692.9	94593.1	72676.7	131684	85112.9	86116.9	90610.4	118562	92222.4	82378	75960.5	81962.4	84654.9	76405	80872.5	79807.4	65495.2
510.247	510.245	510.248	760.772	759.146	763.506	1	2	1	1	2	3	3	3	1168.13	38473.9	854.305	46563.7	40706.4	41569.8	978.904	1220.05	32775.2	952.366	997.561	44872	44773.1	887.351	42817	26810.7	48894.3	20973.7	25519.5	50660.1	28932	30190.5	34524.1
510.302	510.299	510.304	555.291	554.593	556.053	2	3	3	3	3	3	3	3	9349.9	10697.1	8395.66	9888.13	10139.7	10245.2	9333.21	9376.92	7172.09	10395.9	9993.86	7537.01	11085.9	11983.1	9857.63	8428.71	8894.18	8261.67	9745.43	9751.53	7715.92	7161.16	7842.64
510.301	510.296	510.305	534.669	533.752	535.726	2	3	3	3	2	1	1	2	3981.99	5466.08	3848.12	3268.56	4479.88	3052.07	4864.4	4057.69	3171.59	3303.43	3726.38	341.735	5045.45	4595.92	458.799	275.623	4199.46	3221.75	388.383	401.107	3977.19	295.14	2963.16
510.302	510.293	510.31	520.134	519.287	522.193	2	2	3	2	1	3	0	3	6176.57	5823.82	3728.25	193.04	4452.71	6563.01	5796.51	6595.4	503.885	2209.04	6437.7	336.75	258.117	5017.52	5435.41	5512.98	6013.05	385.672	397.156	405.917	4915.48	3283.27	3093.85
510.903	510.899	510.907	456.328	454.604	457.92	2	2	2	3	3	3	2	1	2422.11	1648.82	2444.08	375.671	2897.56	479.318	2878.19	3474.19	2000.66	1635.46	3485.73	1218.06	2329.79	2325.23	2314.3	3200.07	1676.12	391.11	2148.79	3508.44	2737.09	517.538	397.913
511.192	511.187	511.195	878.811	875.901	881.861	2	1	1	3	3	3	3	3	5309.01	8515.12	293.739	133.723	9192.65	232.754	172.279	11033.5	7585.53	7818.97	5351.69	4676.55	9012.69	6417.31	10266.8	10212.5	6589.18	5525.88	4884.2	6451.92	6108.91	5662.42	6146.43
511.211	511.209	511.214	735.289	730.639	739.095	2	3	3	3	3	3	3	3	26175.2	14792.4	20486.5	27499.3	25494	25301.2	24176	25142.1	19767.1	13737.8	23134.4	25248.7	12322.3	20082.5	13800.6	10839.9	24749.6	15074.3	17112.8	22799.8	20889.3	20723.8	20128.4
511.199	511.196	511.205	391.227	390.728	391.545	0	0	0	0	1	0	3	3	646.048	683.502	803.508	912.429	712.85	474.411	415.177	252.712	399.61	358.796	305.928	473.948	2545.53	538.65	714.867	407.252	344.634	5475.03	5527.67	6000.67	4837.39	4960.73	2173.39
511.245	511.243	511.248	749.771	747.749	752.893	2	3	3	3	3	2	2	3	49092.4	38423.1	24620.9	53073.7	25662.1	48310.2	34214.5	39890	31640.9	35192.6	47924	50042.9	51638.5	37291.1	1509.25	33903.9	25792.3	32856	29816.1	995.209	29072.3	27782.5	29952.4
511.302	511.297	511.308	555.192	554.521	556.053	0	2	1	3	2	2	1	0	1178.14	1446.83	1400.14	1538.02	1330.13	1717.57	933.922	1137.29	1860.15	2154.41	1304.42	1613.84	1581.04	777.494	1953.31	1525.6	696.659	740.25	1455.73	1345.71	1571.84	1561.04	1650.84
511.306	511.285	511.311	416.382	410.506	419.009	2	2	1	1	0	2	2	1	2615.18	1736.06	9760.19	2123.55	1085.61	1673.02	1179.46	699.934	984.884	735.978	3051.04	894.532	488.889	955.849	7754.81	902.784	1818.49	2733.81	1399.84	1325.15	6042.11	671.662	818.273
512.212	512.207	512.218	735.184	729.618	740.511	2	2	1	3	2	3	3	2	4345.44	7697.73	5191.92	4485.25	392.188	347.171	346.528	8546.86	3669.02	7956.4	8540.93	168.633	3043.45	7901.4	3858.25	4140.04	3859.86	5913.17	2110.41	3216.33	5919.95	513.921	4026.14
512.247	512.238	512.251	749.398	746.12	758.317	2	1	2	3	0	2	1	0	4613.57	2983.85	893.122	532.277	736.113	2895.62	3229.52	530.502	4010.43	5284.16	4465.83	637.08	649.332	594.868	3220.26	2089.53	618.149	592.546	7087.01	796.096	626.597	563.785	535.553
513.209	513.194	513.214	735.664	730.796	739.278	0	2	2	3	1	1	1	3	754.58	371.495	431.332	3093.98	2778.6	1006.01	2085.23	1938.75	3224.08	2647.14	2216.06	1800.33	650.898	462.211	635.002	807.215	3317.32	652.492	2186.37	480.977	4274.51	4538.28	3163.58
513.216	513.206	513.221	309.007	308.525	310.064	0	2	2	1	1	3	1	1	1047.21	887.138	2911.58	3135.59	482.666	1949.4	2456.48	378.834	689.377	2545.4	695.16	902.463	881.052	2360.46	2678.48	2830.89	2652.08	1398.24	1682.39	1665.81	2415.84	1216.32	1274.31
513.292	513.282	513.295	331.046	328.899	332.974	1	3	1	3	2	2	0	0	7399.51	370.157	8738.29	2646.07	2121.1	5929.09	580.499	392.509	4996.67	2600.58	3773.57	4502.81	347.301	2172.65	5443.52	2029.07	105.912	45.4389	189.003	266.135	56.9661	227.033	202.4
513.274	513.252	513.282	475.671	474.223	482.836	2	3	0	0	1	1	3	1	1378.47	422.042	3280.25	1630.8	1593.67	491.308	176.695	170.867	341.305	287.747	393.551	450.496	388.575	2005.27	1670.13	390.364	218.849	1679.65	2617.53	3318.67	1308.83	1077.3	1024.82
513.361	513.356	513.365	824.234	822.28	826.272	2	2	3	2	3	3	2	2	3555.99	3375.83	3959.89	2927.19	361.835	1729.61	3135.45	2814.31	283.78	2335.43	1322.74	3318	2824.25	1355.76	3978.96	3457.42	1540.19	4147.75	3157.87	257.271	3021.52	406.093	2591.63
514.167	514.16	514.173	250.031	249.209	251.094	1	3	0	0	1	1	3	3	736.858	3352.74	5263.67	1303.28	872.407	422.215	379.961	159.505	331.936	249.178	347.085	700.513	792.239	9396.62	12458.6	732.409	699.94	6808.99	4919.87	1917.43	1605.17	1820.71	1220.77
514.325	514.322	514.33	274.678	273.671	275.153	2	1	1	2	1	2	2	1	3438.52	1456	1447.77	329.021	353.765	3265.86	134.104	213.544	284.283	2283.85	2556.56	371.116	311.598	2577.77	1774.88	1754.02	148.928	1406.35	2824.66	465.914	372.339	230.433	1786.19
515.124	515.123	515.126	521.896	521.316	522.604	2	3	3	3	3	3	3	3	89485.6	95240.8	92608.1	88826.8	65284.8	77666.1	50171.5	54425.3	66695.4	55310.2	64526.5	72521.1	67268.8	68713.9	59662.5	68972.2	54011.4	94658.3	84788.3	86512.7	92076.5	83168.7	85962.3
515.264	515.257	515.272	267.956	266.239	268.417	2	1	0	0	0	0	0	0	527.638	736.564	54.9385	186.711	530.581	146.245	55.8303	38.7923	123.996	75.872	116.157	195.873	135.14	93.1066	48.2601	129.155	124.393	150.38	0	34.0023	0	49.1571	55.9067
515.291	515.287	515.297	709.074	707.235	710.065	2	2	3	2	2	3	1	3	3158.71	2690.26	266.378	2723.92	2465.73	3045.13	2607.79	3115.25	2456.51	301.214	2038.59	2937.08	3050.16	218.345	2968.2	2125.7	2110.69	264.659	182.859	2307.05	2557.49	2471.99	2353.62
516.127	516.125	516.13	522.053	521.316	522.604	2	3	3	3	3	3	3	3	20391.9	21759.6	21309.6	19659	14745	17172.4	10170.4	12762.9	14945.3	10825.7	14417.6	16936	15941.7	16210	10799.9	15435	10356.4	21595.3	19470.6	19045.2	21316.1	19384.6	19254.8
517.076	517.074	517.079	404.912	404.57	405.423	2	0	0	0	3	0	2	0	7454.1	11106.4	679.855	935.841	861.658	417.932	258.132	308.627	290.819	287.403	250.822	4841.64	1701.8	8022.78	717.23	366.788	395.758	300.102	5185.03	8464.38	865.581	775.879	571.93
517.134	517.128	517.145	521.285	517.401	522.088	1	3	3	3	3	3	3	2	2288.24	4448.75	6468.47	4762.36	4576.35	5482.11	1485.72	3421.85	4022.97	4460.95	4277.31	5551.37	2555.95	5528.03	4515.75	5297.86	2680.57	5452.23	4541.28	4653.68	4245.05	2721.19	4026.14
517.157	517.153	517.164	206.458	206.104	206.971	2	2	2	3	1	2	0	1	2365.48	2186.26	338.27	2980.63	3306.94	2488.68	158.762	2243.13	2429.05	3022.05	3215.56	1739.41	345.721	287.867	239.089	1941.79	2103.03	443.412	249.064	438.814	361.719	478.433	2221.5
517.208	517.206	517.211	878.97	875.306	888.24	2	3	3	3	3	3	3	3	36831.9	56579	38200.2	52299.4	46722	49279.1	31912	56164.8	40119	37447.9	37094.3	21566.7	56816.7	29518.3	41549.2	41685.8	32177.6	29190.9	40368.3	36784.1	25473.2	20916.3	36067.6
517.271	517.263	517.282	768.821	765.713	774.489	2	2	2	3	2	1	1	2	951.46	3432.47	1374.95	2582.43	158.474	780.25	111.167	1883.61	803.962	2194.96	1976.03	1666.8	1742.12	136.801	126.591	745.802	216.235	264.762	1778.49	233.382	2594.9	148.738	1805.71
518.062	518.055	518.07	235.065	234.487	235.471	2	3	0	0	2	3	3	2	4215.15	3753.46	3585.59	3282.62	1861.04	285.737	168.157	70.8019	156.99	263.531	235.431	2665.67	299.55	3985.14	2636.93	2754.13	2308.12	2638.26	2970.88	3108.02	1068	426.115	1956.1
518.211	518.207	518.218	878.47	875.306	881.496	1	2	2	2	1	2	2	3	3710.02	220.676	6241.84	236.237	3434.85	194.885	5924	5932.46	5561.65	165.055	6016.22	5388.08	211.1	277.084	7144.33	189.427	5076.65	3139.48	2830.46	194.371	3068.36	6277.93	4748.8
518.876	518.868	518.879	706.368	702.618	706.773	0	3	0	1	0	2	0	1	3103.85	2357.47	1386.54	1781.84	2004.48	1903.26	3055.92	2225	1450.77	1239.49	2579.96	2746.9	2363.03	3181.61	2366.24	1295.23	1339.47	2343.07	2220.51	3046.66	1745.69	1734.48	2490.37
519.178	519.166	519.182	831.805	827.942	835.788	1	1	1	1	0	3	2	2	976.333	525.719	560.063	2762	479.246	437.622	455.212	964.662	249.205	541.763	2202.8	359.707	250.037	410.549	871.546	1775.46	1491.57	2402.98	1959.06	377.629	1406.89	355.37	1166.22
519.186	519.18	519.192	295.502	295.27	295.84	0	3	0	0	1	2	0	0	605.427	867.868	2301.59	2150.5	1253.09	238.375	458.972	313.969	450.745	181.784	423.198	655.2	392.725	488.106	577.926	1523.24	1463.33	600.496	713.619	610.925	1194.72	451.812	309.829
519.24	519.234	519.245	477.778	477.195	478.379	0	3	0	0	1	3	3	3	499.273	545.853	4600.39	5860.36	2233.14	351.271	259.672	289.418	260.638	369.85	297.413	495.863	1483.43	395.254	4429.02	1162.31	1456.76	3014.28	2923.04	2167.95	7117.6	5489.42	2592.76
520.907	520.902	520.915	704.24	701.47	708.384	0	2	2	3	2	1	1	0	4171.99	3315.41	3647.66	2843.85	2750.59	2173.78	1834.29	3429.59	1620.81	4399.68	781.166	1384.73	2355.94	4303.78	3074.88	2617.81	2282.23	3912.24	2929.5	2690.84	2796.65	2810.7	3161.55
521.068	521.064	521.069	383.923	383.786	383.93	2	0	0	0	0	0	1	0	5788.45	3337.75	465.6	461.296	349.707	160.075	266.974	144.003	86.9567	156.811	129.281	601.087	489.729	654.101	263.535	391.061	432.745	469.462	688.078	5613.41	607.254	439.872	546.65
521.191	521.187	521.2	255.853	255.35	256.216	1	0	2	3	3	1	2	0	5116	543.252	621.259	645.555	729.48	219.402	2820.94	1554.06	1852.53	1043.02	2489.76	2926.07	1437.55	4643.57	567.985	654.644	3579.71	7673.8	1124.11	5269.94	1419.5	963.393	582.097
521.205	521.201	521.207	273.025	272.657	273.378	2	2	0	0	0	3	3	2	3468.38	4288.58	7536.54	9075.66	440.414	445.982	263.803	214.519	309.326	163.92	269.579	811.869	606.644	582.77	8083.72	4585.93	3760.92	3345.06	5830.8	7581.15	5086.2	776.931	4901.33
522.206	522.2	522.214	273	272.549	273.2	1	3	0	0	0	1	1	2	342.541	942.532	2189.61	2277.78	1508.73	160.116	328.978	176.1	230.817	221.277	211.976	341.429	608.986	649.706	612.054	436.876	1286.25	529.007	541.115	1783.76	729.818	1372.26	1323.06
522.886	522.883	522.895	456.646	454.921	459.753	2	3	3	3	3	3	3	3	14820.3	15130.9	15194.7	14220.7	15271.4	14750.2	15621.3	14863.9	15266.2	14309.5	15352	10928.2	15772.4	15355.5	15609.6	14261.4	16083.2	15462.2	14341.6	15398.1	13777.2	13386.2	11562.8
522.961	522.958	522.966	202.641	202.366	203.033	2	1	0	0	3	1	3	0	7162.92	6780.93	992.297	166.972	143.585	116.903	150.654	52.2401	136.832	103.814	78.8031	8231.22	5456.37	8612.13	235.86	1343.67	186.697	2987.69	10670.2	11266.2	264.378	312.242	122.655
523.222	523.216	523.224	374.039	372.977	376.258	1	0	3	1	1	0	0	0	1140.64	3290.73	2879.66	2402.52	2289.76	10615.2	700.683	8350.2	764.88	8407.91	1116.97	897.444	3250.99	1248.05	2704.18	1821.95	2243.58	1761.28	1665.94	2188.78	2984.02	2405.56	2467.67
523.222	523.215	523.227	707.009	705.883	708.795	2	2	3	3	3	3	3	3	3925.04	4772.85	1696.12	240.31	2217.12	3431.35	3797.96	4313.26	2360.32	4253.01	4468.3	3413.81	4026.11	4742.94	3517.86	2415.74	3186.34	2366.55	3655.91	3793.33	2508.97	2549.07	3275.01
523.228	523.221	523.23	395.25	394.347	396.431	0	0	2	3	1	0	0	1	761.856	772.689	1143.66	1283.92	925.947	424.751	943.986	2455.36	565.318	2714.32	1753.82	464.554	971.537	776.115	882.181	733.382	781.56	953.002	1145.72	1415.34	1517.26	1513.94	1060.23
523.887	523.879	523.896	456.589	454.186	458.819	1	3	3	1	2	1	2	2	184.79	1259.96	2227.56	858.676	1536.68	2466.21	1002.04	1924.33	144.563	1062.59	127.522	1688.71	172.225	2596.34	243.268	2262.55	294.088	1307.72	308.656	1924.38	826.75	389.241	1581.72
523.964	523.962	523.971	202.457	202.054	203.083	2	0	0	0	1	0	2	0	2113.33	1389.13	167.715	221.279	180.332	88.9444	96.5109	145.985	172.898	130.436	83.8473	256.383	185.368	1832.94	95.1452	134.483	105.28	198.959	1413.12	2054.35	145.363	158.654	206.227
524.883	524.881	524.886	456.47	455.919	458.446	2	3	3	3	3	3	3	3	18939.1	16276.5	20372	20299.1	20946.6	17317.7	19304	19522.3	19952.8	17915.6	21015.2	19769.4	19518	19690.5	19297	19422.7	19266.3	18689.4	18767.9	19850.6	18923.9	18558.7	19048.3
525.028	525.021	525.031	31.5533	30.3034	32.4079	2	3	2	0	2	1	3	2	29685	18975	12503.9	11948.3	9303.56	34.0383	26341.9	12594.7	0	45.1724	0	33753.7	41.8582	34308.7	61.0527	11.4596	42105.4	30435.8	14849.6	27652.5	113.618	4879.42	13799.2
525.079	525.067	525.085	232.108	231.343	232.916	1	2	0	0	1	3	2	0	1901.07	172.232	385.446	2205.82	1592.24	22.2401	71.6107	60.3344	128.776	165.205	0	1160.64	287.382	152.391	1726.86	1017.44	1911.21	2710.93	3267.24	425.401	464.546	317.975	458.684
525.175	525.172	525.185	922.546	917.148	927.099	1	3	1	2	2	3	2	3	277.493	5496.57	6848.94	6167.39	3199.52	3443.8	250.483	234.148	3321.13	3352.44	247.663	1918.38	6601.25	209.488	5490.89	3990.11	2941.24	3695.94	1152.61	211.768	2204.16	2897.42	626.891
525.219	525.212	525.221	192.624	187.636	193.71	2	1	1	2	1	0	0	0	1233.73	2617.48	1026.32	1033.52	697.927	1558.65	1484.32	4571.73	679.493	6305.87	7278.26	867.166	768.822	695.257	622.88	521.65	780.621	949.61	1388.69	916.574	996.21	1137.03	641.126
525.21	525.196	525.214	336.773	336.008	341.064	0	0	0	0	1	2	1	3	675.161	593.399	1339.8	901.851	938.596	355.82	449.255	253.261	400.572	407.849	642.599	399.345	656.774	869.108	3105.02	710.047	1066.61	1413.46	1325.51	6177.03	3701.29	3041.01	3888.75
525.24	525.23	525.252	651.593	650.51	654.046	1	3	3	2	3	3	2	2	2714.44	185.964	1700.62	2382.64	2931.9	2731.11	2978.4	2566.25	2311.65	2176.73	206.739	2542.99	3268.49	3958.13	3104.15	937.137	2413.98	2067.62	2228.85	201.731	71.1089	3004.34	2017.96
525.885	525.879	525.892	456.493	453.915	458.109	2	2	2	3	3	2	2	1	2855.47	2797.81	3186.44	462.224	2506.89	3290.6	2537.65	307.58	1716.85	3209.58	2246.44	2999.91	2921.72	2772.33	2486.04	2884.27	296.764	2822.79	3363.02	427.788	397.085	391.306	2858.47
526.281	526.276	526.284	361.97	361.494	363.568	2	2	0	0	2	1	2	3	5260.5	5679.62	463.518	1621.39	1416.07	346.046	349.05	312.998	308.259	199.915	337.618	1073.74	5795.59	5277.25	371.731	499.554	598.849	1868.07	493.808	2430.43	3060.75	2939.69	2758.78
526.882	526.877	526.885	456.606	453.386	457.869	2	3	3	3	3	3	3	3	9625.72	7866.01	9972.98	10326.2	10821.2	3820.73	10771	9165.31	9784.45	10827.5	9677.97	10477.5	10848.8	9776.54	9440.7	10448.5	9167.68	3824.15	8578.48	9704.44	8325.36	9900.2	9641.1
527.119	527.117	527.124	666.838	665.446	667.689	2	1	0	2	2	2	2	3	1300.24	1408.03	434.759	1547.87	762.29	720.019	531.039	622.462	1304.4	2071.6	489.084	1502.35	1987.84	614.297	1736.93	672.297	1343.52	361.704	1671.63	2127.71	835.086	1244.88	1509.12
527.188	527.187	527.19	734.919	730.639	741.308	2	3	3	3	3	3	3	3	91254.5	97489.7	69444.2	53488.1	44733.2	94596.8	88532.7	91515.4	71351.1	92852.3	88705.9	93683.7	46549.1	85581.8	43916.4	74045.6	51775.4	70435.3	79055.8	93509.3	42880.6	74565.7	71572.8
527.185	527.182	527.187	921.368	919.773	924.987	2	3	3	3	3	3	3	3	13031.8	15161.5	12478.9	14116.5	14662.6	12614.7	13179.1	11802.9	9610.58	11054.7	6408.5	12101.1	13200	13646.5	13796.4	13834.8	13003.6	12294.3	13678.8	13957.2	11686.7	13204.3	13598.5
527.2	527.188	527.225	942.999	933.984	945.929	1	0	0	0	1	0	3	0	562.973	6238	508.434	507.339	579.475	498.478	439.884	509.846	503.12	483.993	458.161	656.481	444.147	1837.86	503.278	507.151	576.234	1581.97	2217.07	1831.26	426.584	715.177	641.452
527.252	527.247	527.261	780.1	778.817	783.877	2	3	3	3	3	3	3	3	30229.1	32754.2	14680.5	33786.9	23885.8	38020.6	28606.2	27378	19661.8	20484.5	31735.4	30781.8	8240.87	17093.2	29925.1	21982.3	27307.5	24867.6	16754.3	33442.3	20365.2	13326.7	14761.5
527.291	527.287	527.296	863.707	863.051	864.424	2	3	3	3	3	3	3	3	7819.98	11338.3	5603.1	10450.4	8586.49	9898.38	4233.52	10636.1	5181.71	10784.8	7943.07	7036	12646.7	4566.67	11979.5	6483.32	7491.74	4828.76	6861.09	7830.53	6565.24	4829.79	5453.22
527.272	527.265	527.277	448.918	448.196	457.417	2	3	3	2	3	3	3	2	4386.39	3701.94	2259.52	4687.52	4136.07	3065.1	3752.18	4527.59	549.709	3641.19	2230.86	3932.35	4824.44	3369.76	5572.02	2664.5	3326.21	3065.28	3707.81	4325.73	3901.64	4758.25	1400.83
527.288	527.255	527.296	613.091	610.486	618.976	1	3	1	3	1	1	2	2	1144.12	311.902	1167.37	2272.35	1900.14	1394.13	205.565	248.15	2130.94	2056.39	1317.55	255.788	1059.62	169.891	369.45	236.09	1148.7	1302.06	1366.97	240.054	3031.71	250.362	1488.91
527.288	527.281	527.297	497.072	496.724	497.444	0	2	0	0	0	2	2	3	998.676	1341.77	1950.38	1585.45	1508.46	1079.13	1029.8	1267.15	1003.76	740.487	1060.92	1110.52	1492.53	1131.68	2125.39	996.636	700.54	3531.77	1175.8	2202.8	6659.46	6178.01	1924.82
527.284	527.273	527.285	279.387	278.859	280.109	0	1	0	0	1	0	3	2	286.443	210.817	1192.34	232.928	153.042	170.906	179.231	104.919	128.376	70.4955	99.9374	751.956	186.614	274.338	154.614	173.338	103.879	1091.25	2430	1874.97	1476.46	2835.61	311.717
527.307	527.297	527.311	359.886	356.372	362.895	2	2	2	2	2	1	3	3	9892.72	5463.67	18146.9	3779.54	556.817	12699	3268.85	655.642	7353.07	642.219	10830.5	8353.13	943.927	4252.55	16673.3	793.406	448.887	5561.92	9132.9	1568.97	10998.4	2928.88	1926.03
528.008	528.001	528.016	779.864	778.276	783.795	2	1	1	2	0	2	1	1	6137.54	7292.87	246.755	112.318	7931.29	153.431	205.666	9433.54	64.6861	13863.6	12519.6	265.784	225.446	228.19	8015.5	3647.16	181.381	163.583	6957.76	54.5337	10187.7	141.614	195.349
528.192	528.189	528.196	735.017	730.504	740.767	2	3	3	3	3	3	3	3	21746	11673.8	15297.2	11826.8	23002.7	11011.7	13417.8	10467.6	16577.5	8735.72	11003.2	11622.9	20703.6	21160.3	9698.86	16383.6	11977.2	16237.7	17878.1	12432.6	14928.6	16489.5	8865.66
528.19	528.185	528.196	921.94	919.384	925.331	2	3	2	2	2	2	0	2	2085.9	1989.98	2320.61	2470.1	3150.43	2212.2	218.954	1900.25	2047.61	267.371	1860.15	235.443	2627.1	1676.45	280.117	1756.58	2127.57	276.781	223.874	76.7733	175.171	2298.58	2676.8
528.218	528.216	528.219	298.768	298.554	299.203	2	3	3	3	3	3	3	3	55234.4	54010.4	44597.8	49809.2	53507.6	47900.8	49983.8	37979.1	47679.4	54729.9	57706.1	52647	60117.3	46587.7	46466.9	50987.7	53809.9	41666.1	42159.1	48362.7	42796.8	40751.1	36435.7
528.295	528.291	528.308	863.696	861.59	865.517	2	2	2	3	2	3	2	0	1498.98	1114.39	259.438	973.93	1597.88	2256.45	72.8906	2700.28	958.248	3027.67	1883.61	1857.79	2372.79	196.013	2588.86	1450.45	996.645	902.01	217.692	1402.59	148.255	179.318	98.4453
528.31	528.3	528.323	359.57	355.133	362.991	2	0	1	1	1	1	0	0	2748.24	2042.69	677.116	498.672	464.842	542.509	279.077	585.119	504.018	1140.2	383.505	532.311	552.309	349.132	1659.44	727.395	492.322	492.001	510.065	746.692	648.243	407.579	709.037
528.719	528.716	528.721	298.768	298.554	299.288	2	3	3	3	3	3	3	3	25129.7	26254.8	19341.6	22764.6	24770.8	24131.1	23379.4	20432.2	22169.8	25880.3	28934.5	24472.8	26650.5	22930.1	22139.5	25901.6	23057.8	19413.1	19854.6	23092.4	21029	19897.2	17857.5
528.894	528.879	528.901	457.998	453.737	459.458	2	3	3	3	1	2	3	3	5773.47	6745.85	2553.45	4712.99	5537.06	5199.63	5375.49	4040.82	5588.53	5668.26	3668.2	4079.09	310.279	579.996	520.65	2507.47	4329.44	3176.7	2794.9	6749.35	2676.8	5798.06	5911.59
529.05	529.044	529.053	36.7973	35.5493	37.2727	1	0	3	0	0	0	0	0	1908.44	105.342	77.1563	52.6327	201.857	2086.03	3308.01	3800.59	90.6094	168.86	122.22	100.746	107.786	142.586	160.206	103.154	193.664	31.9826	117.456	189.632	95.0347	115.872	175.503
529.136	529.127	529.14	611.754	610.478	612.563	1	2	2	2	1	0	1	3	168.445	1331.17	229.878	797.342	1439.06	1342.59	160.674	1803.29	83.5299	1617.75	1119.14	153.86	153.603	1191.06	108.969	140.234	115.283	173.458	126.563	848.273	897.006	1396.55	975.017
529.19	529.185	529.196	734.832	730.14	737.889	2	2	2	2	1	1	2	3	6686.29	5813.25	5666.81	2487.57	332.031	390.366	6148.41	3756.01	327.338	8062.34	2295.66	447.932	3645.65	298.393	435.364	5390.99	384.592	5056.83	7014.15	351.94	5282.73	4572.99	1838.16
529.218	529.215	529.221	298.805	298.334	299.259	2	3	3	3	3	3	3	3	14089.5	12300.7	10753.4	11826.3	14379	12020.4	12717.8	8431.07	11450.5	13451.8	11198.1	14603.8	15299.8	12407.7	12781.6	13378.9	13835.9	11748.3	8596.33	12823.1	11030	9327.86	8641.75
529.311	529.291	529.312	779.826	772.15	780.894	2	3	3	3	3	3	3	3	4.04653e+06	4.7731e+06	3.24127e+06	4.46858e+06	4.30061e+06	4.45325e+06	3.87377e+06	4.52705e+06	3.4586e+06	4.51519e+06	4.05739e+06	4.05473e+06	4.69881e+06	3.61988e+06	4.51745e+06	3.54406e+06	3.86361e+06	3.08801e+06	3.56485e+06	4.05327e+06	3.37801e+06	3.38313e+06	3.24914e+06
529.72	529.718	529.725	298.675	298.377	298.943	2	3	2	2	3	3	2	3	4861.46	3159.64	3305.8	3462.18	4542.31	4092.9	238.372	3254.89	3352.52	4172.53	165.277	4009.05	3682.76	3969.86	3725.77	4279.63	4191.46	232.828	3014.17	3493.19	3546.45	4029.89	2279.2
530.313	530.312	530.322	779.826	773.232	780.894	2	3	3	3	3	3	3	3	1.13475e+06	1.37666e+06	900311	1.29086e+06	1.22662e+06	1.27832e+06	1.09241e+06	1.32185e+06	975224	1.32811e+06	1.18524e+06	1.15083e+06	1.35621e+06	1.01979e+06	1.30357e+06	993613	1.10029e+06	845657	1.0053e+06	1.15105e+06	947262	940134	907386
530.849	530.833	530.865	197.013	195.658	198.369	2	0	0	0	0	0	0	0	342.862	376.429	576.846	504.865	665.951	658.378	547.562	752.906	481.652	544.831	742.432	597.822	606.545	596.724	330.173	603.859	646.227	430.248	566.983	576.932	478.261	458.94	609.488
530.897	530.89	530.901	458.569	453.049	460.026	2	3	3	3	2	3	2	3	3681.04	7438.5	4126.33	8092.76	5278.39	5518.04	4215.33	4958	2702.09	6975.56	3636.88	4172.34	755.147	3286.65	5326	5082.62	4665.21	332.589	3646.43	6378.95	2757.3	4943.95	4793.38
531.01	531.008	531.013	202.725	202.366	202.851	2	0	0	0	3	1	3	0	8929.15	8095.6	310.579	151.798	259.551	99.032	209.13	180.035	107.134	162.101	161.01	8384.84	5261.7	9755.58	206.136	232.545	1759.28	3844	10705.8	11347.8	433.902	240.852	157.041
531.039	531.031	531.043	31.9858	30.277	34.9178	2	2	3	1	3	1	3	3	15075.3	14711.2	27370.9	13321.8	119.319	8627.85	9955.68	12392.2	0	88.6587	13611.8	17374	2918.11	19495.2	23.9489	75.8368	24363	42506.2	27593.9	20505.9	14691.6	12964.1	32265.9
531.307	531.298	531.313	618.469	614.536	628.333	1	2	2	1	3	2	3	2	464.684	3216.02	5771.28	1690.24	460.653	2960.01	384.841	3120.92	281.096	1957.64	321.719	1958.31	4838.28	2295.56	3187.53	317.721	2440.33	2294.21	5289.21	2505.53	518.475	6347.54	4487.49
531.31	531.309	531.311	779.814	778.817	780.894	2	3	3	3	3	3	3	3	406058	487903	314789	461811	439328	461057	391847	464957	351083	470224	419218	407636	486303	364753	469908	349875	389948	303244	353957	409090	340185	336319	323616
531.894	531.89	531.914	458.053	457.435	459.608	0	0	1	1	0	1	3	0	251.473	243.514	283.281	390.549	325.673	301.614	178.022	891.437	327.466	1270.71	128.201	286.576	333.944	295.664	305.478	690.176	259.751	1103.96	565.029	638.762	228.232	316.561	278.038
532.311	532.31	532.313	779.814	778.817	781.26	2	3	3	3	3	3	3	3	85120.5	104646	69780.7	97711.5	95888.4	99077.9	80061.4	99543.9	73805	99318.4	88111.3	88562.9	101675	75488.3	97393.3	76733.8	84277.3	63300.7	76787.1	87759.3	70879.2	69771.5	67852.5
532.894	532.875	532.898	458.007	453.243	458.862	1	1	1	3	3	1	2	1	247.364	2331.63	244.863	313.508	1730.15	259.461	306.666	1817.88	2190.08	1151.7	1585.45	2271.58	2050.37	1804.56	350.788	179.403	1932.3	349.744	2509.22	2391.09	282.129	540.194	261.596
533.205	533.203	533.209	735.873	730.777	741.025	2	3	3	3	3	3	3	3	26192.3	26009.4	21983.2	12271.5	25485.6	16415	14291.3	11566.2	18692.4	23069.6	13509.6	14299.6	23054.2	11891.7	12975	9732.27	13619.2	20860.4	18990.6	14084.7	19551.5	20290.2	17752.7
533.312	533.308	533.316	780.076	778.546	781.898	2	2	3	3	3	3	3	3	15228.6	19617.9	249.684	16300	17348.2	6247.23	13459.4	17484.6	12466	19417.9	16650.9	14664.4	16967.2	10679.8	15059.1	14047.5	13735.4	11838.1	11562.3	14311.2	12455.6	12745.2	12181.1
533.457	533.453	533.466	921.966	919.719	924.731	1	3	2	2	1	3	2	3	2214.05	127.316	2655.9	3844.08	3204.52	2009.55	17.8071	2800.78	37.3817	2031.31	2316.27	8.75678	2799.3	20.5137	2213.56	2647.78	2551.59	0	2472.69	2033.33	2680.79	2664.24	2631.85
534.208	534.202	534.218	735.433	732.534	739.962	0	2	2	2	3	2	1	3	214.201	241.557	2553.8	4166.3	235.492	4098.65	199.828	4343.41	2264.24	2479.39	181.653	1147.64	3505.39	1380.78	275.837	2896.97	2632.68	1525.19	181.921	215.504	1896.64	3924.02	3148.01
535.017	535.014	535.02	306.117	306.104	306.13	2	0	0	0	0	0	0	0	513.957	1226.82	217.695	87.753	138.519	86.6092	65.8969	36.4284	48.84	91.3775	121.542	88.2314	93.5754	193.367	125.561	44.1582	76.6642	139.994	173.945	305.726	241.096	197.714	347.639
535.152	535.149	535.154	831.781	828.509	837.287	2	2	3	3	3	2	3	3	6969.16	12177.7	10999.3	1161.12	16753.6	10776.1	7611.76	10609.3	18432.2	10635.1	9369.53	7165.63	11882.8	8727.08	10558.6	1094.92	10513.4	11688.2	10527.5	12347.3	14403.9	16380.9	11088
536.169	536.167	536.172	31.6289	30.4974	32.6077	2	3	3	3	3	2	3	3	189504	183275	18380.7	21644.1	90245	303282	622916	321658	13118	80992.2	460816	248692	21089.9	173394	154.824	5224.82	221083	104246	50153.8	52421.6	18108.2	12784.4	43365.8
536.157	536.145	536.168	832.753	827.836	838.231	1	0	2	3	3	0	1	1	1659.72	495.01	257.384	379.417	508.18	1324.77	1086.8	504.598	1313.58	880.395	495.096	621.765	3389.88	924.673	509.396	229.142	505.007	236.826	812.312	248.185	258.393	2349.62	166.777
537.103	537.1	537.106	636.111	634.807	638.04	1	3	1	1	2	1	0	1	10495.4	3115.63	23478.3	5313.66	22501.2	13960.9	1843.24	3196.47	23663.2	3363.41	2646.91	25975.7	8385.98	872.742	3190.24	3622.93	15336.1	3313.25	3819.31	2439.24	4103.59	3563.57	16570.1
537.17	537.169	537.173	31.1658	29.8648	32.5633	2	0	3	2	2	1	2	1	43258.7	40129.3	100.393	146.415	58.3101	66040.8	138124	72271.5	0	17664.7	102649	53814	39.4952	37830.5	121.431	131.112	48572.1	22498.6	11447.2	0	121.71	0	9638.59
537.214	537.207	537.218	392.934	380.413	393.474	0	1	1	0	1	1	3	3	1250.91	605.246	1607.85	1910.97	1630.79	194.564	198.318	450.427	379.674	315.591	474.557	616.124	487.724	977.098	1889.31	746.97	983.793	1992.74	5317.79	10079.5	4652.05	6889.97	7540.71
537.224	537.222	537.226	234.728	234.439	235.012	2	3	3	3	3	3	3	3	25895.7	25050.3	20302.5	27526.2	25572.7	26827.5	26225.4	27738.3	22680.7	27136.6	27630.3	26425.4	26945.9	23155.1	24554.9	21714.3	24893.9	19978.7	20855.9	25052.9	20798.8	22218.4	21298.9
537.274	537.26	537.275	942.644	935.947	944.117	2	3	3	3	3	3	3	3	149387	274216	132541	242627	211956	212099	110227	217134	132953	228659	143659	148685	276060	119596	237926	139412	109970	89141.9	156077	152481	137494	114430	107042
537.326	537.321	537.332	597.279	596.004	598.821	2	3	2	2	3	2	2	3	5138.9	7082.65	3508.02	4893.47	4809.9	3704.93	4503.68	502.146	2274.48	489.054	4954.79	3888.41	6005.3	3952.44	4803.08	354.05	4871.29	4461.85	3813.05	713.092	2655.22	3905.92	4246.81
537.332	537.327	537.337	636.023	634.478	637.056	2	3	1	2	2	2	1	2	4411.76	5936.35	2784.32	5183.54	3902.12	4655.61	2157.82	2416.44	1685.09	4366.51	2729.9	2387.98	3582.77	4029.53	4028.68	1751.3	3817.76	1948.27	1508.82	2348.19	1334.16	2832.23	3253.33
538.169	538.166	538.17	31.2355	29.5277	32.3957	2	1	3	2	2	1	1	0	18139	17495.4	101.74	106.247	8802.41	29395.6	63540	32863.5	0	7990.58	48214.2	25186.7	0	17922.1	48.5716	29.3224	21685.8	9911.85	51.3034	0	84.6249	0	0
538.227	538.216	538.234	234.709	233.242	235.264	2	2	3	3	3	3	3	3	6517.71	6178.5	4676.83	6085.4	263.371	5812.91	5960.15	5936.34	4794.54	5662.95	5731.6	6215.33	5212.24	5768.22	5980.57	5429.25	5764.36	4866.62	4748.67	6148.47	2858.67	5151.18	5247.79
538.223	538.216	538.238	393.696	392.761	397.184	0	0	0	0	0	1	1	3	568.891	560.379	886.937	873.907	546.245	304.027	357.978	159.587	257.421	238.061	317.123	307.832	492.319	602.615	614.579	731.697	607.134	803.949	1920.9	526.706	1308.67	2353.61	2778.51
538.277	538.275	538.279	942.476	938.901	948.727	2	3	3	3	3	3	3	3	39624.5	56686.1	34346.3	59987.8	56039.4	57513.5	28185.7	64432.3	29995.2	59989.1	32954.3	37487.7	78955	32178.9	46875	38132.9	30576.6	22965.6	41195.5	40174	35485.1	31387.3	27806.4
538.864	538.853	538.874	456.719	453.643	457.675	1	0	0	1	3	1	1	1	732.638	238.094	217.953	312.893	332.396	192.263	229.428	178.231	149.984	1093.28	307.923	1423.61	1041.69	747.735	209.439	842.288	233.288	211.194	252.854	1011.74	901.408	345.197	255.543
539.006	539.004	539.008	202.409	201.733	203.085	2	0	0	0	0	0	0	0	1488.58	845.942	256.308	285.735	181.981	244.9	146.936	78.5525	51.5537	159.748	165.033	361.494	183.338	279.603	173.761	188.07	127.464	269.983	362.796	332.128	296.433	295.403	245.692
539.227	539.218	539.23	234.55	234.072	235.046	0	1	3	1	2	1	1	1	341.443	366.132	413.086	1842.59	292.039	2582.87	2256.61	2599.07	279.651	2031.37	510.47	566.688	2760.9	2665.64	372.252	522.931	1900.03	390.463	2252.97	248.508	434.22	481.984	1821.22
539.275	539.272	539.278	942.668	939.069	947.041	2	3	2	3	3	2	3	3	12992	25835.5	11883.6	24267.7	17084	774.602	11084.1	13564.5	10934.3	22549.6	13027.8	13694.2	27700.7	10728.1	15153.4	609.265	10543.7	8212.07	8803.5	15020.4	11826.8	11640.3	8766.72
540.86	540.854	540.866	457.392	455.873	458.257	0	0	1	0	0	3	2	0	458.778	321.929	367.254	343.252	203.458	364.646	329.89	1457.54	331.921	254.616	231.492	83.8352	377.566	257.089	1806.2	2128.16	1713.17	738.641	1250.43	384.38	394.4	305.063	324.556
541.048	541.043	541.057	232.388	231.74	233.108	2	3	0	0	3	2	3	3	3747.1	3394.82	3634.45	4494.56	2462.55	329.559	272.36	229.222	301.608	316.898	392.705	2915.23	1886.86	3477.66	2977.73	586.578	2473.06	4527.86	4428.84	4252.92	5101.6	4954.07	5487.44
541.137	541.133	541.142	361.806	361.494	362.508	1	3	0	0	2	2	0	1	481.697	1867.9	3921.53	3479.39	1949.88	238.196	103.221	123.449	145.555	91.6912	183.098	472.403	5255.85	1828.98	3409.14	5424.02	441.162	477.827	752.947	561.826	620.929	1673.48	449.235
541.17	541.168	541.173	832.728	828.361	839.508	2	3	3	3	3	3	3	3	48741.5	73088.6	66702.9	31493.3	63825.7	61134.2	31510.9	41034.8	28858.1	69978.8	48918.5	45877.7	72507.7	42896.2	30503.4	75206	45695.3	51998	75008.9	47147.3	42290.9	62553.9	60179.8
541.322	541.31	541.327	389.982	388.232	393.774	2	2	1	3	3	3	3	2	6360.46	6883.78	18724.7	3835.73	1658.72	2663.46	4810.13	955.881	6455.22	2791.55	12443.3	11425.2	1859.62	3899.39	15210.9	3587.45	3400.57	13074.4	5234.37	6875.85	11041.6	1497.36	3090.28
542.04	542.038	542.046	354.603	354.393	354.894	0	3	0	0	0	2	0	0	266.384	150.996	5060.75	2580.07	2453.05	127.695	143.867	101.801	111.234	243.07	45.8078	218.337	221.191	235.449	2574.48	1563.47	272.825	142.692	273.385	248.879	133.484	64.6708	110.563
542.172	542.168	542.177	833.128	828.959	838.163	2	3	2	3	2	3	2	1	6285	7251.93	7665.85	4832.94	7220.07	6941.96	6110.77	595.341	6244.24	3977.5	11231.1	8476.56	340.39	7053.59	12870.5	5938.78	8795.98	5006.44	7237.08	502.812	9898.46	322.328	509.867
543.246	543.239	543.275	769.313	767.374	775.26	2	3	1	3	3	3	3	2	2620.25	2262.62	3192.02	2760.44	2034.73	2949.3	1325.04	1412.49	2586.07	3101.81	1973.14	2616.13	3659.48	2452.69	2784.37	2072.75	2453.71	2306.4	1777.29	2419.62	1424.03	4472.33	1741.17
543.29	543.287	543.291	720.308	719.341	721.606	2	3	3	3	3	3	3	3	18952.8	21154.6	13318	18642.4	19042.8	20094.8	17304.4	18219.6	13631.7	16913.5	19308.7	17856.9	18557.7	16282.3	18745.3	14278.3	17334.3	13060.6	13391.4	19434.9	13310.2	13870.5	13882.7
543.323	543.318	543.33	871.499	870.103	873.008	1	2	3	3	3	3	2	3	164.672	5976.98	102.044	4318.68	5245.82	5362.47	3686.95	5017.43	3357.57	5982.7	4215.09	4525.9	5589.53	3390.57	4636.88	3096.68	4213.85	2429.61	2691.3	117.832	1462.1	3090.67	1744.34
544.292	544.284	544.299	720.329	719.294	722.735	2	3	2	3	3	3	1	2	4607.3	3902.18	1953.96	3789.9	4965.56	273.078	2854.8	3552.62	1921.14	5042.41	3959.42	2943.79	3904.88	4283.61	3026.29	2399.32	3292.1	338.643	260.382	4569.36	1516.5	209.261	2792.81
545.153	545.15	545.156	205.513	205.066	206.297	2	3	0	0	3	2	0	0	3611.46	5454.68	3523.13	2708.74	1786.4	350.351	386.093	395.887	328.113	282.709	248.193	939.951	2054.31	2749.59	1787.36	437.934	1726.61	517.76	682.422	718.674	595.335	543.122	509.355
545.264	545.248	545.266	428.045	427.113	428.255	0	1	0	0	0	1	2	3	269.396	195.064	646.715	576	2055.43	241.796	281.32	207.578	291.693	284.762	253.117	272.753	318.815	148.887	967.19	567.809	252.041	450.717	10280.2	6546.08	9622.28	18606.2	5173.1
545.303	545.301	545.307	665.737	665.155	666.256	2	3	3	3	3	3	3	3	20345.1	22951.2	14351.3	21712.1	18738.3	20827.5	20051	21568.7	12897.9	20310.7	20169	17515.2	21552.2	18043.9	20245.5	16493.4	20338.7	15918.8	17429.6	20080.3	15852.8	16203.5	14914.6
546.306	546.303	546.309	665.735	665.155	666.555	2	3	3	3	3	3	3	3	5779.27	5838.13	3777.42	6152.38	5466.52	5620.49	5182.05	5238.18	3589.34	5727.68	5176.9	5219.16	4819.35	4009.96	5170.09	4057.85	4693.37	5097.13	3761.41	4938.95	3346.48	4075.43	4201.89
547.014	547.005	547.017	31.4806	29.4873	32.6077	2	2	3	1	2	1	3	2	21079.8	16159.5	18762.8	14224	92.6892	7453.73	16452.3	10738.4	0	61.6906	13273.5	22308.3	30.0423	22939	58.6912	75.8349	27969.2	39264.8	21230.8	25151	45.1777	7914.13	20855.3
547.118	547.111	547.121	39.5078	39.2976	40.7577	0	0	0	0	2	0	3	1	73.421	106.675	45.8227	7.08409	65.0793	20.2223	61.5579	89.3321	73.4761	0	58.5684	46.1488	1005.19	907.204	64.4291	45.5093	35.6466	4171.05	3435.98	4687.56	63.7313	35.3586	2304.47
547.302	547.293	547.309	665.693	663.865	667.007	2	2	1	3	2	2	1	2	1860.02	1068.14	373.181	1762.54	2374.84	1881.25	215.904	164.074	1235.32	1704.88	1584.5	1480.7	221.317	2028.84	1508.48	217.507	1525.63	147.816	301.921	1589.07	214.251	719.405	1261.73
548.107	548.098	548.122	44.2757	39.7153	45.1046	1	0	0	0	1	0	3	3	136.066	1389.11	157.702	56.6947	90.6888	41.1018	91.495	98.1082	82.899	109.912	108.769	136.148	153.655	1470.16	57.0189	266.676	170.521	10714.3	13655.2	14216.6	7583.62	7336.51	8882.73
549.104	549.1	549.121	43.8095	39.962	45.1336	0	0	1	0	0	0	2	3	88.5771	94.8849	26.2841	74.2446	61.36	135.769	1168.38	84.6211	70.4223	21.2385	146.488	55.2691	131.027	106.598	105.945	79.5663	67.5947	2788.65	41.8513	4328.59	2272.78	1442.03	3364.37
550.231	550.229	550.233	304.784	304.601	305.022	2	3	3	3	3	3	3	3	48750.4	46081.7	36704	43536.9	47700.3	43569.4	41796.1	45133.7	40042.7	45210.3	48431.1	46789.6	49630.5	39615.9	41098.8	46388.7	45703.1	37024.7	38382.6	40796.1	34753.2	35490.7	31640.4
550.733	550.731	550.75	304.784	304.601	309.896	2	3	3	3	3	3	3	3	20586.3	21414.7	18814.6	21213.7	23731.8	21458	20205.8	21981.4	16804.3	21643.2	23728.5	22624.5	23758.1	20212.2	18250.2	20794.5	22885	17566.6	18642.6	19514.4	15410.3	16265.7	12050.4
551.111	551.106	551.114	179.13	177.718	179.554	1	2	3	3	3	3	3	1	4262.17	227.446	178.23	2230.59	3508.69	2218.48	2926.61	3709.36	2665.24	3520.66	3670.21	3592.04	2171.08	2231.56	1411.95	3545.05	3755.4	1584.79	2474.69	2099.69	180.701	2115.57	182.91
551.149	551.148	551.152	714.406	709.27	721.305	2	3	2	2	2	2	3	2	26917.6	19852.7	25153.1	43846.7	44182.6	38270.6	23626.7	1398.73	1314.12	17698.2	21084.4	1481.72	15192.5	36287.1	40988.3	42402.1	1430.92	22940.2	45741	23872.5	21477.1	17978.6	1848.44
551.133	551.126	551.147	618.139	614.536	625.287	0	2	0	3	2	1	2	1	262.442	153.481	6963.47	3946.81	264.271	265.327	271.514	276.102	11570.3	3591.6	3012.09	266.532	6914.67	2578.64	377.086	273.72	8120.35	4259.08	3985.72	320.997	205.269	4992.99	204.399
551.15	551.149	551.164	723.843	722.335	729.15	2	0	1	2	1	0	0	2	9518.78	24746.4	780.005	929.356	1035.18	1093.22	941.121	729.268	919.637	21890.7	17777	26239.8	1010.49	710.64	1051.63	938.582	914.553	1059.81	863.522	977.594	20789.3	10758.7	1171.45
551.186	551.181	551.203	238.825	238.165	240.231	1	3	0	1	2	2	0	1	870.568	3455.15	3870.2	2753.29	3874.25	271.503	473.8	170.653	246.295	1589.68	586.834	595.257	1908.78	2848.94	2703.81	405.217	1948.42	917.512	715.718	1023.7	584.899	756.345	2372.28
551.239	551.22	551.245	267.135	266.735	269.191	1	3	1	0	1	2	0	1	1322.84	4021.06	1586.44	1208.53	1366.06	1613.1	1728.03	840.99	1367.68	1833.18	1555.87	1275.25	2861.27	2615.61	498.514	915.326	2416.99	2221.73	3071.28	3033.49	2572.65	1243.28	2742.46
551.232	551.228	551.234	304.794	304.374	305.235	2	3	3	3	3	3	3	3	12684.4	10833.5	11011.3	11519.7	9971.44	11056.6	11549.3	12392.6	10106	11570.9	13337.1	12280.8	13806.8	11201.9	10658.3	11643.2	11423.6	10641.7	10068.2	12101.2	10557.1	9191.46	9904.77
551.255	551.246	551.266	853.265	851.108	854.012	1	3	1	2	0	2	0	2	604.988	1308.03	845.424	1690.83	956.299	386.765	292.162	1370.51	1042.82	1407.33	353.522	269.308	440.661	217.499	630.864	971.646	199.226	404.471	593.539	486.626	536.312	644.747	413.119
551.734	551.727	551.74	304.732	304.263	305.076	2	3	3	3	3	2	1	2	4115.44	2859.97	1894.73	2652.63	3933	3794.06	3793.65	3125.67	3466.83	3171.51	3811.02	3755.01	2806.02	3080.97	2280.19	129.763	3917.67	3489.43	177.93	161.607	162.192	2956.9	1915.39
552.993	552.989	552.996	202.696	202.366	202.793	2	1	0	0	3	0	3	0	10056	8543.2	1674.98	319.47	315.823	108.47	181.904	105.186	51.2203	154.023	160.685	8624.56	6719.74	8813.77	129.55	82.2383	167.48	5122.23	8533.18	9749.41	303.515	333.802	276.024
553.211	553.206	553.212	340.886	340.572	346.307	0	3	0	0	0	3	1	1	792.71	948.014	16421.3	18841.4	13772.5	497.278	401.833	225.66	374.024	358.582	510.595	670.855	585.828	568.606	18034.9	7645.93	9618.35	983.484	1059.68	3574.57	5043.84	1726.68	1549.31
553.209	553.206	553.217	375.594	374.596	380.687	0	3	0	0	0	2	1	2	1627.82	1389.19	3748.79	5158.79	3575.09	520.967	373.472	159.183	171.475	226.903	179.82	890.664	797.588	1192.22	19968.8	2574.04	4535.11	2375.82	1584.33	6047.04	3492.51	5653.58	5844.93
553.208	553.194	553.213	937.481	936.182	938.521	0	0	0	1	0	1	3	1	202.32	43.6821	145.287	149.694	40.861	97.904	77.2018	129.457	129.875	81.8102	754.708	66.7006	123.39	70.2979	159.328	130.482	664.075	792.625	807.789	839.951	802.551	157.201	126.499
553.209	553.198	553.211	326.467	326.212	330.795	0	0	0	0	0	1	3	0	669.968	518.424	1501.54	1767.44	1239.44	561.509	310.701	377.771	225.031	459.135	528.227	638.145	887.255	704.795	1392.98	973.378	1152.37	2235.43	4130.05	10004.5	1729.33	1518.15	1719.71
553.271	553.269	553.272	768.337	767.039	773.476	2	3	3	3	3	3	3	3	480165	372190	397963	526652	515068	336829	439823	500545	396500	504162	452181	289718	547952	421227	328767	417751	431105	372867	438234	472028	407841	413442	393280
553.289	553.288	553.291	617.428	614.872	620.866	2	3	3	3	3	3	3	3	1.11182e+06	1.51055e+06	1.35315e+06	2.08215e+06	1.38565e+06	2.04633e+06	1.63664e+06	2.15316e+06	2.33291e+06	1.47812e+06	1.78879e+06	1.70842e+06	1.49025e+06	1.50607e+06	1.36037e+06	1.76095e+06	1.63442e+06	1.2518e+06	1.6124e+06	1.73143e+06	1.55591e+06	1.65067e+06	1.39774e+06
553.292	553.291	553.293	627.906	626.696	628.741	2	2	0	1	1	1	1	3	622476	717351	824619	1093.36	640080	700.232	454.187	1013.74	786.745	707650	618.19	692.357	776108	674.837	1147.1	599946	705.11	978.039	910350	833.241	678057	664119	816098
554.215	554.21	554.217	340.918	340.444	346.124	0	3	0	0	0	3	0	0	436.306	290.458	5898.31	6557.68	3530.82	325.36	231.7	262.798	357.515	263.515	328.216	478.508	365.529	381.892	5304.94	1958.4	4089.01	646.42	335.56	578.039	477.739	791.87	543.605
554.274	554.272	554.275	768.008	766.703	773.037	2	3	3	3	3	3	3	3	126825	98553.3	108421	144469	138806	98258.4	118396	133471	104984	136285	123179	120146	146969	114791	135723	115715	117975	96427.2	118818	125639	110327	110091	107305
554.292	554.291	554.293	617.172	614.892	620.866	2	3	3	3	3	3	3	3	287190	454076	608166	590703	354284	581207	461636	411663	538404	436675	490146	489512	413806	434214	344616	405110	460595	315336	442094	489442	436800	405409	423836
554.294	554.293	554.295	627.679	625.738	629.078	2	1	0	1	0	2	1	3	173565	186226	596.367	481.159	219566	692.334	326.482	498.027	420.22	182056	549.703	452.825	732.625	415.836	193469	297598	433.117	231015	407.691	336.74	217711	201406	202857
555.044	555.038	555.056	339.878	339.805	340.105	2	0	0	0	0	0	1	0	1778.14	8082.8	227.078	225.172	118.664	84.5386	139.888	67.7913	65.7048	156.028	168.109	257.44	87.8205	319.9	196.679	264.964	389.845	213.045	1502.69	295.956	118.971	182.87	496.068
555.194	555.192	555.2	378.779	378.522	381.561	0	3	0	0	0	2	0	0	906.756	691.095	2579.7	2878.89	1821.51	223.083	317.4	345.715	442.308	343.229	277.761	862.448	590.224	902.576	4368.19	2224.05	1711.62	1776.9	3313.56	4948.19	4494.65	4921.8	3906.58
555.192	555.187	555.195	366.604	366.521	366.738	0	2	0	0	0	3	0	0	1265.7	910.885	5122.4	5824.83	5883.51	211.282	180.599	122.038	458.553	241.079	353.472	702.654	545.595	594.321	5515.73	2085.93	3230.82	2518.67	6028.91	8539.25	6856.97	7320.89	7531.88
555.238	555.235	555.241	750.164	747.809	753.855	2	1	2	2	2	2	3	2	11094.3	22929.6	12544.2	609.763	636.758	15579.9	13493	476.424	12081.6	409.192	11905.2	380.385	15345.7	17236.5	12384.9	7335.11	209.277	15980.7	7663.46	13961.7	495.572	8918.53	7863.97
555.226	555.219	555.232	337.112	335.972	342.129	1	3	0	0	0	1	3	3	906.303	1805.58	7346.28	6756.09	2839.38	474.065	291.495	244.81	391.533	478.705	610.586	1174.99	1610.5	1217.66	3301.81	1636.78	1143.46	1939.03	5012.85	9007.21	5872.04	17060	8433.09
555.271	555.27	555.273	768.507	766.703	775.035	2	3	3	3	3	3	3	3	47018.7	37289.7	41277.6	34724.5	35806.7	48732.1	43530.8	47387.9	41312.8	51510	29755.2	28055	39142.9	42992.8	51533.6	30177.5	29293.9	37835.1	43993.4	47350.5	42986.5	29974.8	37797.7
[truncated: 1,111 more rows]

## Sheet: experiment-2-2013-04-09
average m/z			average Ret. time			number peaks above threshold								intensities
[truncated: 889 more rows]
[truncated: 3 more columns]

[truncated: 1 more sheets: experiment-3-2013-08-13]
