# Supplementary material for: Non-targeted profiling of semi-polar metabolites in Arabidopsis root exudates uncovers a role for coumarin secretion and lignification during the local response to phosphate limitation
Source: J Exp Bot. 2015 Dec 17;67(5):1421–32. doi: 10.1093/jxb/erv539 (PMC4762384; doi:10.1093/jxb/erv539)
Supplement: Supplementary Data [file supp_erv539_Supplement_dataset_2.xlsx]

## Sheet: experiment-1-2012-09-11
average m/z			average Ret. time			number peaks above threshold								intensities
mz	mzmin	mzmax	rt	rtmin	rtmax	Col0+P	Col0-P	control+P	control-P	lpr1/2+P	lpr1/2-P	pdr2+P	pdr2-P	Col0+P1	Col0+P2	Col0+P3	Col0-P1	Col0-P2	Col0-P3	control+P1	control+P2	control+P3	control-P1	control-P2	control-P3	lpr1/2+P1	lpr1/2+P2	lpr1/2+P3	lpr1/2-P1	lpr1/2-P2	lpr1/2-P3	pdr2+P1	pdr2+P2	pdr2+P3	pdr2-P1	pdr2-P2	pdr2-P3
98.9742	98.9725	98.976	162.158	161.194	162.931	2	2	0	0	1	2	3	2	3679.6	3667.97	487.338	3631.53	3494.28	450.282	596.735	382.426	575.276	429.885	517.09	585.632	522.164	600.949	1906.79	3338.32	2691.74	437.833	3864.47	4946.3	4650.71	4412.68	3224.64	626.25
102.091	102.088	102.093	201.308	200.211	202.237	2	2	2	2	2	3	3	2	3911.28	2910.61	3481.25	3352.37	3426.58	3127.12	2643.77	2149.08	2326.99	2104.04	1846.74	2535.02	2301.1	1697.79	2188.54	1200.1	2324.9	1767.22	3944.71	2955.7	2695.82	16563.5	1709.44	2170.28
102.091	102.089	102.093	171.304	170.788	172.03	3	2	1	1	0	3	2	3	3407.61	5923.2	4676.78	2595.91	2151.63	130.328	224.346	528.279	1412.25	204.806	284.124	1399.9	246.616	400.628	467.879	7144.87	3878.75	1414.35	351.468	7623.72	13908.2	16366.5	9484.84	3824.64
103.054	103.051	103.055	180.199	179.473	180.666	2	1	0	0	1	1	1	3	3898.79	54.9275	3109.07	80.8784	1649.61	56.2458	84.5456	16.515	78.5336	29.3103	21.5749	27.2961	69.0499	73.5072	980.588	1348.34	81.1813	70.7244	143.934	91.3451	2994.23	1486.51	2126.89	1104.55
105.033	105.031	105.035	206.826	206.243	207.409	1	1	0	0	1	1	3	3	2305.05	320.299	216.485	2049.36	256.45	216.609	62.0021	203.077	235.806	195.01	120.374	207.602	338.953	2034.53	250.778	2094.79	164.063	276.956	8882.21	3460.4	1902.11	5032.08	3423.23	3401.5
105.07	105.067	105.071	530.703	530.344	531.223	3	3	3	3	3	3	3	3	61577	56589	63279.5	53982.7	42431.2	30154.3	30409.6	20362.6	22589	30859.4	28367.7	26814.4	32168.2	30214.3	28882.1	32646.3	44540.7	26938.6	45262.5	52427.7	49481.4	55521.9	62219.2	53885.8
106.073	106.071	106.075	530.632	528.965	531.821	2	2	1	1	3	2	1	3	4650.46	187.115	5305.78	2865.06	2227.76	170.022	266.333	130.79	1631.51	104.715	164.769	2422.97	2248.71	1700.77	2212.24	74.6011	4251.88	1260.03	3023.9	115.923	192.11	4546.2	4960.47	3467.32
106.086	106.083	106.089	590.737	590.104	591.34	3	3	3	3	2	3	3	3	13169.6	7963.41	4123.66	7499.36	5770.92	6555.9	5387.06	3936.76	2237.74	4657.59	4631.7	3873.32	5147.4	3674.49	73.267	7033.13	4882.69	5178.88	4895.99	4711.45	3719.7	4760.6	5771.15	5836.55
106.087	106.084	106.087	250.482	250.289	251.135	3	1	2	1	2	0	2	1	2606.39	1618.49	2444.38	278.558	149.307	2363.59	158.335	2018.9	1963.96	213.833	2757.6	218.653	150.49	2657.47	1725.18	220.677	227.353	278.378	814.391	1454.15	322.149	2000.52	285.774	377.872
107.049	107.046	107.051	633.893	633.232	635.117	3	2	2	3	3	3	3	3	4161.73	4414.4	3175.62	3165.18	4565.13	591.611	589.554	3218.69	4033.63	3525.14	1901.91	2599.86	2951.21	3065.15	3139.83	5141.94	2987.6	2983.22	4879.32	2824.66	3456.83	2954.88	3396.53	2805.55
107.07	107.068	107.072	715.581	712.285	723.196	2	2	2	3	3	3	3	3	372.942	14906	27945.4	13948.5	31550.1	105.885	20252.5	16181.7	198.551	13161	14838.8	29096.9	18527	28257.1	11829	26132.8	14626.7	14852.4	19618.5	18136.2	25684.4	21087.8	22269.5	16825.4
108.081	108.078	108.083	40.9241	39.9049	41.9538	3	1	3	2	2	2	3	3	6089.28	6629.21	6382.59	22.2426	147.065	3224.37	2831.54	6451.35	1874.05	7445.67	58.3389	8835.43	5138	88.7102	8065.69	38.0528	6421.19	6389.24	10234	7540.48	8714.12	7978.01	5303.71	7759.13
109.029	109.027	109.031	233.264	232.881	233.708	2	0	0	0	0	2	3	3	516.648	2627.44	2208.01	284.702	338.452	381.292	247.608	309.755	76.1924	273.553	263.942	131.03	379.938	623.524	600.877	1911.72	370.336	1308.91	3850.62	4241.91	4900.96	5489.39	6413.12	2704.82
110.976	110.974	110.977	40.2328	39.5924	41.0532	3	2	1	1	2	2	1	1	3980.13	3269.24	3226.39	541.917	2908.93	2404.6	579.666	2946.4	688.262	627.971	3481.16	498.495	579.355	2673.3	2975.94	3978.26	3620.85	536.172	702.173	534.187	2331.23	656.839	3206.85	586.389
110.999	110.997	111.002	457.312	456.826	460.749	3	3	3	3	3	3	3	3	10644.4	11219.8	9881.85	9351.75	14372.3	11900.7	16625.8	8659.98	7837.58	11319.3	9301.44	10120.1	10017.7	7967.57	11660.7	13304.8	10522.1	10809.6	10707.4	10176.2	10461.5	11004.1	12029.2	10445.9
112.006	112.004	112.008	457.272	456.373	457.864	3	3	3	3	2	2	3	3	3295.95	2301.96	3412.79	4778.92	4503.17	4208.24	5054.4	3310.91	2405.28	3829.43	3706.39	3931.84	2964.18	419.04	2589	3807.84	384.226	2702.34	3682.4	4144.54	1907.55	3351.22	2595.81	3041.39
114.091	114.089	114.093	185.194	184.596	185.794	3	1	3	3	2	2	3	3	12555.7	10392.8	6581.24	3536.42	2428.36	2497.1	2898.48	16444.7	1552.44	9570.67	8853.51	15743.4	4334.78	2888.86	4387.63	4077.58	3100.55	4948.57	14156	7558.97	29486.8	13223.9	7225.28	5491.16
114.091	114.089	114.093	154.662	153.786	155.218	3	1	2	0	3	2	3	3	5674.38	4926.55	2658.52	2379.92	104.776	115.204	161.376	11229.9	1551.74	142.82	193.862	107.842	35176.6	2350.7	4756.92	3225.27	4725.25	173.514	2974.35	2136.55	3085.57	6712.55	3158.45	2955.83
116.07	116.068	116.072	153.723	152.363	155.651	3	2	0	0	0	2	2	1	6360.69	6236.61	2623.95	5160.6	3983.09	367.847	217.929	107.809	84.8966	117.883	68.0984	97.0763	772.272	661.098	496.319	2909.7	2911.89	600.985	6786.59	9185.65	1080.34	1060.31	10171.5	1218.64
116.997	116.995	116.999	457.503	456.017	458.623	2	2	1	2	0	2	3	0	914.725	2973.69	1476.11	1073.25	2823.86	2765.27	1148.78	2441.06	1050.12	2808.56	1010.17	2705.41	933.735	976.185	799.733	773.361	2952.2	2699.92	2840.21	2161.45	3350.12	1294.23	1096.99	772.503
117.057	117.055	117.058	224.465	224.249	224.863	3	3	0	0	1	2	3	3	4517.82	3728.13	2984.3	5687.47	4364.25	3118.26	24.596	183.817	97.3911	94.316	74.2011	197.457	265.537	597.549	3129.35	1954.84	357.448	3063.79	3786	7394.51	7836.62	5294.27	6138.94	5192.05
118.065	118.063	118.066	286.225	285.714	286.716	3	3	0	0	2	0	3	3	8716.14	7516.31	7055.88	9289.07	11276.1	2920.38	313.36	234.385	275.975	74.1107	261.99	216.93	13381.5	6544.47	257.525	361.765	368.197	233.672	7563.77	17219.7	9889.43	20369.7	36199.5	11057.5
119.049	119.045	119.05	493.201	492.677	496.377	3	3	2	3	3	3	2	3	5987.44	4609.24	7396.11	5963.05	5248.92	3488.75	9041.14	3931.34	2486.44	9505.97	5827.42	6175.07	9968.06	8966.98	10236.6	8488.02	7925.9	6330.3	1907.56	3748.11	5095.46	6433.74	5700.13	6992.83
119.049	119.047	119.051	447.703	447.002	448.192	2	2	2	3	3	3	2	2	3039.84	774.523	3692.89	894.687	3134.77	2911.92	11928.1	645.907	7667.19	7380.91	7407.68	8411.59	10593.7	9817.46	10727.1	8410.27	9142.88	4599.4	640.715	1646.09	2969.63	768.421	2795.95	4381.99
119.049	119.046	119.051	248.826	247.516	249.115	1	0	0	0	0	0	2	3	419.068	634.886	425.592	423.139	307.869	335.23	231.525	354.698	260.176	272.832	280.602	379.014	507.483	517.32	470.468	262.493	288.36	382.782	469.395	1779.08	2393.34	1542.71	1803.96	1210.17
120.08	120.078	120.081	248.267	247.961	248.783	3	1	0	0	3	0	3	3	2356.38	3920.15	2751.28	1491.14	765.342	699.431	134.119	261.34	290.527	369.197	287.731	131.05	3409.27	3552.95	2282.79	760.087	1083.19	883.507	8799.26	9366.42	8554.29	6449.77	7735.36	7408.52
120.079	120.078	120.081	100.987	99.9984	103.451	0	1	0	0	2	0	2	3	9181.71	8644.7	4478.41	811.737	4417.39	5606.68	18006.5	3233.34	2028.37	8140.4	3109.74	9767.6	973.7	1503.85	5561.65	11289.1	7941.54	7113.34	7651.92	5331.97	22898	2402.65	4204.02	5674.43
120.08	120.079	120.082	75.3879	73.6176	76.9687	3	1	3	3	3	3	3	3	16535.5	8957.13	4319.35	1187.83	1044.65	5755.37	22418	3265.07	1851.9	10162.2	4450.09	13175.4	9434.69	9556.78	5860.02	16821.8	11706.2	10735.6	21026	35638	27753	17122.5	36310.6	23467.7
121.039	121.038	121.041	40.3402	39.637	40.9493	3	2	2	2	2	2	2	2	6697.54	4381.16	1613.29	863.969	244.988	3962.41	10048.5	1088.51	120.338	5145.96	235.311	4289	4207.82	3827.31	154.16	5286.86	219.747	2738.85	278.439	10537.1	7698.47	191.464	8630.16	3459.29
121.065	121.063	121.068	530.757	530.512	536.267	3	3	3	3	3	3	3	3	26933.6	25383.5	27984.3	23281.2	19714.4	16182.6	14798.3	8794.01	11937	13117	15128.2	13150.1	14930	14705.7	12821.8	11933.7	20305.7	12985	19454.9	23254.7	22317.3	23143.5	26836.2	25628
121.065	121.064	121.079	252.529	248.605	253.002	3	2	2	0	1	0	1	3	5361.51	3023.34	5334.29	525.117	4727.44	2906.1	3709.27	1158.48	132.483	234.038	229.937	253.327	2565.58	428.068	472.803	449.776	430.454	305.337	473.604	3655.67	418.336	5181.52	4069.48	4543.91
122.096	122.095	122.097	64.356	62.7845	66.8958	3	3	2	1	3	3	3	3	11608.7	15978.5	11250.1	10130.3	8611.16	7780.98	4904.27	9693.35	526.679	548.398	505.638	19262.6	13203.6	4543.69	14504.5	7090.39	17938.6	15187.6	14018.1	11676.1	11672.1	12911.7	15007	16491.1
123.042	123.04	123.043	148.893	148.141	150.504	2	3	1	1	1	1	0	3	611.292	1897.69	2091.62	1946.63	3051.56	2199.8	532.239	1288.69	505.862	426.346	2183.15	453.544	1474.35	272.779	343.23	637.09	407.938	4353.8	524.887	372.09	616.09	2434.47	2060.51	2497.84
123.078	123.044	123.08	40.1076	39.8836	43.2518	0	1	0	2	0	2	3	2	122.002	117.274	127.156	6490.8	147.937	94.6224	66.0086	68.3786	98.7651	9569.16	58.3213	5352.22	189.326	116.025	55.2007	91.9267	17089	7017.05	2522.11	2431.45	1678.95	24.6079	6373.71	4467.64
123.116	123.114	123.117	171.436	170.991	171.928	2	1	0	1	2	2	3	2	1471.07	364.584	2902.6	464.35	1511.25	302.423	241.879	541.009	329.116	1375.73	439.548	202.902	813.834	293.124	2258.91	4685.83	2531.45	395.207	2358.14	3478.16	6394.91	8412.3	6373.31	490.027
124.535	124.531	124.536	470.774	469.75	472.037	0	1	2	0	0	2	1	3	116.089	74.7732	88.7613	218.803	123.136	1299.85	791.986	1032.38	9.44438	68.6997	34.7703	7.07089	54.8519	45.604	57.8211	1023.24	730.931	61.195	3746.86	44.1641	96.2253	2116.52	1422.09	1210.82
126.996	126.993	126.999	457.428	456.6	458.597	2	3	3	3	2	2	2	1	3810.38	740.781	1747.41	2665.12	2758.91	3498.68	5335.72	3964.81	3797.2	3726.69	3952.34	5119.96	692.707	3230.18	3450.63	4925.65	637.476	4335.96	1607.49	4441.52	3343.53	1419.59	2094.16	3602.81
127.039	127.038	127.04	233.274	232.881	233.686	3	2	0	0	3	3	3	3	8223.97	8954.59	7430.76	10359.6	9329.57	1396.4	646.46	642.928	628.988	704.474	835.566	677.81	6215.65	6033.96	7936.08	9138.36	5594.16	4547.62	16218.2	16412.5	18405.7	21656.1	20615.2	16336.9
127.038	127.037	127.039	161.822	161.123	165.78	3	3	0	0	2	2	3	2	7589.76	3270.96	6258.28	6708.55	4469.49	3911.71	943.996	751.38	691.521	1221.92	779.092	781.493	501.614	862.347	2484.74	3293.74	2135.51	903.049	3637.17	4265.56	7532.29	6351.69	6525.91	668
127.038	127.036	127.041	407.638	407.105	408.055	3	1	0	2	2	0	0	2	1216.41	1515.71	1616.05	786.712	426.126	1279.05	499.221	472.428	399.377	851.464	373.805	1590.43	495.959	1440.89	1163.69	284.773	468.53	601.73	466.276	559.963	416.032	1053.15	980.67	605.151
128.002	128.001	128.004	457.337	456.691	459.117	2	2	2	3	2	3	2	2	3202.37	3220.88	719.196	2935.27	661.338	3612.42	5200.63	3768.74	926.787	3533.45	2819.46	4265.97	731.385	3398.31	2718.38	3456.64	3179.16	2563.95	2253.45	2198.85	693.353	847.44	3454.44	3029.58
128.049	128.045	128.05	224.466	224.364	225.1	1	0	0	0	0	0	3	0	578.348	537.58	2202.14	579.456	579.322	332.329	506.087	765.197	476.366	427.759	544.38	496.977	409.682	431.091	307.158	337.083	522.722	506.668	2039.73	2643.53	2394.46	509.62	551.836	561.362
128.143	128.14	128.144	134.169	133.233	135.08	2	2	0	0	3	2	3	3	246.704	10840	6545.72	92.996	6832.9	2754.99	54.9112	167.436	122.295	157.982	134.162	231.496	14554.7	13057.2	9135.66	3761.48	4904.85	149.916	24559.4	23278.2	16331.8	19054.9	24545.3	14915.6
128.986	128.985	128.987	40.4138	39.9537	40.6718	0	3	0	1	0	0	1	1	514.979	525.595	484.275	2398.86	2606.29	1757.73	326.078	416.055	510.239	2707.45	520.349	572.33	601.996	464.043	313.712	441.535	431.377	448.478	604.998	447.975	1878.99	504.931	433.287	2646.12
129.007	129.005	129.01	457.361	455.982	458.166	2	2	2	1	2	3	3	1	213.18	3370.01	5957.15	1899.78	4764.96	421.081	6481.69	4824.12	427.739	467.774	3063.33	222.876	3709.61	306.28	3576.79	4133.61	3447.31	3879.3	3979.39	2735.56	4063.09	3740.25	466.223	213.986
129.054	129.051	129.055	252.607	252.351	253.202	0	0	0	0	1	0	2	3	2055.85	1767.26	1699.78	1985.93	1883.98	1401.92	367.881	417.878	167.578	611.221	486.534	404.61	1207.66	1262.74	1485.62	1446.75	1570.81	1446.29	2524.38	2039.82	1627.23	2058.93	2083.29	2439.54
130.051	130.046	130.053	40.894	34.713	41.0948	3	2	1	2	2	2	1	0	3895.47	3370.93	3271.95	2190.14	1137.67	1878.48	5366.72	805.038	1105.15	1173.26	2693.13	5058.77	1265.13	733.544	2619.29	2835.53	1112.24	3648.41	926.677	808.381	5658.53	949.34	936.19	992.934
130.065	130.062	130.066	112.129	110.605	119.747	3	3	0	0	3	3	3	3	51768.9	51278.4	28538.7	53479.6	50993.3	32569.8	372.88	533.699	416.411	325.384	239.036	161.779	45302.9	63163.3	35838.5	63624.6	64167.2	33839.1	32983.8	38855.2	25922.4	50613.8	44742.3	40616.6
130.063	130.059	130.066	224.68	223.575	225.601	2	1	0	0	2	1	2	3	3872.37	1018.41	3556.56	2671.96	1008.38	396.756	105.776	73.3842	0	12.8006	0	43.7913	972.235	1228.08	1686.01	1737.64	475.785	426.525	3135.45	3201.75	1037.49	3651.66	1581.54	3489.23
130.159	130.157	130.162	182.158	181.69	193.337	3	3	3	3	3	3	3	3	87663.3	82126.9	76426.9	71916.2	67077.4	68233.6	68016.4	77738.6	64514.6	71742.7	67733.2	70649.9	66488.9	72850.6	66837.7	65574.2	68775.7	65273	81271.9	67801	76877.6	77281.9	70511.5	70352.4
131.007	131.004	131.009	457.257	456.423	458.26	1	0	1	3	2	1	1	1	224.642	199.245	1736.62	169.37	343.113	396.789	1923.74	236.103	389.615	1197.02	1632.54	1116.73	1219.6	1042	246.802	328.655	1259.33	297.082	286.998	344.019	1065.18	337.547	1682.58	184.704
131.049	131.048	131.05	180.146	179.668	180.793	3	1	0	0	3	3	3	2	12060.9	3535.99	7378.19	619.994	4318.54	561.74	456.33	282.053	542.341	550.875	408.879	518.86	2295.31	1609.71	3716.65	3658.29	2159.87	2751.92	2020.58	5444.52	6986.74	691.143	4144.28	3721.04
131.05	131.05	131.053	386.437	386.173	386.719	3	0	0	0	0	1	2	0	14845	12153.1	9719.45	987.64	883.322	852.548	751.729	707.511	726.222	722.799	708.725	806.838	967.684	768.825	797.159	796.668	938.301	723.574	1065.73	5118.66	12429.3	1273.58	1048.15	1074.22
131.162	131.16	131.163	182.22	181.4	182.89	3	3	3	3	2	3	3	3	8682.59	6686.42	7537	6578.61	6271.49	4985.43	5360.11	6004.18	3886.66	6062.02	4739.51	3339.44	5800.26	0	5276.25	4911.01	4873.16	5592.1	5930.59	3606.79	7121.31	7288.49	5209.9	5192.64
133.028	133.027	133.03	270.073	269.865	270.538	2	2	0	0	2	3	3	2	6792.57	201.826	3210.94	2377.31	3164.23	194.44	187.334	244.857	181.582	112.464	175.323	206.546	2380.39	209.458	2230.29	3279.37	1797.15	3447	3556.24	6357.5	9056.88	202.455	3559.06	7274
133.086	133.084	133.087	735.965	732.22	740.016	1	3	1	1	2	2	1	1	32875.2	19650.7	49961.4	57516.9	27008.6	27097.7	42990.8	17363.1	59385	50347.3	54454.5	29747.6	28234.7	29816.7	39928.8	45125.7	42888.7	47401.7	43997.6	35365.7	19918.1	41476.3	38957.8	23534.8
134.06	134.059	134.061	309.119	308.642	310.282	0	1	0	0	1	1	2	3	292.464	307.112	164.594	1568.77	228.186	299.186	336.178	222.561	196.427	321.611	252.959	241.456	249.187	779.745	217.05	2672.4	349.846	228.025	1763.46	281.632	579.977	4118.51	3942.62	2062.5
136.063	136.061	136.075	44.5112	40.5933	46.7909	3	3	1	0	3	3	3	3	25420.5	20905.6	11597.8	6237.24	4445.39	6153.27	7125.02	109.475	166.138	81.1815	107.21	92.6564	21937.3	27943.3	20523.1	8898.85	4254.39	3524.42	92579.1	118243	127725	98465.5	115295	126893
136.075	136.071	136.077	192.787	184.968	193.741	3	0	1	1	2	1	3	3	3765.64	2916.44	2502.38	619.906	582.28	580.243	278.199	1768.95	238.852	484.291	341.847	444.53	2261.65	749.855	2717.29	924.982	1746.29	838.44	7849.63	8422.79	6749.97	5918.69	4921.3	7646.27
136.931	136.929	136.931	33.5081	32.5558	35.0745	2	0	0	0	2	0	3	0	334.417	14774.2	10457.8	388.435	0	0	380.091	0	427.578	0	581.278	0	9580.87	445.684	12437.5	411.968	0	483.325	8870.29	7762.83	11287.8	256.747	0	0
136.922	136.92	136.923	621.374	618.372	624.966	0	1	0	0	3	0	1	0	113.165	225.624	89.4141	83.1746	67.8616	559.966	96.8982	73.2161	84.2638	95.5107	69.6105	112.181	475.17	619.91	480.632	153.667	120.38	76.6968	1004.95	0	60.2647	96.7083	28.2207	30.6302
137.06	137.059	137.061	346.7	346.196	347.088	1	2	0	0	0	3	0	2	1045.7	860.372	600.472	4194.59	6554.7	1198.01	644.076	545.41	413.91	486.715	571.113	578.439	595.224	668.823	855.461	5179.9	2520.3	2312.06	913.911	920.372	1142.98	2790.02	2008.94	1862.09
137.065	137.062	137.097	44.8483	44.0304	56.215	0	0	0	1	0	1	3	1	81.8996	114.539	93.7763	187.718	124.465	225.021	197.063	119.594	135.121	2057.1	149.35	219.339	214.906	209.459	125.926	46.4706	6123.12	104.394	3941.72	3941.61	5893.86	138.867	4230.91	209.139
137.503	137.5	137.505	204.074	202.6	205.389	3	2	0	0	3	2	3	0	3574.53	4011.39	2129.31	1055.41	202.843	501.823	241.598	26.6024	93.6643	159.663	234.332	138.45	4337.3	1886.71	2869.7	2030.67	1547.07	225.37	3648.36	5099.36	5798.46	109.522	155.95	181.222
138.128	138.126	138.129	324.47	324.179	325.251	3	1	0	0	0	2	2	3	2046.36	2124.39	1751.65	311.27	2603.52	245.303	271.994	241.682	143.929	276.253	246.796	447.572	259.424	136.996	198.14	1087.21	280.329	1480.78	184.003	1326.84	1952.58	2885.39	4342.25	2635.85
139.528	139.527	139.531	203.979	202.876	206.58	3	0	0	0	1	1	2	1	1828.66	3432.32	1977.8	118.257	195.093	75.1445	116.587	58.5927	75.8008	76.1262	95.4185	11.1165	131.088	1036.69	200.282	122.928	114.558	1130.83	929.952	95.35	1962.64	189.051	211.493	554.819
141.01	141.009	141.011	457.399	457.022	457.673	3	3	3	3	3	3	3	3	28029.2	27951	31517.9	28207.9	33344.5	32692.7	38733.6	30402.8	27504.6	29940.8	28103.6	28170.1	28622.8	28671.2	32950.5	31832.3	28568.5	30366.5	27765.7	27601.5	31051	29962	27247.3	28129.4
142.159	142.157	142.161	323.221	322.615	323.742	2	2	0	0	3	2	1	2	23.2611	1881.53	2521.02	3450.67	2775.05	34.027	16.5139	46.8007	34.3788	26.9477	53.9456	63.6677	2493	1903.66	2678.16	43.1415	3458.97	1035.75	23.5957	36.7376	1670.35	2255.88	3367.47	22.5719
143.005	142.988	143.007	457.491	456.775	465.865	3	3	3	3	3	2	3	2	9799.09	6567.87	9479.48	6205.15	7530.55	8478.63	11520.1	6705.39	7383.42	8369.4	6286.74	6926	6731.19	8906.18	5916.68	8519.16	8662.43	1190.72	6872.32	8757.72	9376.11	1325.59	9699.88	8510.77
143.017	143.015	143.02	162.431	160.945	163.155	2	1	0	0	3	1	2	2	3624.6	2105.12	4222.95	4407.25	2199.83	2244.31	2481.55	2245.26	2527.73	2407.07	2206.6	2031.37	1546.83	1868.23	2669.4	3515.43	2467.27	2110.35	2328.04	3019.29	2407.82	2038.5	4980.68	3715.99
144.044	144.043	144.045	286.176	286.02	286.389	3	3	0	0	3	3	3	3	11566.2	10563.8	9978.32	12166.2	17061.3	3738.15	994.696	901.418	1155.2	1176.58	1170.11	973.292	18540.4	17119.9	13748.5	6402.82	7059.56	5940.13	12423.8	23394.3	15990	21540.4	39196.7	17345.3
144.081	144.078	144.101	144.442	144.1	153.868	0	2	0	0	2	0	2	3	234.529	119.612	173.342	1072.77	125.703	570.091	70.738	225.397	170.813	97.0423	92.7164	104.11	604.42	913.231	85.8631	130.293	206.597	80.1682	220.519	3743.89	2207.61	2133.49	3922.5	2720.74
144.525	144.524	144.526	33.764	31.8449	34.5177	3	3	3	3	3	3	3	3	36743.6	30165.4	32695.5	22765.7	30411.5	18752.8	25608.2	29588.5	26624.9	9028.84	14655.2	28277.8	35028.6	19279.3	38068.4	12284.3	8797.87	43418.3	27620.2	21465.5	36141.2	20670.1	17266.2	24649.3
144.963	144.961	144.965	457.288	456.438	458.26	2	0	1	3	2	1	1	3	4243.12	526.009	1988.37	96.6401	242.265	182.625	4714.23	357.132	371.457	2728.21	3119.91	2499.44	2711.07	3819.78	409.314	4184.97	315.528	427.349	267.088	2366.26	546.246	2983.02	3598.49	2948.74
145.016	145.015	145.018	203.909	203.372	204.314	3	2	0	0	3	2	3	1	9096.59	11259.1	12037.6	4501.43	3594.97	667.386	521.869	596.981	475.453	464.856	446.423	421.12	7321.96	9610.02	9413.17	503.601	3793.27	4049.81	5531.55	8601.42	11880.5	662.483	2566.26	788.239
145.052	145.05	145.053	224.427	223.973	225.184	2	3	0	0	3	3	3	3	5814.8	4332.75	976.218	7808.93	4682.26	4264.73	599.438	714.769	540.217	671.349	611.102	654.999	2057.05	2489.42	4011.57	3412.5	3107.37	3914.41	5897.3	9614.79	10911.3	8115.8	9049.54	6800.12
145.049	145.047	145.05	162	161.281	162.595	3	3	0	0	1	1	3	3	9698.12	7339.06	13550.3	13621.4	12470	8793.65	668.096	821.472	500.106	687.366	513.708	534.166	693.284	3885.04	806.528	726.033	611.287	4345.63	8052.46	13899.7	11504.5	9898.39	11493.3	8687.2
145.05	145.048	145.056	407.939	407.405	409.432	1	3	0	2	3	3	0	1	1083.22	1372.19	886.994	2906.16	2372.06	2676.85	835.936	815.688	661.583	796.17	2050.12	2428.04	2350.32	2608.56	2321.47	2714.3	2177.29	1793.85	1019.95	1009.47	708.607	2004.14	975.75	1115.45
145.047	145.043	145.05	40.1009	34.3765	45.6821	3	0	1	2	2	0	1	1	2172.33	3996.95	3398.97	350.94	410.447	346.836	271.787	4347.65	382.186	1107.72	383.976	6004.52	3066.38	2238.6	445.308	257.934	222.447	340.709	2244.18	367.093	219.888	462.818	262.636	1979.94
146.06	146.058	146.062	63.6049	60.7081	65.5484	2	1	0	0	0	0	3	3	507.738	522.524	648.386	957.729	336.661	384.036	232.786	510.839	188.347	653.494	328.656	338.609	645.392	616.933	287.54	680.685	451.867	444.185	7767.06	11906.6	4322.44	7926.56	16041.1	5496.21
146.06	146.058	146.061	145.022	144.281	145.534	3	3	0	1	3	1	3	3	9554.09	4601.36	6277.04	7104.23	12082.1	4830.24	127.299	144.194	87.2671	564.272	227.928	131.774	6723.07	9436.11	5033.67	414.116	6630.68	316.27	16088.7	22676.2	19079	17453.6	29045.5	25486.2
146.973	146.97	146.975	457.23	456.91	462.818	3	3	3	3	3	3	3	3	11964.1	9662.89	12567.5	8922.28	12103.2	11222.2	16816.7	7101.15	7402.85	10909.8	11796.9	11617.3	9152.92	11220.8	14080	12613.9	8332.11	13451.3	11491.8	11438.8	10839.2	7583.62	11828.2	10249.9
147.045	147.043	147.046	248.676	248.402	249.383	1	0	0	0	0	2	2	3	351.069	437.995	916.531	277.264	309.154	322.426	323.852	300.25	227.839	405.543	293.111	466.929	308.771	296.568	342.68	361.276	1972.71	1050.77	2979.71	4852.09	448.352	3628.95	7323.53	5688.22
147.101	147.092	147.103	526.384	525.154	532.238	3	3	2	2	2	3	3	3	15498.7	3790.8	3676.35	32217.6	16874.9	16103.2	38788.3	13933.9	11966.4	36876.6	12687.9	12993.6	22111.6	10459.1	3480.07	38837.8	13324.2	9751.96	34301.5	6198.5	9640.89	30156.8	14839.6	8948.72
147.102	147.101	147.103	554.71	553.518	555.817	1	3	2	1	2	1	0	1	52005.2	26665.1	23689.3	68306.5	32875.9	11778.9	62382.1	25401.8	30117.4	66738.3	35875.2	37013.7	43924	34803.6	20337.1	62057.1	19929.8	23594	55100.5	22172.1	25518.5	54916.9	33915.6	22948
148.044	148.042	148.045	33.4433	30.4716	36.4226	3	2	2	1	2	1	3	2	13503.9	9669.19	11697.6	9881.48	461.619	6157.65	433.686	9558.62	6906.79	0	656.387	9145.67	0	3146.2	14724.6	682.735	499.723	17602.6	8200.22	6047.76	12210.2	5786.95	4992.64	0
148.533	148.532	148.534	203.929	202.539	204.523	2	0	0	0	3	1	2	0	136.534	4511.8	5538.55	79.5166	99.4145	79.8549	129.364	133.679	67.3944	94.6583	0	93.9802	5292.33	3852.48	7387.55	122.273	99.3931	2403.26	258.462	4020.41	2950.72	39.4267	216.576	137.091
148.973	148.971	148.975	457.322	456.856	457.839	3	3	3	3	3	2	3	3	8002.07	6669.93	6746.23	6560.8	7355.68	7192.31	11267.4	5165.78	4229.42	6564.51	5179.19	4674.92	5803.63	7030.16	7684.67	7610.35	4116.94	233.837	6215.88	6367.97	6989.04	5166.94	6563.82	5729.77
149.024	149.022	149.025	734.628	733.441	738.684	1	3	3	3	3	3	3	3	165.442	6806.81	221.934	3667.37	5288.88	8044.55	8548.41	14662	7036.74	13230.6	10188.8	15177	10575.4	6962.9	7129.47	12189.4	12083.7	12216.6	21191.7	7286.99	9371.53	11429.5	8765.02	7504.32
149.022	149.021	149.023	462.007	461.878	462.575	0	0	0	0	0	0	0	3	186.937	242.087	255.527	161.185	257.179	201.226	386.384	235.881	192.569	275.737	163.289	114.144	141.005	340.156	299.248	146.398	217.492	162.142	177.76	147.617	204.913	2622.99	1570.01	1710.41
149.036	149.034	149.038	530.536	529.838	531.821	3	2	2	1	3	1	3	2	3684.29	3673.06	3778.67	190.066	2324.07	1944.9	318.65	710.902	1831.85	212.797	321.459	1766.45	1721.22	1352.92	2326.66	193.423	258.09	1952.91	1599.74	3159.66	2078.8	208.414	3033.34	3453.08
150.009	150.007	150.01	204.102	203.585	205.58	2	0	0	0	3	1	2	0	5356.04	234.734	4280.78	358.813	301.568	308.665	283.381	144.461	236.162	113.179	311.543	228.056	4441.23	3285.38	4217.94	264.379	134.774	1732.38	402.371	5032.06	6002.15	338.675	524.679	375.95
150.97	150.97	150.972	457.33	456.934	458.009	1	3	0	1	1	1	0	0	76.8932	148.76	846.287	932.34	815.453	1044.52	167.564	161.776	199.056	1147.86	85.3475	216.799	264.226	94.9073	620.708	1058.37	142.785	107.333	43.1635	146.925	343.955	150.549	169.218	201.214
151.097	151.084	151.098	737.393	731.946	743.044	3	3	3	3	3	3	3	3	138017	110673	87144.3	95465.9	51902.6	71252.9	49335.5	119553	67581.3	102179	137135	125622	76610.5	145857	109924	61229.3	103814	110744	89897.2	106888	70853.8	99704.8	86179.9	53384.3
151.097	151.096	151.097	916.719	909.253	920.759	3	3	3	3	3	3	3	3	10257.9	15518.9	33234.7	16481.8	26856.1	27734.6	33716	14812.5	30624.9	18853	24984.5	20624.4	18326.5	38089.6	15330.2	21717.3	17826.9	16769.8	35391	14338.3	18393.1	14190.3	13259.8	17330.2
151.501	151.5	151.503	204.479	203.915	205.632	3	0	0	0	1	1	1	0	949.425	3063.66	1859.16	140.493	184.338	187.339	86.5797	72.7324	32.3445	49.1789	82.6111	86.5696	120.64	1375.16	102.662	848.018	138.477	195.063	106.822	2233.22	147.832	135.803	184.58	192.675
152.023	152.022	152.025	269.985	269.663	270.216	3	3	0	0	3	3	3	3	12155.9	8882.98	8255.24	7424.27	8187.88	4818.86	210.58	306.811	61.3328	193.638	128.441	178.923	7020.64	3593.09	7583.96	9266.72	6703.64	7224.9	12038.5	14985.6	19690.4	7202.97	8390.29	14495.4
152.018	152.015	152.022	324.19	323.507	324.917	0	1	0	1	1	0	0	3	69.7723	40.0633	42.216	29.2966	237.499	631.163	76.4774	117.818	132.796	1477.64	63.7492	150.21	109.836	1013.17	101.285	146.95	184.669	69.0166	128.779	115.578	97.9178	1234.25	1249.26	1122.55
152.055	152.021	152.057	40.6988	32.3528	56.9442	2	1	2	0	3	2	3	3	2071.21	110.879	1806.99	2869.34	68.4082	9.76515	68.042	235.642	852.517	0	37.7642	48.1855	6213.26	1605.78	957.747	52.5285	545.605	902.808	22037.2	21390.5	18828.6	6333.4	8027.32	8590.84
152.024	152.023	152.054	161.828	156.973	162.145	0	3	0	0	1	1	2	1	116.946	54.624	24.6283	603.601	553.691	1090.38	197.047	173.57	105.495	90.273	46.5206	60.6291	101.025	69.4454	1301.44	206.736	1009.5	63.3074	1108.41	40.4467	2438.01	1715.24	44.1111	200.532
152.057	152.055	152.06	252.944	252.111	258.523	2	0	0	0	2	1	3	3	516.973	948.157	948.599	487.092	558.964	467.291	231.153	321.113	95.3886	307.871	259.636	175.191	521.432	1417.12	2452.64	605.822	460.478	1405.35	11458.6	10615.4	8130.17	8532.08	6876.65	13987.2
152.056	152.053	152.058	236.258	235.297	236.989	3	2	0	0	0	1	0	0	3826.17	2104.61	2963.06	2034.56	1947.04	356.262	168.851	193.27	164.066	298.114	167.282	230.396	241.183	400.862	483.691	656.428	2209.97	431.708	253.742	380.076	434.317	357.96	519.368	427.294
152.1	152.099	152.102	737.229	733.237	742.559	1	1	3	2	1	2	3	3	1211.58	665.896	2870.7	2925.6	854.998	794.529	4018.12	3646.68	8568.04	5899.52	759.008	8446.47	1018.71	9558.12	650.904	4870.01	6393.45	621.863	3611.2	4302.55	3666.66	3187.64	6813.89	3532.89
153.039	153.037	153.039	530.657	530.07	531.138	3	3	3	3	3	3	3	3	21443	17926.5	21282.8	19138.3	15982.2	14136.5	11966.5	6639.01	8485.46	11722.9	11707	8941.29	11281.9	11624	10816.9	11872.5	16895	9238.54	14870.5	18916.6	16719.9	19004.5	18621.4	14740.7
153.53	153.529	153.531	34.0634	31.5706	34.6099	3	3	3	3	3	2	3	3	27490.7	26655.3	23823.3	20926.6	22611.5	15125.8	18589.4	20106.7	12373.3	5646.78	11512.6	22432.7	26944.4	12732.3	28283.5	88.9289	7513.75	27583.8	19974.3	19016.6	23298.8	15861.9	13389.9	18704.6
154.02	154.019	154.021	204.067	202.876	204.57	3	0	0	0	3	1	3	0	7785.78	6646.11	6239.03	296.83	501.69	510.137	433.673	329.345	417.425	347.631	426.193	271.186	6524.32	4700.84	5215.54	483.306	275.934	1571.49	2968.96	6009.22	2763.27	699.887	544.864	600.947
154.054	154.052	154.057	530.806	530.297	531.858	3	2	3	1	2	2	3	3	3760.96	4397.75	5025.36	530.84	3464.15	1561.15	2135.4	2032.75	1924.86	687.858	461.9	1897.66	3227.34	2413.17	376.716	532.286	3667.57	2521.33	4095.51	4770.72	3944.67	4185.88	4689.29	5243.95
155.099	155.097	155.1	814.973	807.819	818.271	1	3	3	1	2	1	1	1	8524.38	1373.11	1342.49	2524.86	6100.71	7976.12	3390.22	6645.81	8094.99	1625.5	1405.66	7397.31	1270.99	3385.83	5931.22	8937.49	1129.24	947.422	7097.96	1198.56	1231.23	1442.5	988.615	1171.23
155.505	155.503	155.508	203.766	203.212	205.27	1	0	0	0	2	0	3	1	25.6132	943.552	209.533	133.075	50.213	64.357	106.466	163.674	104.787	177.171	143.964	152.279	2017.77	107.99	2017.39	110.162	93.3291	131.06	1404.97	1480.6	1706.93	158.648	193.01	405.874
156.054	156.053	156.055	162.222	161.737	162.595	3	3	0	0	3	3	3	3	18395	16249.8	16650.9	17756.9	17231.2	14271.9	224.642	44.8132	26.284	104.43	144.98	184.319	8253.05	11103	11470.1	12870.4	10687.7	11635.9	13860.6	18051.8	18128.6	15675.9	16473.6	16937.9
156.138	156.136	156.14	202.126	201.104	202.91	2	3	2	3	2	2	3	3	2742.56	715.843	2523.49	2843.61	2546.76	3482.57	1527.58	219.871	3098.72	4782.55	3311.91	2771.44	2753.43	3649.5	773.773	570.511	2084.34	2833.65	3952.56	4751.14	1850.38	2899.36	4297.21	3728.71
156.174	156.172	156.176	374.216	373.572	374.525	2	2	0	0	2	3	2	1	1596.84	58.2607	1906.32	51.8678	3277.46	1630.03	39.0878	88.1882	12.8093	41.4233	10.1159	30.9916	984.783	61.0877	1985.27	2967.1	2550.87	988.238	987.356	48.1951	870.655	38.7377	83.5144	1274.26
156.523	156.522	156.525	204.067	203.366	204.859	3	2	0	0	3	2	2	1	6483.49	6425.23	5492.3	1971.17	1282.11	169.818	241.585	216.838	154.647	173.458	91.7013	326.478	4464.91	4741.39	5389.45	1958.23	1820.08	108.809	3089.37	6223.8	126.265	194.759	175.471	917.178
157.047	157.044	157.049	58.8817	57.3516	60.4713	2	3	1	2	3	3	3	3	6061.62	4428.88	5832.36	1672.26	2346.77	2902.33	3077.65	9072.88	2728.56	1282.26	3108.18	7314.43	5696.17	3667.16	8967.4	1793.51	4579.58	4232.21	3018.77	2808.19	8320.61	1968.17	3298.84	1876.08
158.005	157.998	158.008	207.818	203.915	222.169	2	1	0	0	2	3	2	0	2253.7	2402.45	4633.41	2462.72	1905.69	1917.83	1883.13	1647	1614.87	1778.33	2212.26	2064.61	1704.38	828.662	2138.73	3147.24	1254.65	3016.34	3852.39	1979.69	5331.67	1885.68	1831.27	2333.84
158.092	158.088	158.094	498.113	496.262	503.137	1	2	1	1	3	3	2	2	9463.63	5100.66	5619.7	15613.6	9958.06	6726.08	12298	5999.28	7807.82	17742.8	6874.62	9187.89	12752.2	3449.49	2167.02	17171.1	7050.29	2823.12	13915.6	5047.97	3346.41	19043	7445.47	6488.36
158.092	158.084	158.093	527.82	526.362	529.862	2	0	2	3	1	2	2	1	7960.28	6432.68	2444.22	15438.2	10006.6	8267.15	10695.1	6247.51	6454	26819.7	5591.94	9427.22	7590.92	7864.4	4511.02	16288.9	8320.74	3302.21	12879.5	4568.32	4765.08	15582.2	2232.62	8733.02
158.567	158.565	158.571	470.65	469.372	470.916	2	2	0	2	1	1	2	3	1769.85	257.621	1683.37	3404.24	1682.99	387.582	692.416	223.527	248.586	1941.31	372.739	1714.73	483.471	400.583	993.139	446.322	1687.35	284.48	4680.89	2852.99	318.942	2773.95	3509	2553.83
158.996	158.995	158.998	407.753	407.147	408.475	3	3	2	3	3	3	3	2	4769.44	5225.32	5945.86	4205.09	5261.4	2722.42	4831.27	527.615	4937.33	4114.1	4678.57	5279.56	3395.9	5680.07	6070.68	6206.03	4052.69	2764.15	5684.93	4123.13	5516.11	749.91	3285.41	3854.98
158.996	158.993	158.998	504.155	503.39	504.887	3	3	1	3	1	2	3	3	1444.1	1856.55	2397.86	1372.94	2186.97	1874.46	337.905	1784.42	362.803	1471.02	2265.31	2671.24	554.777	349.148	2301.43	1874.95	305.473	1424.41	1632.49	1139.4	2924.63	2434.44	2048.54	1495.61
158.997	158.996	158.997	162.199	161.792	162.828	3	3	0	0	3	3	3	3	31850.5	23649.4	30083.7	30245.4	25905.9	20979.5	732.473	1021.56	730.2	919.302	1095.82	842.17	10684	16961.1	18796.5	17889.5	17582.1	15154.6	23490	25540.7	28260.5	24495.9	24380.7	26744.2
158.998	158.996	159	233.228	232.792	234.188	2	0	0	0	1	1	3	3	2551.11	6149.05	1944.87	2545.99	2251.89	2088.96	729.419	399.455	695.762	751.678	603.746	678.911	6627.91	4506.84	1168.72	2354.94	3007.39	2857.84	3862.93	3404.53	4666.83	5128.03	3066.17	3492.54
159.012	159.008	159.014	203.888	202.904	206.306	2	0	0	0	2	3	2	0	3806.89	884.041	3975.99	782.001	738.678	430.341	495.254	586.263	479.834	498.878	526.672	412.656	6006.43	734.618	4994.34	1128.44	1520.19	1902.48	2381.88	1112.92	6362.87	1161.54	1015.83	975.191
159.09	159.087	159.091	144.815	144.522	145.446	1	0	0	0	0	0	1	3	309.803	332.185	430.349	259.323	174.913	89.5915	208.136	120.274	83.5501	221.088	156.458	291.411	342.693	315.422	262.94	275.723	373.895	201.092	782.342	2254.39	329.776	1829.89	2588.65	2831.75
160.022	160.021	160.024	402.857	401.752	403.435	0	0	0	0	0	0	3	2	327.368	591.985	338.362	466.14	459.428	570.974	575.553	292.393	389.3	455.705	420.927	390.461	542.275	470.752	493.689	340.79	557.027	407.485	1058.57	3482.5	1706.87	492.591	6188.79	1968.21
160.039	160.037	160.039	102.344	101.345	104.369	0	0	0	0	0	0	2	3	1104.1	919.417	1047.81	1078.31	1117.96	960.931	918.552	980.474	805.456	959.198	702.354	865.784	799.137	1058.1	963.099	898.064	889.433	880.144	7300.99	3022.78	993.132	1909.02	1380.93	662.412
160.074	160.062	160.076	224.735	224.364	232.094	3	3	0	0	1	3	3	3	8222.82	4698.39	8496.42	8681.77	6389.76	4793.35	83.5592	179.111	120.622	143.5	142.021	174.151	1668.68	2891.84	5477.62	4767.81	4355.79	4916.34	8512.96	9084.62	8818.05	9112.82	10538.3	9918.92
160.074	160.07	160.076	192.975	192.731	193.339	2	2	0	0	2	2	3	3	2283.12	2259.92	309.618	784.367	2609.84	1026	326.35	361.38	106.812	309.264	127.11	160.127	1832.99	4671.02	267.989	293.918	3195.01	1308.71	1754.1	5277.26	3421.65	4523.95	7714.6	1454.83
161.028	161.027	161.029	162.096	161.668	162.595	3	3	0	0	3	3	3	3	11343.9	7757.59	11455.8	10375.6	8930.6	6621.02	397.094	489.198	226.817	150.288	215.056	310.726	2948.03	3736.34	4658	4282.93	6071.62	5390.02	7849.74	10726	11973.9	10763.1	10791.8	10153.3
161.061	161.06	161.061	386.535	386.254	387.287	3	1	0	0	1	0	2	0	14839.5	13567	8401.12	1461.94	2082.55	1404.85	1642.68	1206.34	954.811	1296.29	1171.88	1523.09	1553.55	490.451	838.867	1784.78	1047.12	1276.18	1577.35	5965.77	14273.7	2488.53	1937.48	1817.11
161.114	161.099	161.116	552.91	547.491	560.112	1	3	2	3	1	1	1	2	3712.71	4871.25	5246.95	17053	12583.1	3031.09	18008.9	2420.53	7040.94	23873.5	5296.77	2106.01	8924.75	7465.6	4784.86	25027.3	6173.29	6164.52	10946.7	4787.16	6099.13	8623.14	3403.22	6033.28
161.115	161.113	161.117	525.654	519.992	527.441	0	2	2	1	2	3	1	1	6567.83	4505.8	4442.56	10084.8	2515.97	4513.18	14800.1	3792.79	4762.2	11734	4776.57	6585.08	5244.88	4065.53	3803.39	18698.8	3659.61	3689.19	10208.9	3875.58	4138.88	9751.6	5704.79	4959.32
161.517	161.514	161.521	204.007	202.911	210.285	3	1	0	0	3	2	3	1	8514.22	6193.14	4900.91	1607.89	140.5	89.6291	55.2621	99.3425	169.469	73.7725	113.292	119.928	6111.27	4629.71	5023.21	2340.14	110.508	1464.83	1758.28	3127.56	8087.59	96.0364	69.0341	731.341
162.044	162.043	162.045	530.753	530.207	531.199	3	3	3	3	3	3	3	3	25250.4	23202.4	23894.5	21508.8	17701.5	15330.1	12434.8	9362.08	11499.9	13953.8	14666.5	13020	13879.7	14481	13653.2	14584.9	19644.7	14626.7	20196.3	23729	20775.4	22648.4	24470.7	22718.6
162.044	162.042	162.053	252.328	250.971	262.081	2	1	2	3	2	0	3	3	5603.74	3823.18	407.68	494.164	342.078	2319.31	1101.65	2293.61	285.216	1529.75	3023.25	3962.54	237.104	1775.65	2248.96	217.989	341.582	297.937	3382.13	3710.21	3970.59	4398.9	4667.57	4556.42
162.055	162.054	162.056	308.936	308.311	309.355	1	2	0	0	1	3	3	3	355.519	550.33	1647.61	3764.22	4528.72	1160.07	301.426	479.09	219.705	419.974	315.71	304.274	2025.59	369.313	445.798	4124.11	3469.87	2400.97	3479.39	6170.75	4582.78	7937.84	9681.57	4562.63
162.055	162.053	162.058	286.08	285.684	286.694	1	2	0	0	3	2	2	3	338.434	194.343	2967.96	4224.71	4240.74	591.749	376.394	237.369	213.987	380.29	182.764	260.425	6145.53	5990.85	3291.08	2031.87	2214.58	456.686	943.081	7475.41	7161.25	8506.22	17337.2	4236.51
162.068	162.067	162.069	386.363	385.929	387.094	3	2	0	0	1	1	3	1	31991.1	29088.8	22056.3	764.752	2691.01	1342.41	502.602	314.39	185.75	521.811	292.48	383.182	615.136	274.098	5144.37	824.082	368.291	1771.25	3396.29	12770.6	27403.3	859.895	843.732	2663.87
162.546	162.544	162.548	531.072	530.297	531.817	3	2	1	1	1	2	3	2	3318.87	3382.24	2939.43	4002.14	129.588	1792.55	1208.86	69.9317	173.728	2526.25	219.822	118.195	1582.03	179.182	74.9398	1608.89	2403.98	116.98	2849.42	3853.51	2727.23	149.494	3594.98	3814.24
162.971	162.97	162.973	457.328	456.761	458.34	1	1	3	2	3	3	2	1	223.249	2335.61	128.259	340.791	3976.2	132.807	4809.66	3501.97	3623.24	1959.92	2871.01	173.381	1978.53	2786.59	4159.25	3387.86	3353.1	2448.98	2102.23	121.98	3348.72	162.38	232.812	2719.98
163.074	163.072	163.075	206.835	206.274	207.78	0	0	0	0	1	1	2	3	3751.4	2169.84	3247.74	1612.49	1716.22	1984.29	319.204	258.308	146.555	254.214	246.195	290.857	1035.5	1579.35	1198.73	1560.58	950.607	1223.75	8212.74	3328.57	2607.18	6040.18	3890.33	3771.51
163.074	163.074	163.075	386.522	386.254	386.7	3	0	0	0	1	0	3	0	19288	18780.8	12949.3	1779.57	1705.58	1473.89	689.348	779.473	399.55	720.421	702.694	841.152	937.353	736.214	4518.7	1233.6	967.597	935.899	1864.73	7301.21	17106.7	1930.87	2055.16	2015.09
163.531	163.528	163.533	270.033	269.394	270.74	2	3	0	0	3	2	3	3	4916.56	4051.08	189.289	1578.48	3505.28	1160.46	83.2263	170.424	82.2316	75.4312	0	76.4862	2755.03	1392.87	1940.59	3606.42	2236.25	179.113	3421.35	5705.07	6136.56	2712.85	2439.59	5176.19
164.968	164.966	164.97	457.071	456.547	458.347	2	3	2	0	2	3	2	1	791.551	1603.13	2137.52	2527.22	2809.26	1283.59	1017.2	2374.62	2162.76	862.542	1157.63	849.677	1359.58	2115.63	2762.39	1717.36	1590.75	2605.75	1870.95	998.915	1928.65	743.918	1954.81	978.085
165.018	165.017	165.019	203.963	203.73	204.259	3	0	0	0	3	0	2	0	11206	10270.4	9663.26	1729.32	1488.58	1794.01	1773.2	1904.35	2108.04	1489.47	1302.1	2092.35	8048.55	5663.99	8916.06	1697.18	1710.23	1231.69	1557.32	11552.7	12360.8	1554.15	2162.05	1592.36
165.057	165.056	165.06	162.101	160.853	164.177	0	1	0	0	2	1	3	1	348.416	579.147	375.021	571.349	413.549	2133.73	387.592	326.486	337.708	293.504	437.523	257.133	1333.96	342.983	2286.49	417.209	327.562	1575.47	2682.52	2347.77	3724.76	659.701	2842.39	451.075
165.099	165.088	165.101	524.477	520.797	536.422	3	2	3	2	3	2	2	3	5312.35	2218.99	6842.73	17754.8	7586.74	9687.22	18536.5	5058.9	10188	27019.4	9626.84	11335.1	12141.3	10329	1375.35	25473.4	9860.08	4781.86	13514.4	7285.2	4301.57	16144.3	11292.2	10651.1
165.099	165.091	165.101	555.601	552.179	567.38	1	2	3	3	2	2	1	2	16317.8	3172.36	9218.06	25831.1	14438.4	9138.84	9173	4467.94	6524.74	24687.7	8173.97	13574.2	8254.95	15365.2	6776.24	16228.2	5192.55	10672.6	3805.62	8396.44	9596.66	17646.1	9549.96	12867.5
166.073	166.07	166.074	41.7008	40.6595	43.4121	1	2	0	0	2	3	3	3	166.132	2540.61	113.986	5450.92	2402.49	224.653	109.8	99.017	76.1748	163.71	183.425	176.882	1508.41	1645.11	160.898	2970.28	1836.48	1506.89	4147.44	3645.42	4689.84	6721.71	5036	6039.71
166.073	166.069	166.076	231.938	231.535	239.431	3	2	0	0	3	2	3	1	15476.9	7403.8	8283.87	6584.95	6794.72	567.8	225.383	210.852	172.577	320.053	276.412	265.167	5424.8	4422.97	5701.64	3015.69	391.611	3992.73	4109.68	2896.08	3959.42	845.119	1039.03	1857.83
166.076	166.075	166.094	407.569	403.065	411.865	3	3	3	3	3	3	3	2	9838.15	6777.21	9587.56	7466.31	7589.69	7729.97	8802.82	6142.96	8988.97	782.514	9068.29	8828.35	9929.77	9056.15	6348.37	10259.9	5475.26	6850.45	4710.57	5973.49	10213.8	2648.91	7685.14	7723.1
166.091	166.088	166.092	815.959	811.757	819.423	3	1	3	2	2	3	0	0	1020.34	2963.91	4365.83	1223.42	1936.07	1515.87	3583.7	2411.7	2210.38	1482.56	4308.55	3568.95	1903.09	1382.85	1575.47	4100.95	3299.64	898.639	2075.29	1306.21	1195.24	1412.65	1623.83	1189
166.572	166.571	166.575	250.629	250.062	251.106	3	3	3	3	2	3	2	2	2969.06	3414.72	3487.15	2057.45	3387.52	3451.38	4530.16	3740.59	4784.12	3474.13	3373.9	3378.58	3341.71	4554	106.027	2452.65	3205.4	3416.44	195.873	2330.86	2196.2	2778.75	141.036	2387.51
166.988	166.984	166.99	457.164	456.453	459.178	3	3	3	1	3	3	2	2	5518.28	6077.94	6412.86	6801.81	5043.96	4003	6000.15	6362.69	3804.72	1774.5	2436.46	1074.02	5571.32	5408.18	4125.19	5941.62	5987.64	6724.51	5206.52	1401.27	6848.09	5891.43	5265.23	1677.23
167.068	167.067	167.071	89.9756	89.0523	90.8998	1	0	1	3	0	0	3	2	400.431	291.522	456.907	602.512	660.294	541.548	1328.23	316.104	268.203	8237.86	6984.44	9060.27	456.204	430.961	401.656	652.478	405.68	439.246	2101.54	1745.37	3917.94	4227.84	3751.28	473.693
167.562	167.56	167.565	162.432	161.955	163.482	2	2	0	0	1	3	2	2	4995.62	32.0064	3830.9	3928.83	2567.24	48.4954	113.161	116.565	34.0404	49.1905	18.5384	23.2525	28.2984	1784.2	91.9072	1850.22	1646.53	2713.29	1895.96	3213.09	75.7734	3537	85.5345	2489.88
168.018	168.017	168.02	204.007	203.304	204.715	3	2	0	0	3	2	3	2	14957.8	9089.58	10282.3	4871.29	2320.91	918.931	680.948	405.417	592.931	454.063	437.995	771.382	12316.5	9274.6	12658.7	4073.59	749.299	3461.98	6429.54	12973.9	12294.6	701.234	2387.18	2132.68
168.045	168.042	168.046	67.054	65.7439	68.2146	2	1	0	0	2	2	3	2	2228.81	4181.03	1365.32	4913.29	1431.55	1772.97	2375.18	1556.42	1467.9	1652.16	1432.26	1657.05	5645.38	1434.54	3666.12	2187.8	1439.21	2237.89	8386.76	3628.95	4743.98	3179.88	1764.7	6458.72
168.068	168.067	168.069	402.672	402.247	403.042	0	0	0	0	0	0	3	2	615.212	630.582	395.137	712.025	711.028	541.399	437.449	587.711	262.728	389.027	388.886	456.086	350.116	434.644	559.41	596.636	374.907	538.446	1948.22	5113.33	4030.15	1102.6	6548.24	520.493
168.49	168.487	168.493	457.491	456.438	459.316	2	3	2	3	1	2	3	1	125.478	2318.13	2051.32	2400.79	3040.33	2636.64	1426.09	1596.41	95.7952	2318.28	2251.14	1734.89	132.94	176.957	1984.17	119.667	1849.6	2667.5	2169.25	1778.44	1799.03	140.454	222.726	1393.01
168.988	168.986	168.991	457.192	455.925	460.032	0	3	2	2	3	3	2	2	277.269	373.621	255.553	2655.82	1716.96	1505.82	3743.7	363.611	2056.87	2559.85	427.168	3417.74	3345.49	3222.31	2787.01	3415.16	2646.1	2735.18	453.915	4397.98	2977.55	216.26	2936.42	2484.09
169.488	169.486	169.491	457.92	456.938	459.79	3	1	0	0	3	1	1	2	1862.38	1078.89	1974.48	168.999	2075.51	130.129	165.571	133.871	121.419	190.579	41.5052	132.972	568.013	1653.57	912.553	1018.19	49.1606	87.1257	87.3537	1211.16	68.9795	101.38	1084.63	1740.49
169.509	169.507	169.513	204.387	203.055	211.296	1	1	0	0	2	2	3	0	108.851	1492.39	77.9422	985.088	218.352	103.765	188.38	147.812	34.0251	121.94	181.071	36.7221	2056.37	748.858	276.336	669.067	625.501	107.137	1146.34	1245.38	1427.7	189.363	69.043	176.855
169.53	169.529	169.531	298.864	298.626	299.511	0	0	0	0	0	0	3	0	232.285	122.667	36.4249	127.667	116.97	41.7772	123.337	125.988	93.0308	38.7364	55.9832	100.735	78.7844	172.678	177.361	147.564	73.4405	90.9025	448.813	608.563	2045.75	151.682	131.974	155.256
170.033	170.031	170.035	162.106	161.617	163.071	2	2	0	0	0	0	0	3	3585.95	192.096	2011.52	3330.6	2546.15	287.905	175.126	182.972	125.034	104.122	170.236	123.703	150.276	124.423	139.031	205.344	152.662	182.177	217.731	172.974	220.198	2563.28	2115.16	2395.4
170.52	170.519	170.521	203.92	203.057	204.285	3	3	0	0	3	3	3	2	16800.5	17970.4	14942.9	4336.67	4638.81	2947.76	137.468	159.284	80.8588	56.9195	74.8398	52.8953	16732.7	11103.7	16368.4	5139.5	3592.33	4526.46	10008.8	16023.7	20330.2	147.256	2847.69	1798.47
170.996	170.966	170.998	162.055	154.793	162.917	2	2	0	0	1	0	3	2	3784.66	750.276	1520.42	1662.57	2421.49	3256.04	1587.56	1914.55	1746.58	1548.49	1669.07	1532.64	1895.34	1918.13	1464.01	1617.26	1892.93	1534.78	2334.74	3063.36	3913.87	1991.58	4226.23	2989.17
170.996	170.969	170.997	35.5346	33.3448	44.086	1	1	3	2	1	0	0	0	2381.87	1880.38	2147.16	1826.53	691.817	1868.91	5849.59	5458.15	3275.34	1552.87	1042.18	2972.78	2012.13	1877.97	1745.74	2061.91	2089.87	1565.2	2277.77	2061.27	1872.5	1829.4	1894.98	1974.6
171.049	171.048	171.053	252.486	249.42	253.128	3	3	3	3	2	3	3	3	7163.2	7044.1	10493.7	7156.08	5010.7	4315.02	6823.02	4708.9	3630.23	3526.89	4547.37	5561.64	4778.89	5099.37	1833.12	4206.38	4591.62	4698.62	6698.71	5926.64	5544.39	7457.55	5900.88	6255.61
171.05	171.049	171.051	530.705	530.207	531.143	3	3	3	3	3	2	3	3	10561.9	12043.3	13537.4	9498.62	8271.76	6458.54	5488.19	4281.92	5965.24	5663.58	7630.46	4890.06	7324.25	5565.18	5298.64	6041.46	9130.66	1532.5	8664.2	10901.3	10317.4	9635.18	11766.7	10067.2
171.125	171.122	171.127	207.04	206.431	207.628	0	2	0	0	1	1	3	3	548.158	361.048	490.847	2463.42	299.598	2090.01	250.776	203.065	135.092	224.016	133.885	271.901	395.508	973.089	481.217	639.899	527.517	778.456	2328.67	2489.02	2051.66	2790.58	2222.92	2049.33
171.125	171.12	171.126	238.654	238.185	240.883	2	1	1	0	0	0	3	2	3582.07	3826.85	2492.12	5893.79	2318.1	2035.66	782.944	915.486	831.118	936.167	552.417	899.544	2225.32	1767.76	1394.23	1454.13	1695.28	1455.76	4823.31	4396.5	4047.24	3950.46	2628.36	3555.53
171.53	171.527	171.532	34.2261	33.0683	36.6306	1	1	1	1	2	0	3	1	2810.38	40.4137	73.5064	2341.55	97.0398	0	61.3356	3699.58	111.17	132.05	85.6461	2340.15	55.6021	753.644	5029.76	91.9599	105.131	35.373	2342.49	1716.12	4730.33	109.177	1000.22	102.059
171.55	171.547	171.553	530.922	529.943	531.851	1	3	0	1	0	1	2	2	1608.02	280.033	125.704	751.624	688.18	1164.31	259.26	284.465	162.584	779.776	161.76	259.534	296.5	289.096	279.575	284.525	1177.63	254.098	246.274	717.843	1065.66	1552.8	295.389	1489.95
172.114	172.111	172.115	153.89	153.444	154.977	1	3	0	0	0	0	0	2	110.882	136.729	800.859	1029.54	1063.83	689.083	143.842	157.301	120.258	112.845	97.4072	20.5528	98.0802	274.944	151.499	194.33	162.421	145.248	156.703	225.741	150.233	1689.4	89.9324	1833.5
172.609	172.607	172.61	590.613	589.619	591.693	3	3	3	3	3	2	3	3	10836.3	5551.57	5229.7	5733.92	3361.6	5105.07	6660.44	3994.12	2461.87	2632.89	5069.81	4147.58	5062.63	4471.87	3944.14	5167.06	851.202	3317.11	4728.24	3469.26	3300.24	5151.42	3834.73	5473.2
173.013	173.011	173.015	233.243	232.546	233.855	3	3	0	0	2	3	3	3	6621.09	6537.76	3957.31	7671.75	5151.72	2807.05	643.437	716.623	582.524	559.936	539.714	559.265	4112.54	874.337	5705.44	4564.54	4803.42	4323.31	8953.08	10885.8	6626.28	12279.4	9730.73	7736.28
173.078	173.068	173.079	54.9682	51.05	63.5266	3	3	3	3	3	3	3	3	24486.2	19138.6	20772.8	26176	23000.1	18487.2	17817.1	15234.8	15573.9	26522.7	16831.8	19596.2	24736.5	19767.7	20272.9	22492.7	29422.3	20336.5	26561.8	27191.8	22802.2	27352.9	27104.3	26906.8
173.999	173.998	174.001	386.001	385.369	386.535	3	0	0	0	0	0	0	0	1951.96	2219.47	749.825	207.843	79.5895	251.378	329	194.893	171.929	227.701	128.192	142.767	233.327	206.924	301.411	178.562	203.183	394.405	274.79	252.742	354.099	292.809	301.886	128.916
174.049	174.047	174.051	162.025	161.458	162.595	1	3	0	0	1	0	1	1	1524.22	1756.16	1853.74	3290.77	2570.21	1448.56	202.758	328.57	278.714	182.635	335.346	360.31	2055.47	1433.05	1141.75	816.662	800.691	722.31	3991.3	2247.15	2758.01	1762.72	3548	2553.48
174.038	174.037	174.04	402.814	402.333	403.042	0	0	0	0	1	0	3	1	346.884	424.061	460.197	351.281	222.502	262.453	169.854	263.317	368.302	289.66	126.832	272.157	369.719	766.744	260.691	267.289	279.293	291.397	2120.7	4349.94	3794.08	122.303	5785.05	300.649
174.13	174.129	174.132	277.744	277.413	278.289	3	3	0	0	3	1	3	2	9435.03	4179.97	8585.28	7731.37	5960.01	4413.02	230.501	317.367	271.849	595.194	301.956	300.877	2896.84	2281.15	4608.94	4826.07	601.839	536.908	3476.68	7569.93	7136.55	1007.79	6416.94	4940.3
174.13	174.129	174.133	133.57	131.821	137.96	1	1	0	0	3	1	3	3	2575.35	253.999	419.564	759.955	401.032	329.461	292.071	407.905	261.44	228.706	170.562	291.146	2982.45	882.94	1597.08	889.027	305.575	337.176	5961.64	4137.53	2433.53	3715.76	4392.7	2772.43
174.971	174.97	174.972	457.207	456.934	457.491	3	3	3	3	3	3	3	3	270727	261470	280273	264894	327627	305385	390691	252490	213330	262475	264057	267642	263471	263165	307438	315810	261152	283388	261532	270919	268027	254044	276165	259639
174.972	174.971	174.974	568.844	567.825	569.386	3	0	1	0	2	0	1	0	3634.89	3470.56	2471.6	2750.22	2499.98	2804.21	2989.59	3093.25	3169.82	2860.16	2848.56	2865.98	2823.15	2564.66	5625.4	2267.88	3241.93	2998.61	3079.52	2883.53	6418.25	2440.62	2870.86	2849.84
175.081	175.079	175.082	246.612	245.659	247.255	1	0	3	2	1	1	2	1	999.301	2588.76	994.454	1027.5	976.409	1192.84	1504.78	1656.1	929.138	379.313	2220.05	4955.46	2704.81	504.127	1184.65	5521.65	1079.88	820.916	3358.86	2221.83	1348.88	2185.77	1359.35	1614.34
175.076	175.074	175.078	346.602	346.194	347.488	0	3	0	0	0	2	0	1	1458.4	2128.72	1276.43	4966.98	5508.8	2826.71	1203.19	1228.77	616.163	946.509	989.035	1199.59	1611.82	1097.02	1265.37	7804.63	2830.13	1267.82	2040.81	1848.08	2124.91	2922.06	1576.22	2218.65
175.081	175.08	175.091	407.764	407.485	418.921	3	3	3	3	3	3	3	3	18535.3	19169.5	18822.8	14119.6	16125.5	17801.7	14716.3	16820.2	17587.5	12686.7	16982.1	16079.2	17171	17138.7	16204.7	12204.9	12829.2	15210.6	12950.2	12129.8	18727.3	14134.7	13528.9	13882.8
175.114	175.112	175.115	134.579	133.167	136.092	3	2	0	0	3	1	3	1	5021.42	2750.99	1903.02	2046.6	1227.2	227.385	223.693	153.596	184.943	194.001	158.417	194.407	5141.73	3465.29	3040.75	406.43	1187.8	444.973	7132.3	8247.64	3760.13	486.596	545.243	4781.15
175.578	175.576	175.579	250.626	249.954	251.106	2	1	2	1	1	1	2	3	2418.7	252.661	1813.4	2243.54	207.311	305.878	2898.96	158.304	3280.12	70.0509	3464.78	178.189	312.122	1979.17	262.526	250.636	1969.09	141.371	1915.62	1184.75	292.829	1827.73	1782.78	1724.51
175.582	175.579	175.584	407.677	406.572	408.257	3	1	3	3	3	3	2	2	1627.98	1783.21	2064.46	2920.93	229.903	356.973	2231.35	2361.11	2649.72	1381.74	3146.34	1534.99	1703.2	1668.48	1928.14	3101.86	1959.91	2685.62	1182.11	333.552	2325.32	1628.05	455.716	2297.43
175.975	175.974	175.975	457.207	456.934	457.491	3	3	3	3	3	3	3	3	21673	19235.7	22694	21802.2	24038.6	23162.3	29111	20412.4	16701.7	19015.7	19716.8	21521.9	20015.8	20722.5	24315.3	23853	21533.5	23884	19576.9	20821.9	21486.2	19612.2	21496.6	19923.7
176.122	176.12	176.124	525.567	520.727	529.744	0	1	2	3	2	2	2	1	5667.49	3284.04	2949.78	6052.74	4582.14	4451.98	8432.56	3464.83	5759.02	11151.2	1809.02	1657.34	6337.39	3737.38	1167.47	12325.8	3162.37	2546.02	5243.26	647.407	2710.07	8539.7	4357.53	3430.44
176.145	176.144	176.147	312.561	311.711	312.792	1	0	0	0	0	1	3	3	1680.09	463.753	750.031	870.715	751.816	571.672	279.601	446.794	196.527	183.194	373.74	276.329	342.15	450.313	367.634	615.613	715.763	393.177	1450.47	5711.2	4850.61	5179	6914.95	7819.14
176.968	176.968	176.969	457.207	456.91	457.501	3	3	3	3	3	3	3	3	186768	174697	188879	176203	219202	202654	266486	179083	151970	186323	185935	187078	181851	182088	212478	213667	183116	198995	176199	177397	187412	174552	190029	180860
177.007	177.005	177.011	161.869	160.109	164.619	2	3	0	0	0	1	3	1	957.978	2464.57	4572.17	3773.66	3695.75	5272.49	961.399	1628.12	686.181	713.027	1014.27	963.859	1520.64	895.197	1984.25	936.812	2414.03	1092.74	4847.58	4225.51	4324.95	896.572	3642.87	850.885
177.022	177.017	177.054	204.259	194.037	207.171	2	1	0	0	2	2	3	0	3311.32	3240.09	967.049	871.285	529.427	1150.38	781.935	799.418	898.324	975.553	923.532	1359.91	736.704	2947.82	3615.69	1008.04	1400.96	1948.81	1099.37	3307.87	3774.72	1040.9	994.614	989.674
177.113	177.111	177.114	816.709	816.017	818.142	3	2	3	2	2	3	2	3	42596	46584.5	40755.7	39329.3	48024.9	37933.2	51181.1	41614.4	52798.8	46390.5	47509.3	50042.7	44027.8	53125.8	23901.3	63651.8	40278.7	30798.7	42631.9	31694.3	37986.3	43034.3	37687.5	27760.5
177.1	177.091	177.113	634.011	633.232	639.983	2	2	2	1	1	0	3	2	5660.81	5071.79	5376.94	8116.48	2798.45	3936.96	3780.19	5779.19	4544.14	8542.05	3614.26	4434.91	4647.8	3732.03	5193.06	7764.39	3903.32	3856.62	27310.2	4955.76	5144.67	5068.42	3293.37	4042.98
177.588	177.585	177.59	633.998	632.931	634.837	0	0	0	1	3	1	0	1	326.747	294.166	292.157	404.092	246.611	207.014	505.388	317.011	341.579	744.791	499.293	387.354	1047.83	1120.52	1023.04	484.741	257.145	1296.49	299.181	191.084	275.847	302.339	532.995	244.498
177.975	177.974	177.977	457.285	456.91	457.585	3	3	3	3	3	2	3	3	15027.2	11533.4	13298.9	9766.76	16977.9	12844.2	19260.7	13483.6	10256.8	14738	13314.1	13151.4	12716	12777.8	16285	16353.3	13082.3	338.143	11534.5	14462.6	11461.7	13351.8	11821.9	13946.6
178.027	178.025	178.028	269.877	269.603	270.201	3	2	0	0	2	3	3	3	14368.9	7483.32	9234.13	6058.47	6005.51	526.385	396.265	488.382	362.291	226.294	328.801	542.108	6889.27	522.255	7172.35	8060.73	6588.33	5928.93	10827.5	15763.3	21795.5	6926.84	7843.83	14720.5
178.049	178.048	178.05	101.407	98.481	103.03	0	0	0	0	0	0	3	2	1021.22	987.772	944.336	982.634	810.022	1000.57	876.87	920.731	795.782	767.904	899.146	1008.54	1020.04	890.747	1103.61	966.702	1143.63	899.848	13111.6	10491.9	2230.03	2165.56	7965.8	1282.46
178.123	178.122	178.125	56.8982	54.7752	59.2456	3	3	2	3	3	3	3	3	11167.6	8887.72	7270.1	11512.9	8962.2	9555.9	7104.44	2670.76	1181.68	8579.51	9397.09	8834.87	5094.5	8038	3777.66	9929.06	8569.7	7809.3	21314.2	19355.2	9547.07	17896.4	22923.6	16824.5
178.12	178.117	178.121	340.217	339.404	340.821	3	1	3	0	3	1	3	1	13879.7	9638.74	4036.51	1083.05	863.674	1605.41	4273.79	4933.34	646.68	917.957	676.204	469.686	15148.2	1911.92	4909.42	713.991	776.26	6424.63	12677.3	4021.23	3910.69	1267.89	1626.3	3126.88
178.536	178.532	178.539	299.157	298.234	299.675	3	0	0	0	0	1	2	0	2320.05	1725.94	849.136	201.785	153.688	223.383	41.1241	20.5511	133.468	121.588	193.898	39.407	132.327	193.621	195.259	624.992	132.435	191.228	153.822	916.966	1643.5	201.954	221.203	185.863
178.967	178.966	178.967	457.163	456.856	457.491	3	3	3	3	3	3	3	3	31646.5	27127.2	30812.4	28818.3	36711.1	34267.4	43418.4	29179.2	23642.8	28922.9	30663.1	28788.6	27474.7	29433.9	34647.5	33342.6	30730.4	32559.6	28946.3	30901.4	31549.2	28950.6	30468.6	28864.6
179.034	179.033	179.034	203.458	202.699	204.234	3	3	0	0	3	3	3	3	17748.4	19385.9	16146.4	11462.9	13455.4	7498.01	245.948	189.218	191.741	250.592	51.9182	110.864	18272.9	11668.2	15697.7	9232.97	7508.72	9832.94	10726.5	19435.5	24893.9	4067.32	9166.04	8203.46
179.065	179.062	179.07	160.809	159.846	163.943	1	3	0	1	0	2	0	0	521.968	1123.8	415.433	875.137	5109.58	2675.2	331.422	386.197	280.037	469.987	2035.32	242.332	635.409	463.315	440.099	4485.31	393.253	7854.01	511.102	362.71	558.292	689.093	574.42	556.491
179.09	179.087	179.098	497.034	496.169	499.84	0	3	0	2	3	1	0	1	2315.46	1546.11	1700.06	4346.93	2937.06	2289.71	1360.68	1016.33	917.327	2341.46	916.228	2200.85	973.352	2679.73	2380.66	1476.68	1010.34	1640.62	2139.76	1457.42	1269.81	2421.97	2064.35	2211.55
179.105	179.104	179.105	465.104	464.442	474.004	0	0	0	0	0	0	3	1	1805.32	1259.95	1205.13	2226.24	1676.42	1989.22	1669.96	1776.18	1380.11	1186.97	971.841	2304.62	1399.37	1092.96	3262.85	2155.86	1262.85	1176.4	1789.61	1719.04	1481.41	2932.45	2084.41	1991.54
179.526	179.525	179.527	204.107	203.297	204.404	3	3	0	0	3	3	3	1	26355.9	23055.5	24232	7728.29	5306.68	2664.97	255.4	148.844	382.07	313.909	179.02	181.964	23919.2	18512.8	21190.3	7749.43	7592.27	8157.05	15769	23550.6	26050.7	366.243	300.378	3604.81
180.054	180.052	180.056	162.29	161.121	163.166	2	1	0	0	0	1	2	3	2747.22	506.475	3528.6	3391.64	412.137	681.947	288.293	226.062	137.854	141.202	235.608	284.43	400.565	626.161	521.804	364.342	1383.38	300.799	963.361	1637.11	2817.15	3523.2	4068.39	3125.64
180.101	180.095	180.106	503.639	498.762	516.926	3	3	3	3	3	3	3	3	8629.36	11595.6	10400.6	31412.6	20688.4	9715.98	14311.8	6710.93	8951.39	16957.6	7361.76	7817.05	9622.08	10549.9	8018.77	10359.4	10815.7	10333.1	27130.7	6913.58	8443.87	11496	9144.83	8703.91
180.106	180.104	180.107	530.464	528.396	533.522	2	3	2	3	2	3	2	3	35070.7	6754.36	24745.6	46455.8	24415.4	9180.16	24541.4	26609.4	25830	57878.2	24414.3	29106.3	25086.9	27240.8	20418.8	48014.4	3604.16	8583.6	44357.4	9483.18	25819.5	42891.3	21251.6	21735.9
180.088	180.087	180.089	63.0659	54.8163	65.6082	3	3	0	0	2	3	2	3	22409.3	12103.2	17969.8	22457.1	17023.6	11444.6	11393	7021.57	10146.5	17451	14277.5	11216.8	5388.51	11961.4	8362.96	10464.8	9151.69	6977.91	5886.83	15211.2	5872.86	7167.19	8684.45	6672.04
180.088	180.084	180.091	116.533	111.781	127.755	2	2	0	0	3	1	3	2	5209.01	3404.93	760.438	3448.12	2078.05	593.531	622.28	418.749	539.364	492.449	405.847	311.745	2910.72	1343.96	3722.88	640.85	898.66	510.196	699.483	5590.23	6326.16	5236.08	2557.27	1174.67
180.079	180.078	180.095	386.339	376.979	386.535	3	0	0	0	1	0	3	2	32209.4	25010.8	19278.9	1552.28	1463.18	1164.59	708.182	928.297	607.107	869.397	542.42	848.522	1007.75	797.001	5550.1	1306.94	801.885	819.469	2802.57	12165.7	24878.8	820.015	1395.13	1959.86
180.087	180.083	180.089	297.537	297.161	298.165	2	2	0	0	2	2	3	0	8080.3	502.908	3633.54	1007.74	2555.86	2095.47	517.937	484.645	332.912	421.471	452.667	498.537	3314.27	470.689	2310.05	1039.32	3025.93	2677.05	2196.9	1907.86	2035.01	1298.54	1347.31	1206.37
180.105	180.097	180.109	472.897	469.605	486.571	2	0	3	1	0	0	0	1	16135	7434.8	3848.75	13471.6	9300.8	7424.98	1115.98	2217.53	4625.3	38309.9	6513.98	10028.7	9548.32	7734.29	5258.27	15034.6	7119.76	6102.43	12401.9	6034.19	6311.87	13804.5	8632.68	14867.8
180.173	180.171	180.174	434.152	433.823	434.705	0	0	3	2	1	2	3	3	30.3428	32.6753	45.9081	23.9004	46.1872	11.7893	3573.51	2196.07	1589.72	2766.27	2738.03	54.2365	56.2152	23.2848	1222.79	2903.07	50.5055	2060.21	2364.51	2292.11	1311.87	3067.47	2233.37	2973.69
181.046	181.043	181.075	233.635	229.397	234.864	1	1	0	0	1	0	3	1	2394.1	1706.41	1281.55	1206.54	1842.1	815.309	286.645	248.443	243.425	637.367	267.364	386.299	1410.88	1641.91	1648.89	1267.95	1049.56	1025.39	2247.86	4176.89	3845.9	823.486	1130.65	680.636
181.081	181.081	181.081	386.339	386.044	387.208	3	0	0	0	0	0	0	0	3580.41	2581.05	2373.29	1594.05	1555.7	1463.19	819.506	578.565	615.073	988.718	791.664	595.82	912.283	784.164	789.899	1460.87	726.398	840.792	993.017	1240.37	1275.71	1872.67	1886.61	1686.69
181.083	181.082	181.084	149.302	147.88	150.005	3	3	3	3	3	3	3	3	25294	29327.2	19619.1	27523.5	43186.3	26459.9	3447.77	25277.8	3658.39	3391.1	31567	39524	16549.4	5308.8	17570.6	44942.2	5776.85	59813.8	9692.12	5748.91	25300.9	34835.1	35897.6	30512.7
181.615	181.613	181.616	590.835	589.769	591.608	3	3	2	3	3	3	3	2	8536.07	4789.13	4014.33	4286.37	4338.14	4376.8	2544.44	202.502	1888.54	2704.48	4078.81	2300.84	3763.45	3875.84	2385.49	4614.33	4009.96	3220.95	3416.85	3506.57	2484.65	4427.94	1828.63	198.756
182.035	182.032	182.037	161.954	161.457	162.58	3	3	0	0	3	1	3	3	7156.09	4223.2	6781.01	5805.87	5736.51	3587.26	400.095	540.829	497.383	231.158	217.43	466.482	2308.79	2483.98	3014.11	2954.71	597.168	376.839	4460.24	5835.46	6583.48	5483.14	5514.43	5451.58
182.032	182.03	182.033	34.4157	33.936	36.1209	2	0	3	2	0	1	1	0	1726.48	2255.22	710.13	337.213	488.573	498.598	9326.17	9330.5	10196.9	837.1	5379.89	7224.63	527.635	308.378	490.778	517.059	516.284	657.588	2086.7	506.819	421.334	387.85	0	477.287
182.07	182.068	182.078	255.107	254.703	260.396	3	3	0	0	0	1	3	3	5314.57	3167.56	2072.73	4924.47	3439.35	2321.94	386.568	396.516	342.399	418.662	373.949	317.909	741.736	867.345	830.134	891.03	2202.56	390.297	4154.49	6189.51	4227.48	4303.95	2970.49	4421.1
182.088	182.085	182.09	278.035	276.088	279.722	1	1	3	3	0	1	2	1	2179.29	1600.68	1159.19	3869.87	1471.81	1163.14	2815.92	1416.32	2031.02	3444.03	2990.64	2851.28	1030.69	1193.4	1079.8	1582.38	1432.71	775.994	4567.72	1454.03	1412.42	5131.46	1545.59	1360.73
183.078	183.076	183.081	207.077	206.494	208.033	0	0	3	1	1	1	0	0	440.556	612.593	440.979	543.517	435.729	336.863	1471.59	1069.66	932.012	1064.54	331.836	364.927	604.014	1319.46	402.744	233.068	587.49	1605.92	535.645	735.399	575.903	635.86	772.453	936.485
183.058	183.057	183.061	162.141	161.19	162.806	2	3	0	0	0	0	2	1	4014.99	252.055	4186.55	4884.66	3623.09	2053.53	172.757	89.2983	98.0612	173.522	100.435	313.817	196.444	312.872	297.925	264.536	273.983	238.092	411.888	2239.32	4076.26	3637.65	478.166	296.425
184.017	184.011	184.018	177.836	177.526	182.268	3	3	3	3	3	3	3	3	12500	13142.5	12338.3	8549.85	11632.5	12141.2	13784.9	11236.7	15112.3	11788.6	12449.4	13346.5	12101.5	13892.8	9413.81	12028.9	9982.1	13187.7	10945.9	9199.47	10815.8	10434.5	10000.9	9097.12
184.05	184.049	184.051	252.344	251.982	252.551	3	2	1	1	0	0	3	3	5621.85	3040.18	7593.51	2850.51	4001.7	878.726	3863.93	543.551	627.698	711.553	617.695	2170	849.828	709.774	727.568	569.653	676.425	461.803	2105.24	3455.05	3446.64	4253.13	3887.8	3598.69
184.057	184.054	184.059	48.4254	47.85	49.4302	1	0	1	2	1	0	3	1	76.5051	5700.35	73.2192	112.508	119.736	117.241	160.72	2492.47	112.205	3182.48	78.8872	2146.74	176.506	56.6784	5422.89	161.337	163.68	96.6357	7103.64	2593.22	8753.66	149.597	93.2963	2287.66
184.086	184.085	184.087	407.806	407.55	408.229	3	3	3	3	3	3	3	3	21262.9	19805	19118.5	14960.4	19296.1	20000.9	17980.2	20587.6	21235.6	15220.3	20312.7	19257	20234.9	21574.2	19213.9	17092.3	16515.9	21131.4	15291.3	17616.5	20601.7	15156.7	15508.1	17319.7
184.17	184.169	184.17	324.948	324.762	325.237	3	3	3	3	3	3	3	3	75952.5	73875.2	68694.9	101846	64610	72566.5	67009.3	83331.7	77837.3	111736	69539	74789.6	73996.3	70883.2	88222.3	70619.6	115941	79294.6	110033	113511	73832.4	108372	109330	110368
184.168	184.166	184.17	99.8045	98.3006	101.536	3	0	1	0	1	0	1	0	5543.75	1047.24	853.026	133.781	100.731	204.116	65.0145	2872.8	113.883	139.79	167.186	198.495	126.365	590.7	131.005	224.954	141.499	97.6738	5952.56	116.267	81.8155	186.647	206.119	99.0639
184.52	184.516	184.521	177.886	177.572	178.645	1	0	2	2	3	2	1	0	119.643	1431.41	126.772	74.1134	28.6378	112.188	848.544	1698.99	49.5312	88.2494	1153.36	2504	1864.64	1929.9	1135.88	1413.04	1756.94	168.038	104.189	78.5846	1495.47	84.6194	95.6385	78.1404
184.588	184.586	184.592	407.865	406.964	408.931	2	3	3	2	1	3	3	3	1337.26	442.673	2743.48	1863.36	2708.61	2034.43	1572.42	2812.5	2202.07	2163.45	340.08	1691.16	306.408	173.539	1667.3	3179.32	1586.93	1986.92	2308.38	1593.44	2909.02	1673.6	2289.89	2766.27
185.04	185.036	185.042	132.347	129.558	133.086	3	2	3	3	3	3	3	2	34175.5	71135.3	26590.8	11503.6	12841.2	13329	7154.21	54543.2	9652.78	9274.12	16043.3	25816.3	45914	12848.5	61417.2	20214.1	15988	45200.7	17891.5	9697.58	54866.4	9432.29	12420.2	10778.4
185.083	185.081	185.085	540.953	540.286	541.622	3	3	3	3	3	3	3	3	8060.02	9231.82	10325	7543.52	4572.26	8086.59	11117	8383.44	5830.84	6332.42	8567.89	6640.91	5026.36	5358	6046.48	5250.13	5681.94	5036.6	7429.26	8036.35	8145.86	7325.06	7451.87	7163.96
185.115	185.112	185.118	292.748	292.122	296.792	3	2	3	3	3	3	3	3	26465.3	30531.9	13792.4	3055.24	6502.5	1252.95	5747.04	37393.4	7134.92	7730.41	9719.27	12236.7	19545.5	6788.06	24404.8	9589.28	8156.98	18783.5	6254.27	9688.35	26119.3	5975.6	8336.28	5549.34
185.172	185.171	185.175	324.972	323.757	325.441	3	3	3	3	3	3	3	3	9114.17	8138.79	7942.75	12218.9	7548.8	7926.08	5390.97	10062	9454.74	14204.8	8616.98	10238.6	8410.84	9204.36	11124.7	8109.03	13751.2	9888.38	13630.6	14310.8	8241.9	13416.2	12149.2	12820.3
185.585	185.582	185.587	541.017	539.674	541.674	3	2	3	1	1	0	3	2	1080.47	2445.21	1519.14	386.694	1156	839.693	1957.47	1349.68	1190.74	267.346	152.624	941.443	756.93	122.695	311.862	240.551	191.158	639.899	1249.99	1186.84	809.626	980.274	1174.28	243.502
186.044	186.04	186.047	132.719	130.322	135.108	3	0	2	1	2	0	1	0	1165.82	3637.24	1758.37	977.039	914.73	896.598	611.667	2515.58	833.615	855.015	523.206	967.207	1281.95	820.228	3014.74	964.572	993.687	1120.99	431.049	780.914	1078.74	900.533	987.172	1005.52
186.105	186.102	186.112	567.612	561.148	571.032	1	1	1	0	0	2	0	3	3146.18	836.86	2170.03	3937.68	2083.05	2429.16	1878.15	2283.92	1987.37	4831.44	2258.67	2342.11	3179.48	1949.6	1775.48	4938.74	900.127	1787.9	3503.02	1699.51	1889.27	2042.29	1246.65	1901.87
187.028	187.026	187.028	715.487	711.942	717.135	2	2	3	2	2	3	3	3	14517.6	14516.3	345.195	16244.3	480.666	19643	13173.8	10206.3	19752.6	795.065	12289.5	10569.7	10643.5	13493.8	416.925	11594.4	18411.7	11627.8	10695.1	14859.9	14626.5	18090.5	14311	9360.73
187.027	187.025	187.03	880.399	875.458	888.101	2	1	2	1	2	2	3	1	1595.36	2127.46	150.367	132.311	3652.74	59.0113	1413.9	166.675	1855.83	185.309	3561.18	98.0248	302.798	4130	1777.38	213.567	2046.9	3807.23	5698.12	2629.88	1789.72	130.615	157.368	707.253
187.094	187.092	187.107	126.773	116.133	128.665	3	2	3	3	3	3	3	3	8181.39	13760.6	7243.61	13782.7	4352.42	2690.48	5015.7	5803.7	2508.91	18233.5	4843.14	5857.17	9760.07	4972.1	7254.84	7352.74	14677.6	8464.34	17630.8	17434.3	8963.36	5039.85	14777.2	14294.7
187.105	187.098	187.107	142.418	141.99	144.349	1	0	0	0	0	0	3	3	1701.61	1404.62	1595.11	1181.48	1447.37	966.734	541.323	464.283	417.386	541.391	340.205	372.407	1494.83	1251.66	1777.07	1376.34	975.33	1237.88	5115.85	4955.08	5994.77	2178.78	4150.73	5048.52
187.087	187.086	187.089	224.027	223.912	228.962	0	0	0	0	0	0	3	3	2614.69	2116.92	2322.07	2211.02	2112.7	1685.42	718.483	826.618	719.481	842.107	548.108	701.713	1856.14	2179.88	2189.36	2152.43	1988.03	1593.25	28881	35218.1	27376	12776.7	52649.2	23826.2
187.113	187.11	187.114	555.297	553.749	557.958	2	3	3	2	3	2	2	2	37650	8657.25	20253.8	44329.2	12993.5	17730.7	46157.3	22147.9	29501.9	61270.5	24065.7	23941.4	27625.3	23202.7	7341.92	60421	21301.8	21884.1	52167.2	18404.5	15131.9	53175.7	30373.6	29302.5
187.112	187.111	187.115	495.591	490.73	497.991	2	2	2	3	0	3	1	1	24475.6	3958.17	10065.2	25281.9	13441.6	12956.5	39876.7	10629.7	14762.4	43917.9	18724.3	21882.3	15300.7	11523.4	8014.7	20922.8	8986.23	10442.8	23922.2	9527.09	9497.08	33644.6	13769.3	11221.4
187.107	187.104	187.11	211.156	210.714	211.639	3	1	0	0	1	0	0	3	3502.36	1966.92	1958.47	1649.46	1544.81	1251.46	413.733	426.761	312.708	411.171	335.163	710.86	1590.74	1760.72	2307.29	1361.12	1711.84	1223.07	2846.45	3175.75	2692.35	6146.37	3858.8	4382.77
187.112	187.107	187.114	526.107	523.44	535.412	3	3	3	3	3	2	3	3	32934.6	10173.7	6456.25	51629	28243.3	21987.5	50584.8	16866.5	27893.5	51985.6	16827.4	1759.85	30732.4	29680.2	7973.27	50997.2	21254.9	16523	39616.1	17339.3	18455.1	54002	29266.9	23263.5
187.536	187.534	187.537	177.845	177.107	178.537	2	1	2	3	2	3	3	2	219.423	2753.08	2498.67	146.239	2338.93	160.32	2198.25	146.249	3137.13	2197.06	2584.96	2956.55	130.366	3188.11	2416.59	2507.39	2171	3571.26	2057.65	1181.06	2075.52	2116.22	2310.53	158.686
187.613	187.6	187.616	525.782	523.633	537.484	2	3	1	2	1	1	0	1	778.715	830.515	2139.64	6612.83	2547.38	3015.42	6525.14	1890.87	2594.34	5657.15	3383.76	3184.77	3314.6	1532.99	1386.37	3823.13	2507.23	1922.19	4720.48	1976.08	2259.08	5166.38	2250.98	2313.03
187.614	187.611	187.614	556.438	554.929	559.482	0	1	0	3	0	1	0	0	3974.74	2201.81	2622.74	3915.38	3802.9	3229.39	4616.78	2551.17	3182.55	8641.64	1203.39	869.123	3079.26	3279.53	1793.66	3839.8	2946.21	2283.25	5297.17	1686.12	2370.95	4507.29	3350.74	2348.71
188.07	188.069	188.072	144.841	144.042	145.41	3	3	1	2	3	3	3	3	25135.3	14819.7	15204.6	19687.9	35600.7	15638.2	3752.16	261.436	201.83	1806.82	242.427	3898.63	18251.2	23130.4	17464.1	21076.7	17128.6	9772.17	47291.1	64495.3	55928.6	53746.6	81191.5	66965
188.099	188.096	188.106	411.664	403.672	414.375	1	1	0	0	1	3	0	1	3512.96	2456.1	2256.26	3799.41	2536.43	3039.38	3112.81	2927.35	3190.48	3652.9	2471.95	2871.19	2375.65	2727.24	2687.55	1677.14	1872.04	2973.69	3217.84	2548.11	2824.01	1361.35	3118.38	3308.35
188.105	188.103	188.108	816.32	814.803	818.915	1	2	3	3	3	2	2	2	2127.11	1107.04	4839.87	1532.75	1856	5115.54	4625.11	4400.47	5755.2	2575.85	3152.66	5083.4	3425.27	3779.68	2070.88	2516.48	1684.76	4284.09	2776.1	3770.48	4360.35	1992.11	2590.7	1832.73
188.146	188.145	188.147	328.44	328.177	328.799	3	3	0	0	3	3	3	3	47927.6	19004.2	49237	36151.9	70973.5	30128.3	1456.31	1241.88	1189.83	1142.51	1118.79	990.015	7877.06	7052.39	18520.8	17827.9	10918.7	12559.8	9406.56	17742.4	23992.9	4487.83	10185.5	10600.7
189.073	189.071	189.074	144.542	144.218	145.977	1	1	0	0	1	1	3	3	1364.12	617.197	602.649	429.721	4670.25	403.798	231.414	211.583	91.9715	118.607	188.804	148.247	1439.11	566.868	546.188	1211.71	349.507	565.833	4916.65	8443.32	6865.67	5997.66	10096.9	8758.73
189.097	189.096	189.103	504.334	503.656	509.415	3	3	3	3	3	3	3	3	22308.6	19798.6	21127	14927.1	20504.5	22515.3	17693.4	19835.8	21044.4	17474.7	20886.6	20157.6	18701.6	22009.9	18884.5	15115.9	16165.2	21286.5	15744.8	15774.6	22371.4	17976.6	14590.2	16476.3
189.117	189.114	189.124	526.081	523.513	532.757	1	0	0	0	0	3	0	1	1382.69	2322.69	1977.7	3821.23	2939.96	2086.53	2559.9	1656.14	1850.08	4107.84	2640.27	2623.24	2496.78	1949.95	1651.49	3364.17	1075.21	1051.6	3481.23	1835.01	2398.64	1578.76	2360.51	2575.5
189.148	189.144	189.149	328.43	328.341	329.096	2	3	0	0	1	1	0	1	5546.88	902.3	4266.84	4456.16	7014.61	2502.2	907.538	741.824	738.222	712.579	896.543	529.144	1120.32	921.247	1802.37	1692.42	1094.83	1220.58	1352.7	1429.12	1066.76	1620.33	1800.43	968.637
189.598	189.591	189.601	504.402	503.165	507.142	2	2	3	3	3	1	2	1	3113.14	970.476	2539.04	501.349	2902.92	3151.36	3168.88	2514.03	3450.64	2494.36	3791.61	4209.54	2616.58	3516.41	3253.54	542.3	3474.13	330.847	619.735	2655.2	2955.08	586.186	306.527	3520.98
190.026	190.025	190.028	299.175	298.909	299.484	3	0	0	0	1	1	2	0	3433.82	3089.76	1951.9	238.828	477.317	433.27	169.841	327.435	176.961	284.965	170.985	293.784	472.707	519.757	677.435	1377.37	373.94	120.858	303.26	1871.53	3340.36	257.522	719.796	222.613
190.05	190.045	190.056	233.141	232.544	236.95	3	3	0	0	3	2	3	3	8127.37	10778.4	10131.3	12475.6	12862.8	6578.81	506.709	539.187	332.732	513.406	346.247	426.889	6803.4	8062.2	9095.29	7688.67	6367.89	1255.65	16680.6	18532.1	17915.2	19067.9	22868.4	16591.7
190.075	190.073	190.078	162.004	161.457	162.917	3	3	0	0	3	2	3	3	8602.47	4234.23	9004.98	7147.9	5949.4	4299.27	53.8872	108.824	84.9361	81.2155	86.6267	179.629	1747.16	2066.62	2412.64	603.735	3044.39	1860.58	5729.08	5917.27	7186.99	6309.77	6702.31	6130.98
190.125	190.084	190.126	277.688	264.984	277.963	3	3	1	1	3	3	3	3	9162.25	5526.28	10729	7220.14	8158.26	6565.91	983.435	750.546	718.571	1037.01	705.053	893.796	4823.33	3826.58	5418.33	5740.1	3919.49	3667.31	4814.36	7680.04	8689.23	3339.9	6005.36	6362.36
190.125	190.124	190.126	86.7348	85.011	88.6837	3	3	0	0	2	2	2	3	16658.6	9192.94	13067.7	7584.39	8058.93	5086.76	359.454	297.805	208.538	378.235	347.93	467.442	7886.71	4594.37	383.478	4152.9	488.508	1514.89	459.691	7972.23	8287.17	5026.55	7857.36	6771.29
190.552	190.549	190.553	233.155	232.21	233.708	0	1	0	0	1	1	3	2	439.133	506.124	577.306	1340.31	484.433	375.861	151.238	163.609	54.6279	84.5514	47.1979	113.835	733.247	647.99	492.602	336.772	642.175	474.657	2027.37	2076.54	1973.24	1950.3	403.219	1872.53
190.575	190.574	190.577	161.92	161.531	162.964	2	2	0	0	0	1	1	3	1993.49	1026.77	30.3596	1595.84	1260.9	35.6935	21.891	22.2449	0	53.9207	37.7609	26.2763	52.5542	52.2644	42.4134	1389.71	0	25.2556	42.4692	1307.22	55.2141	1715.33	1284.94	2090.37
190.621	190.617	190.623	590.865	589.769	591.693	2	3	2	2	1	1	2	1	4753.72	2251.36	186.025	1956.28	1524.52	1674.55	316.805	881.929	1158.13	1621.41	335.488	941.783	341.833	220.649	1747.01	279.59	229.988	1004.91	989.95	1581.46	308.608	303.577	343.078	1812.05
191.039	191.037	191.049	35.2838	33.6818	41.0131	1	1	3	1	2	0	1	0	237.003	6965.77	356.06	208.189	253.047	2483.91	25866.8	20120.5	24020	199.764	314.599	19907.1	7038.31	279.7	5170.99	311.922	185.667	317.645	386.589	1837.42	332.773	270.248	0	0
191.045	191.026	191.048	179.962	178.566	180.735	3	1	1	0	0	0	1	0	3889.59	2357.07	3852.79	355.562	399.015	1587.92	469.099	565.326	195.513	524.265	494.477	491.551	160.331	193.582	413.941	301.058	288.077	375.806	398.525	2662.95	471.35	262.843	359.376	234.523
191.04	191.036	191.069	391.644	380.305	392.591	1	0	2	3	2	2	3	0	652.533	2777.15	272.649	130.633	452.898	228.866	1426.98	440.581	2534.54	1481.38	2408.88	2060.42	2079.96	681.579	2089.74	1804.97	390.546	2544.12	1121.63	2070.53	3879.64	213.266	333.637	419.521
191.068	191.066	191.069	241.642	241.304	242.201	2	3	1	3	0	3	0	3	7733.54	3602.64	1170.46	17887.5	18285.4	9451.16	792.356	9837.72	670.007	8170.76	11638.3	22383.4	1046.26	1286.26	1235.02	16844.4	20283	38690	1465.1	1285.71	1348.26	13731.1	18847.8	17727.8
192.042	192.04	192.045	270.259	269.527	270.538	2	1	0	0	1	2	3	2	137.874	2414.66	1551.61	171.434	1736.05	270.943	167.121	115.183	276.063	81.4927	135.567	135.798	1324.54	210.485	407.458	227.055	2049.7	1880.82	2818.33	4531.9	4193.6	248.67	2773.99	2807.34
192.078	192.077	192.079	380.189	379.848	380.472	3	1	0	0	0	0	2	0	6177.4	4901.76	4415.09	1504.27	3765.19	1485.43	830.757	926.362	542.925	717.425	544.772	795.856	815.07	676.1	694.715	1508.62	854.976	920.852	1348.8	5463.93	9950.71	2010.87	1952.71	1835.25
192.141	192.14	192.142	134.383	133.167	135.26	3	3	0	0	3	3	3	3	45066.6	38142	30012.7	24908.1	25635.3	14844.9	608.373	560.299	458.53	493.121	396.388	584.783	49077.7	44641.8	35385.9	20881.7	17253.7	14080.9	87671.2	87645.1	52222.7	60558.5	81176.9	48331.2
192.141	192.14	192.142	312.623	312.162	312.831	2	1	0	0	2	2	3	3	3611.44	600.257	1973.93	1134.49	5938.77	848.283	457.161	326.235	310.781	438.138	277.259	454.264	547.534	2291.75	3955.21	2371.81	3425.27	430.489	7208.27	12084.8	10832.1	9508.17	11446.7	13852.7
193.024	193.023	193.028	177.908	177.311	179.211	2	3	2	3	3	2	2	2	806.908	5525.06	5731.33	3117.1	1441.62	6039.38	6537.93	748.233	6803.83	4458.74	6079.84	6237.37	5365.45	5697.61	4270.81	4205.61	525.257	5115.92	3507.5	382.464	3979.46	2585.27	4106.14	711.052
193.049	193.042	193.05	196.754	188.443	196.965	3	3	0	0	3	3	3	3	82967.3	45302.5	54457.5	32933.7	28855	19514.6	1655.98	1306.45	1322.33	1287.09	1488.18	1580.44	27711.5	21415.9	27081.7	25255.2	19581.7	21630.4	87708.2	143971	179204	79578	95941.4	111793
193.05	193.049	193.054	392.987	392.573	393.588	3	3	0	0	3	3	3	3	28509.2	12556.4	11902.8	7036.57	5900.84	4930.18	1043.43	1548.09	895.087	872.852	959.518	1077.74	13502	5633.38	5988.95	4551.19	3549.81	6306.72	10706.5	10083.4	11635.9	4177.38	3811.9	6427.71
193.05	193.049	193.051	233.18	232.792	233.686	3	2	0	0	3	2	3	2	15382.2	9102.49	14328.2	7019.74	6062.41	14498.9	6060.04	5149.9	6242.24	6846.24	4694.17	6543.63	6281.72	5222.49	7110.17	5272.22	8392.04	6031	4583.89	6745.01	9229.14	29129.8	3443.06	3940.26
193.051	193.05	193.053	331.828	331.38	332.51	3	1	0	0	2	0	2	1	9911.77	4288.87	3088.74	2869.65	4300.82	2520.95	774.284	902.653	663.036	782.818	741.163	853.227	1854.74	1413.18	2760.37	2205.4	1550.59	2305.87	4702.5	3804.79	2391.2	2362.37	2463.81	2376.8
193.05	193.049	193.081	270.011	259.219	282.808	3	3	0	1	3	3	3	3	164621	95587.9	104890	76355.6	96365.8	46503.6	1798.25	1857.09	1687.05	1824.23	1810.69	3165.63	79413.4	45371.2	80015.1	103440	76566.5	79073.4	132691	192925	239950	96128.4	104156	163275
193.082	193.063	193.089	248.632	247.255	254.884	2	3	2	3	3	3	2	3	11756.6	10526.8	9559.26	12152.2	10858.7	4187.92	1588.04	14538.6	2297.79	8619.23	10260	18029.8	7423.21	1448.45	8203.2	14466.5	20238.5	32803.6	14579.9	3184.53	4323.1	5814.45	25272.3	12694.9
193.092	193.09	193.098	408.165	407.606	408.79	3	3	3	3	3	3	3	2	5481.48	8795.34	9059.65	6265.64	9261.01	7977.69	9937.18	8697.27	10474.6	4839.66	8640.61	8774.95	7950	9107.12	6836.54	9873.41	6887.99	8251.48	2948.25	5623.52	9564.75	6872.49	2368.44	7418.94
193.138	193.135	193.139	202.101	201.632	202.693	3	3	3	3	3	2	3	3	19358.6	18689	17484.7	25002.5	13527.4	13024.6	5680.3	3790.68	6653.26	6610.49	3870.62	3901.3	7981.97	4052.17	5403.88	9278.56	957.684	4726.64	24628	24113.7	16882	30523.8	26102.6	19976.1
193.142	193.134	193.145	133.666	126.322	134.964	1	3	1	1	3	1	3	2	1480.64	813.875	546.406	2417.37	3221.1	935.56	981.984	609.063	327.859	604.004	600.993	663.786	3956.72	3924.53	1270.32	758.382	699.687	577.369	7961.29	4137.13	4931.47	5930.47	9804.55	883.307
193.137	193.133	193.139	221.347	221.01	221.558	3	1	1	1	1	0	2	3	12794.5	11322.2	9590.47	17175.1	8416.19	4753.26	2319.05	2046.53	1701.18	3736.34	2267.19	3012.83	2975.36	2563.34	8138.77	10408.2	4203.45	5745.78	16820.3	12859.8	43511.5	12508.1	10979	12866.2
193.137	193.132	193.141	188.017	187.662	189.566	0	1	1	0	1	1	1	3	9368.31	8524.74	8603.47	12123.5	8549.36	2029.71	4288.15	764.268	4292.11	3453.58	2785	3600.53	3840.81	4028.34	1179.06	2650.99	3252.94	1139.96	7971.68	9844.9	2993.05	3710.7	2043	2294.67
193.138	193.137	193.139	154.937	154.582	155.497	3	3	3	3	3	3	3	3	17758.9	21426.3	17092	24407.7	15209.7	10224.4	8746.9	5505.59	8104.39	7163.21	2955.37	7694.04	6510.38	7549.47	4990.8	4960.49	4540.37	5030.71	18045.3	22898.1	15116.5	20251	22071.5	17229.2
193.138	193.134	193.138	234.023	233.615	234.566	3	3	3	2	3	3	3	3	29185	28177.1	20163.3	37559.4	15811	12106.8	4091.07	3634.14	4154.93	6762.35	2921.18	6870.38	7782.53	3984.59	4472.99	4264.35	5604.47	3522.17	36538.4	29292.4	19573	29881.8	26922.7	29848.4
193.64	193.637	193.641	202.047	200.601	202.693	3	3	2	1	1	1	2	3	2930.02	4687.82	3595.79	4878.75	3115.23	2310.42	1287.53	813.639	163.42	1220.61	189.427	206.553	162.397	1163.63	357.132	173.84	1261.36	232.08	5364.81	371.007	4731.5	6476.5	5451	4203.06
193.64	193.639	193.642	233.787	233.555	234.188	3	2	0	1	1	1	3	3	6769.91	4549.3	4912.37	7786.38	4270.98	2833.58	1703.24	1098.18	1271.36	1963.31	1094.11	1323.56	1794.61	1622.33	1241.17	1176.06	1667.81	1458.86	8691.43	6488.69	3451.48	7929.27	5461.93	5223.63
193.64	193.638	193.641	155.056	153.728	155.598	2	3	1	0	2	1	2	3	471.59	4696.23	3944	3456.61	2652.62	2344.78	1910.06	294.046	300.842	437.893	257.935	221.745	1661.06	189.891	1021.72	303.05	874.378	447.768	594.827	5019.02	3424.57	3182.63	2587.75	3312.3
194.053	194.053	194.054	269.87	269.663	270.334	3	3	0	0	3	3	3	3	18555.8	8574.95	8609.71	6879.85	8104.06	5183.16	881.057	776.277	712.893	638.134	817.423	882.149	9900.97	4009.11	6191.16	11483.3	9136.4	8433.38	13910.8	19258.4	27730.7	10430.5	11846.4	17383.5
194.053	194.05	194.056	196.708	196.223	197.179	3	2	0	0	1	1	3	3	8149.38	4559.95	5135.87	3406.67	751.541	1682.03	460.845	412.391	593.491	421.151	531.376	614.934	894.509	1719.37	667.939	1860.95	724.237	367.114	8992.19	15681	17842.4	8152.22	10205.8	10759.9
194.104	194.101	194.107	265.284	264.813	265.687	3	2	0	0	3	2	1	0	7568.57	2653.09	4129.42	2171.97	636.135	1481.18	457.797	522.348	379.478	539.353	427.543	615.629	2568.84	2728.35	2253.88	1247.38	1353.69	239.825	1163.41	780.42	1691.18	1334.75	775.554	1121.94
194.097	194.092	194.107	541.011	532.825	541.743	3	1	1	2	1	0	1	1	6318.41	2851.19	4770.17	1711.1	2824.19	1223.07	4985.4	996.78	1161.73	4367.56	3535.52	1851.48	1828.85	984.939	2855.5	2472.84	1069.24	1083.51	1962.42	3125.6	1263.33	3445.7	1075.28	1238.41
194.11	194.108	194.113	595.244	594.114	596.743	3	2	3	3	3	3	3	3	10600.1	15119.5	7529.75	13038.2	15043.1	9023.92	19002.8	13684.6	11780.2	17167.7	14479	20032.8	9721.77	12420.3	13376.9	21661.4	10447	14029.3	16516.5	9819.62	10094.3	17574.1	12057.5	8591.14
194.117	194.116	194.119	552.681	550.852	554.76	2	3	3	3	3	3	3	3	17798.6	10463.7	10076.6	38150.7	23076.3	9282.33	1710.6	11873.5	11824.9	33060.2	17772.1	25206	12480.5	14117	7604.85	32139.5	12756.4	16549	33678.2	7602.69	14418.2	34414.9	17117.2	15784.4
194.105	194.103	194.119	60.2092	53.8579	66.9525	3	3	1	0	0	1	2	2	6565.99	3122.21	1752.92	2309	2935.43	2002.53	763.404	503.708	824.726	636.646	795.497	578.192	140.804	753.357	425.627	2408.88	658.869	623.035	574.199	3143.25	651.722	563.367	1169.24	1809.31
194.116	194.107	194.12	525.262	521.788	537.228	1	1	2	2	3	2	3	3	5915.86	8028.56	6349.7	13931.5	7454.62	7501.93	10016	6862.61	12835.3	30212.3	7992.81	10714	7425.64	10743.5	7462.64	21263.8	5366.68	7021.69	19127.5	2997.7	5321.9	14936.1	7223.99	5515.68
194.137	194.134	194.138	134.754	133.147	135.882	1	0	0	0	2	0	3	1	635.919	587.771	1062.14	733.591	679.957	648.467	599.289	446.624	564.935	560.783	447.29	593.35	1131.02	673.856	1328.29	667.005	531.271	696.315	3324.44	2334.4	1186.55	801.354	3589.94	562.887
194.611	194.609	194.615	595.409	594.197	596.22	1	1	1	1	0	1	3	0	1707.4	2697.24	1077.35	2215.69	2723.55	1271.18	1375.63	951.824	1033.91	2711.47	2671.61	1267.35	1485.29	1042.59	865.401	1904.73	1054.72	1333.99	2889.33	2328.28	1390.84	1823.06	1291.54	908.292
194.973	194.97	194.975	457.238	456.709	460.969	3	3	3	2	3	3	2	3	5943.49	6495.03	6810.09	4396.48	6169.24	6475.55	8602.8	6383.92	5603.03	671.838	5555.16	5793.23	5445.08	4568.45	6980.96	6622.36	5854.18	5138.65	5157.31	523.655	4115.97	3952.54	4499.14	4712.1
195.03	195.029	195.031	204.813	203.578	211.302	2	0	0	0	3	3	3	0	1305.02	4038.78	4657.11	1604.94	927.505	2033.56	1551.74	1348.22	1641.87	1145.52	1031.5	1470.88	3865.66	2600.86	3300.61	2064.15	2285.2	2011.5	2793.93	7361.15	7773.92	1720.57	1397.36	1535.07
195.065	195.064	195.067	143.467	142.934	144.269	1	0	0	0	0	0	3	3	548.021	608.899	635.606	510.338	417.478	585.65	602.148	517.168	408.732	555.576	496.653	572.638	467.97	709.631	577.362	620.472	523.731	479.269	5421.21	4105.86	4663.51	7060.99	6794.93	10234.3
195.122	195.121	195.123	797.249	796.3	798.595	3	3	3	3	3	3	3	3	11015.9	9217.54	10923.9	7227.3	3779.12	5858.41	10604.9	5698.96	9737.08	6631.71	9623.51	9155.29	9600.76	9813.22	8406.99	10601.2	7328.14	7424.78	14340.7	7162.26	8950.05	8216.21	5463.65	5296.29
195.123	195.116	195.123	751.04	745.734	753.35	3	3	3	3	3	3	3	3	103206	79432.3	109701	71744.1	92527	91307.9	90256.9	86610	98469	88534.2	103671	73311	92025.7	107101	77709	87678.5	84128.6	78006	63338.5	71310.6	72019.7	80204.3	74027.6	66141.7
195.105	195.104	195.117	592.751	591.694	596.679	1	2	1	1	3	2	3	3	4258.44	2222.63	2105.65	7331.1	4552.69	2801.73	3849.23	3182.2	1978.05	5508.38	2930.59	2880.29	3943.8	2063.18	1850.87	3319.45	2299.07	4507.41	4967.03	4699.52	6017.03	6366.66	5334.81	5912.95
195.122	195.122	195.124	944.057	937.629	946.662	3	2	2	3	2	3	3	2	11497.2	7733.81	22202.6	0	13884.3	14507.5	17533.8	1276.84	19318.3	7646.03	21512.9	7608.91	10856.6	1856.21	5982.6	13500.9	7291.14	4115.86	16873.7	10607	8602.06	8417.72	8153.71	1912.1
195.132	195.111	195.136	498.621	491.327	508.867	2	2	1	3	2	1	2	2	2093.75	6621.43	7183.72	4914.95	2123.8	3915.11	7646.45	1041.68	1094.94	3774.85	5710.28	7597.01	4468.54	5647.86	877.011	3941.21	1326.85	1158.65	4991.75	1110.49	4375.1	6112.73	1697.92	7441.3
195.595	195.591	195.596	408.053	406.819	408.313	3	3	1	0	1	1	1	1	2008.02	2127.75	1469.37	975.857	1286.67	1250.73	677.513	1732.76	264.887	393.37	216.607	474.831	412.534	306.852	1151.9	549.641	211.184	1941.19	377.635	182.925	1653.77	516.817	967.818	369.214
195.972	195.97	195.975	457.238	455.615	457.97	3	3	3	3	3	2	3	3	6983.17	6361.28	5307.53	6049.13	6593.84	7558.23	7818.27	4672.23	6286.54	5780.27	7401.33	6291.98	6525.91	4750.63	7020.47	129.114	5004.94	5796.64	5804.68	4865.51	5593.85	6453.51	5652.85	4316.38
195.958	195.952	195.96	622.255	618.44	628.145	0	1	0	3	2	1	0	1	138.873	10.1081	157.852	802.214	125.804	119.662	46.5448	107.019	72.5222	1282.2	804.6	813.66	517.607	204.561	768.697	799.27	107.821	169.368	168.08	98.7229	67.6027	112.094	252.124	1082.53
196.064	196.063	196.065	31.8327	31.0458	33.3172	3	3	3	3	3	3	3	3	693967	886393	536470	539113	403458	260065	422052	767287	640211	123501	219681	750788	912782	254681	1.09554e+06	129244	126232	1.13881e+06	760142	619516	812963	327892	218145	457377
196.084	196.082	196.086	330.713	325.395	331.317	3	1	0	0	1	1	0	0	3142.93	2463.5	3629.25	1627.16	1400.9	2646.48	846.198	1551.99	768.509	894.635	638.355	1399.72	1514.69	1001.44	1010.1	1238.84	1571.2	1714.21	1493.79	1258.97	1378.98	1522.99	1393.22	1462.64
196.131	196.129	196.135	150.574	149.228	151.629	1	2	2	3	2	1	2	1	2992.98	790.094	743.569	2903.63	2054.64	571.005	1734.69	1451.56	947.769	2531.57	2555.72	1787.87	1479.37	2076.99	1789.18	1267.21	535.386	2007.59	1312.44	2409.9	2521.45	803.428	1948.66	1349.08
196.97	196.968	196.973	457.22	456.654	458.171	2	3	2	2	2	1	3	3	259.344	2830.09	2525.65	3040.17	3738.82	3551.16	2456.12	239.118	3519.14	3123.37	2079.68	256.872	139.339	1957.69	3024.07	140.908	177.446	2495.91	1723.08	2938.62	2408.32	1373.97	2033.87	2250.92
197.066	197.06	197.067	31.8327	30.8602	41.9289	3	3	3	3	3	1	3	2	54073.4	69541.7	42213	41475	31111.5	20561.9	31435.7	59072.1	50714.8	7948.91	17541.6	58459.5	69205.5	19030.5	81884.5	130.367	0	87394.4	57723.3	48396.4	64679.9	27101.7	0	34140.4
198.003	198	198.005	204.297	202.968	208.302	3	2	0	0	3	2	1	0	3344.72	4187.26	5492.23	2482.68	1520.83	584.237	511.839	598.766	490.244	541.281	664.579	794.775	3924.32	3588.04	3115.98	2917.65	3839.2	541.712	638.362	3454.57	611.019	690.686	806.155	793.845
198.061	198.057	198.062	31.8208	30.0268	40.8947	3	3	3	1	3	2	3	3	34996.6	46640.2	29678.6	27669.5	21110.7	13009.1	22866	39488.2	36130.9	0	133.856	41302.1	49753.4	13700.9	58219.3	22.9065	5835.09	62843.2	39329.8	32714.7	44098.2	18060.6	12575.1	26152.5
198.104	198.102	198.107	504.354	503.977	504.852	3	3	3	3	3	3	3	3	15412.2	15965.8	17181.2	12004.3	13461.5	17821.3	12595	15391.9	13284.4	6595.99	15640.7	16455.5	13596.2	15802.7	16175	10969.3	12868	15008.9	11464.7	14171.6	17853.8	10669.9	13611.8	11427.7
198.064	198.063	198.066	162.102	161.792	162.58	3	3	0	0	3	3	3	3	24718.3	16499.2	24208.7	26068.1	23018.9	13533	82.169	418.495	293.531	272.592	449.68	549.347	7586.32	9491.13	10888.3	13146.4	9564.38	10553.4	16933	22056.5	25761	20405.3	20581.9	21379.8
198.135	198.133	198.137	555.544	553.707	559.15	2	2	2	2	2	3	3	2	26425.3	9658.35	6543.43	21157.2	16821	6041.34	31812.6	6314.14	11907.3	38012.2	9765.76	13883.5	11228.3	10826	6908.21	26181.5	6553.9	10296.5	25179.3	7977.58	5331.12	20852.1	11430.6	7510.4
198.135	198.131	198.139	497.685	495.033	499.723	2	1	3	2	1	3	1	3	5784.94	2997.96	1156.22	4922.35	3081.53	2350.33	5276.07	3225.09	4429.97	11305.3	2847.5	3077.52	2784.65	2626.57	1588.28	10846.6	4327.18	3488.96	3836.95	2146.74	2324.9	6420.02	2632.28	3294.42
198.135	198.133	198.139	527.109	518.949	528.462	2	3	2	3	3	3	2	3	7963.04	7659.46	12741.3	18357.4	12446.7	8889.87	17062.3	7219.99	14756.3	27913.7	12820.1	15974.9	14668.3	6657.44	3463.11	21898.9	5328.31	6568.7	24142.9	3988.83	17377.9	24415.9	13107.6	9431.41
198.566	198.565	198.567	162.09	161.248	163.606	2	3	0	0	1	0	0	3	3119.58	191.061	3609.75	2194.74	3419.49	1697.6	19.8698	87.9286	17.1895	15.1647	56.2872	27.9703	108.498	1019.5	172.037	91.5586	55.9419	69.3867	208.979	48.2134	60.6166	3092.99	4164.76	2582.07
198.605	198.603	198.61	504.189	503.537	504.74	3	2	1	1	1	2	2	1	2032.8	2228.72	3397.3	773.146	2022.34	2035.92	612.025	2319.07	450.398	936.815	2094.45	628.712	769.936	420.424	2372.59	2517.13	478.882	3496.85	706.201	1375.98	2209.54	790.375	2343.75	547.426
199.054	199.053	199.056	233.309	232.881	233.558	3	3	0	0	3	3	3	3	6841.91	6743.05	6933.94	7401.24	8496.4	3897.98	448.104	486.634	223.854	496.895	392.685	408.297	4491.13	5154.07	4865.27	7206.78	4581.19	3157.92	11908.4	11555.8	10355	14485.2	15563.9	11671.4
199.124	199.121	199.126	817.388	811.132	818.819	3	3	3	3	3	3	3	3	20309.8	18890.9	20926.5	12954.7	20020.8	16974.6	18794	11720	22613.1	13564.2	20394.7	18195.9	15565.2	12453.8	18231.9	17342.8	12382.5	13954	14018.2	13042	15253.4	10393.1	13557.3	10129.9
199.129	199.124	199.131	268.866	268.491	271.884	3	1	2	2	3	1	3	2	11476.9	17693.1	8912.3	2637.28	3275.56	2029.05	1304.34	8957.81	800.858	1018.08	1226.72	2285.33	6633.64	1613.41	8813.82	1746.24	1816.55	5953.02	2939.7	4010.48	15938.5	1806.97	3016.26	3603.98
199.124	199.123	199.125	347.511	341.019	351.687	0	0	0	3	0	1	1	0	1893.99	1594.94	1782.65	2232.82	2252.32	2296.39	1495.21	1485.37	1045.52	701.683	1138.25	1371.98	1646.28	1541.67	1166.25	1757.02	1618.2	1630.94	1627.86	1192.29	1527.7	1922.07	2170.76	2086.08
199.13	199.128	199.134	238.307	238	238.861	3	0	0	0	0	0	1	0	4383.7	3223.58	3092.31	971.712	528.54	693.8	276.397	377.058	241.923	315.206	368.937	481.64	361.067	698.082	513.076	573.247	650.284	685.364	1760.49	1062.44	664.669	825.536	1025.07	1122.91
199.179	199.178	199.18	172.181	169.901	173.927	0	0	0	0	2	2	3	0	2003.46	1144.69	1573.97	1063.87	852.021	649.768	76.4685	135.415	124.973	181.215	39.7824	104.144	1821.57	5494.11	1368.05	997.503	2827.22	2238.21	8381.54	5249.82	7667.09	1240.95	1421.15	1579.89
199.555	199.555	199.56	233.035	232.767	233.34	0	0	0	0	0	0	0	3	236.56	148.183	183.555	242.249	225.89	126.649	118.588	128.622	134.517	133.085	211.717	87.2408	157.64	164.375	85.1661	165.001	168.768	136.367	195.556	114.878	111.451	1749.81	2138.98	1002.55
199.627	199.625	199.63	817.094	815.096	818.576	2	2	1	2	2	3	2	1	1578.15	2491.58	364.131	564.228	2752.56	2132.88	633.426	420.183	2725.89	2641.53	3300.79	473.639	489.906	4597.78	1550.87	3488.92	1570.08	3030.64	620.9	1913.48	2640.68	2302.43	313.137	356.815
200.018	200.017	200.023	261.483	260.832	261.913	2	0	0	0	3	2	2	1	992.054	4612.37	647.334	590.835	832.278	514.404	333.81	244.154	415.511	243.172	390.215	306.04	1965.35	2819.2	2377.47	1454.78	426.914	2067.57	15695.1	6483.98	1050.16	8412.61	559.465	897.45
200.029	200.027	200.03	52.9922	50.9148	55.1534	0	0	0	0	0	0	3	3	3091.94	2078.06	3897.34	770.494	860.868	3145.84	7111.59	6433.35	6309.91	901.992	3424.64	5938.53	3819.52	2009.99	2072.64	1283.42	382.701	4552.82	2382.24	5372.81	2950.59	4063.57	4857.52	8642.01
200.045	200.043	200.049	34.5177	32.9664	38.8743	3	2	3	2	0	1	0	1	10773.6	12548.3	8750.69	207.183	2158.47	7646.91	26998.9	24954.1	19779.2	306.851	15689.4	24799.9	0	268.898	250.117	317.641	319.398	9795.94	565.232	124.011	287.596	237.2	0	3735.33
200.051	200.048	200.052	179.993	179.668	180.455	3	3	0	0	1	1	2	1	8178.58	4374.58	4543.1	3518.42	4046.4	3510.21	437.212	633.974	244.027	443.076	358.345	476.839	583.051	1792.13	622.878	3462.47	565.574	632.142	921.919	4310.32	5538.61	694.85	3026.28	667.53
200.044	200.04	200.05	392.052	391.614	394.803	0	1	2	3	0	0	0	0	682.423	414.539	545.38	659.987	1482.26	1220.49	1515.96	2012.46	280.156	909.9	1632.38	287.798	193.287	283.211	184.009	832.853	548.196	974.897	562.058	1007.71	1892.4	307.207	1065.61	1049.66
200.06	200.059	200.066	530.732	530.008	531.095	3	2	2	2	3	0	2	2	4210.43	4633.82	4326.23	3468.44	3164.77	826.822	1124.73	1490.55	2452.05	1111.32	2943.36	2139.59	3285.53	2974.83	1706.3	1355.31	1038.42	843.423	1299.8	5213.35	3966.72	4211.83	1138.86	4230.02
200.129	200.107	200.131	507.772	503.177	508.589	2	2	2	2	2	2	2	3	2515.28	819.223	1141.61	5662.61	759.521	421.705	1434.77	530.309	2339.46	7432.37	458.587	2243.08	1867.74	1456.59	661.856	936.246	8838.65	3032.21	12073.7	7379.13	664.85	8696.81	6762.59	6275.31
200.143	200.142	200.145	310.136	309.822	310.41	3	3	3	3	3	3	3	3	34025.6	32122.2	30417.9	43962.8	16650.1	26305.1	10060.4	17515.1	12025.5	18723.2	6040.83	23257.9	26219.6	19887.3	21078.9	12740	44000	12627.1	58545.3	43422.1	32298.5	45426.3	44019	52153.7
200.201	200.2	200.202	634.313	633.708	635.256	3	3	3	3	3	3	3	3	23730.6	23442.6	22229.4	16673.1	19491.7	20148.6	24639.3	24023	21865.7	18380.3	25098.8	23050.8	19320.9	21263	19489.6	19969.2	17600.8	21069.7	21579.6	16950.9	17068.3	17713.7	17983.3	16583.9
200.921	200.918	200.925	457.576	455.027	463.197	2	3	2	3	3	2	2	3	7819.11	704.955	7724.34	6169.27	5847.24	4669.05	5216.22	441.724	6119.02	8414.29	5951.23	7702.61	5940.6	10161.6	9259.27	11380.9	5699.66	493.584	708.564	9762.01	6204.65	8125.6	8556.09	7667.36
201.048	201.047	201.049	402.754	402.52	403.025	3	3	0	0	3	3	3	3	131595	55036	69045.7	98472.6	141642	18619.8	683.588	605.038	437.945	568.166	723.834	682.653	176730	166055	100872	16571.6	26623.4	19102.5	855171	1.29395e+06	1.10512e+06	543456	1.94229e+06	1.12933e+06
201.045	201.04	201.046	232.906	232.455	234.045	0	0	0	0	0	0	3	2	1028.86	696.038	691.643	1041.47	730.978	1136.73	822.319	475.202	570.378	446.389	438.555	335.222	516.71	622.358	351.814	476.844	997.572	873.31	7904.31	19642.2	18098.1	858.197	21172.2	3014.13
201.073	201.072	201.073	109.409	107.96	110.176	3	3	3	3	3	3	3	3	75685.6	97615.4	74888.2	67568	48441.8	45065.2	50726.8	82307.2	56595.1	59063.8	52626.9	64338.2	85646.3	52096.4	85688.3	53307.1	65608.9	71841.3	72883.1	71758.1	87845.8	63603.6	60625.7	68161.8
201.109	201.105	201.115	164.337	163.506	172.791	2	1	2	1	1	2	3	1	7187.58	6254.91	1392.51	1736.58	2531.59	745.273	5673.47	5234.5	785.109	880.32	1577.57	886.797	7869.62	1000.43	1317.22	3249.09	3895.87	1323.1	8609.31	3059.48	3117.74	1481.99	3348.45	1380.77
201.127	201.121	201.129	470.426	470.223	471.824	0	1	1	2	1	2	3	1	1622.86	980.588	1032.85	1240.42	2410.75	1098.16	749.916	1154.44	371.568	2987.67	2274.41	638.512	1847.56	961.531	779.432	1583.23	2106.63	874.815	4952.72	2680.99	2715.3	2684.33	1903.17	1449.63
201.121	201.116	201.122	261.099	260.766	262.526	2	1	0	0	2	1	3	1	6038.49	2061.91	3863.62	2177.87	2156.22	1607.01	1128.07	1203.12	875.968	954.139	1037.94	1038.19	1714.88	3020.64	3543.89	1572.11	1424.01	1484.02	7387.29	8364.91	6601.24	1647.76	6887.94	2096.22
201.145	201.138	201.147	309.991	308.416	310.365	2	3	2	1	3	1	2	2	4341.16	1511.27	4508.4	7085.01	1570.7	2767.11	1321.98	2141.56	425.967	1889.34	523.036	523.376	2710.49	2328.48	2639.95	1384.2	5717.54	1190.64	9133.44	1927.19	3406.4	1683.85	5287.1	7708.03
201.121	201.112	201.123	201.192	200.265	207.842	2	2	1	0	3	1	3	3	5866.78	3192.06	1970.53	1915.16	3071.81	775.1	1217	3462.76	1432.39	3397.27	1924.25	3228.09	2440.65	2175.64	2493.61	4139.13	2230.12	3078.98	6795.18	7569.13	4031.3	4878.12	3610.64	6678.06
201.202	201.199	201.203	634.116	633.648	635.254	3	1	1	2	0	1	2	0	2554.29	2175.18	2518.55	0	0	1160.96	0	2314.15	16.5294	0	1546.49	2302.64	0	26.339	8.41458	0	0	1877	30.3753	1328.91	1831.61	0	0	0
201.614	201.609	201.627	562.576	555.601	570.335	0	3	0	1	0	1	1	0	782.771	514.745	562.144	1031.96	854.137	364.591	721.759	361.978	540.406	1114.33	421.337	663.957	778.661	606.845	474.482	866.132	456.499	420.567	669.481	570.693	466.854	863.618	664.356	440.402
202.051	202.05	202.054	402.566	402.241	402.814	3	2	0	0	3	2	3	3	16203.1	4864.64	8396.3	13255.2	18248	1193.49	1404.59	1075.44	780.951	1439.74	905.938	1088.4	22169.1	21600.5	12193.5	1295.85	3169.21	1818.73	120502	173350	151174	73827.2	281775	158700
202.077	202.073	202.079	108.933	106.7	112.485	3	2	1	2	2	2	3	1	1828.48	3911.87	2671.47	2894.49	1908.9	597.79	712.02	5565.22	460.89	461.9	2522.72	5195.26	6840.33	397.261	5401.1	748.371	3334.96	3512.26	5547.2	3106.67	2319.82	779.846	816.564	3267.71
202.118	202.108	202.119	502.463	499.83	514.389	2	3	2	3	3	3	1	3	32754.8	15496.2	13334.4	31633.2	23224	14325	36450.6	12678	19365.8	52042.3	21135.8	28658.5	13569.2	20377.4	4533.92	51430.3	17823.4	18251.3	31306.3	7615.74	15427.9	46512.4	8640.11	23364
202.125	202.124	202.127	324.608	324.299	324.9	3	3	0	0	3	3	3	3	13111.1	12819.4	11346.3	11382.2	15877.4	6517.58	616.003	638.55	513.711	614.966	491.382	447.916	10507.3	8620.79	10569.4	7407.68	6124.82	13800.5	8491.56	10020.4	9998.77	18567.2	25414.4	15784.3
202.118	202.116	202.119	531.573	529.694	532.784	2	1	2	3	2	2	1	1	34125.3	19586.6	7081.38	37946.5	29828.6	24864.1	49896.7	5886.04	26883.3	56707.4	25661	31175.7	30336.2	24565.5	8775.96	48638.4	22644.8	17379.2	30093.9	17540.5	20130.8	45069.1	25746	24994.5
202.108	202.106	202.114	202.734	201.221	203.56	2	2	0	0	2	1	3	2	2649.26	3420.12	1098.36	4730.68	843.452	1425.21	841.975	949.868	884.183	620.093	861.565	1228.2	1552.05	876.207	716.341	1083.35	840.465	708.336	3857.82	3530.58	5276.26	4982.06	3296.31	1203.21
202.106	202.105	202.107	154.793	154.38	155.623	3	2	0	1	0	0	2	1	2197.45	3394.78	2887.92	2891.46	2370.75	320.66	301.543	271.119	261.031	1032.9	401.855	253.092	603.518	427.339	393.847	364.37	322.76	367.235	3466.72	2874.37	303.831	3471.1	498.059	707.508
202.18	202.179	202.181	40.2725	30.5055	40.804	3	3	3	3	3	3	3	3	117494	50451.5	21716.5	23929	17280.7	22911.1	19021.1	50411.5	16619.5	13671.8	13987.1	16972.2	8778.49	14562.8	12822.6	20452.2	10034.3	16687	148095	30356.6	35765	32483.4	25666.2	14180.5
202.967	202.966	202.968	684.238	681.9	691.721	0	1	3	1	0	0	0	1	255.656	178.787	233.165	262.33	215.005	4979.22	3109.5	1802.18	5346.54	354.977	259.448	5135.72	270.41	207.511	277.64	198.443	335.343	98.5026	341.622	271.7	324.068	6700.11	330.386	356.595
203.052	203.05	203.053	32.2185	30.1603	36.3974	3	3	2	2	2	3	3	3	38204.6	32421.1	22463.4	49310.7	21191.3	13771.6	213.637	6088.6	13444.3	11794.4	241.417	16057.1	29165.9	251.357	36580.3	7546.03	19995.1	40772.7	72908.2	70548.9	45589.4	46617	36294.9	59642.6
203.046	203.045	203.049	402.523	401.766	404.501	1	1	0	0	3	0	3	3	5319.2	438.813	260.133	2624.61	420.391	372.919	320.845	170.708	369.224	447.23	251.647	500.186	7106.6	4700.13	3800.35	321.173	502.255	263.456	41108.6	65422.1	57514.1	28004.9	109302	62777.2
203.034	203.034	203.035	51.3768	50.8	52.1252	0	0	0	0	0	0	3	3	16190.5	20068.9	20695.3	13333.2	15815.1	17517.6	13743	20124.2	14812.7	9538.67	16902.7	21947.9	19693.3	15228	15689.5	13064.9	10496.7	20333.4	49810.6	70873	54412.6	57151	62367.7	78743.1
203.064	203.062	203.068	246.501	245.938	247.704	2	3	0	0	3	3	3	3	14059.3	2068.09	5191.41	13159	10500	1677.87	879.765	857.409	536.471	619.484	648.656	782.96	17133.6	11683.9	9173.74	1845.44	5003.74	5325.78	57068.3	56148.9	50378.8	26627.7	69855.2	25617.5
203.113	203.112	203.126	595.583	594.819	603.346	3	3	3	3	3	3	3	3	36944.4	38654	38646.8	26938	35680.4	31196	29939.7	33005.7	34969.1	25409.1	30545.4	35498.9	33296.4	33907.7	35237.1	29799.2	26901.7	32887.6	33119.8	28778.8	35700	29765.1	26827.5	27833.1
203.106	203.102	203.108	399.922	399.491	400.004	3	0	0	0	0	1	0	0	1897.48	1595.54	2257.9	884.462	926.072	707.564	380.029	563.833	399.317	412.785	516.394	543.11	488.074	381.918	523.296	1004.96	926.381	637.446	844.948	802.079	575.302	817.648	1150.07	632.298
203.183	203.18	203.185	40.2725	39.826	41.141	3	2	3	1	2	1	3	1	15420.3	5665.87	2751.61	2483.33	50.2108	2579.54	1929.78	6154.4	1975.1	22.9097	1226.35	49.1962	1233.39	1729.93	93.2366	41.0883	732.66	61.9479	17517.6	2970.76	4112.6	28.3154	2303.9	78.15
203.511	203.509	203.513	177.897	176.778	178.245	1	0	3	1	2	1	1	1	96.7306	190.437	1651.93	224.022	20.5549	143.187	1649.28	1496.87	1919.97	98.696	1261.22	122.665	1546.44	148.077	1353.59	53.8846	40.0934	1552.69	57.9779	215.515	1426.77	89.6684	85.532	618.395
203.613	203.612	203.615	595.234	593.987	595.8	3	3	3	3	3	2	3	3	6554.08	7380.34	7420.75	4478.39	7082.76	6963.72	8244.03	7048.35	7068.01	3650.18	7945.62	6865.47	5968.79	6991.99	6521.26	6729.35	359.218	7212.02	5228.22	5557.23	2547.3	2682.66	5298.87	4969.07
204.047	204.046	204.048	402.706	402.183	402.767	0	0	0	0	0	0	3	2	749.772	860.092	564.812	166.003	259.567	278.581	203.902	197.978	333.473	149.535	236.12	119.565	217.191	262.905	325.7	447.202	141.487	260.763	3292.46	6755.83	6083.62	237.538	11790.6	4466.53
204.066	204.066	204.067	246.29	245.46	246.65	0	0	0	0	1	0	3	1	1599.39	1042.13	1100.9	1230.2	1332.46	885.402	612.589	371.751	445.898	409.33	438.14	407.263	1860.64	928.629	1016.68	1068.82	978.808	1107.76	7054.42	8043.33	5674.54	1374.14	6299.69	816.086
204.104	204.1	204.105	312.64	312.286	317.003	1	0	0	0	0	1	3	3	1408.94	995.169	919.675	1228.34	1049.77	741.672	618.196	466.994	537.349	325.657	403.408	454.256	852.037	729.659	906.805	1474.04	723.832	502.883	4959.84	7272.89	10601.3	7040.2	18049.4	3676.46
204.124	204.121	204.126	595.006	594.48	596.759	3	2	1	2	3	1	2	1	3140.94	3118.66	4046.19	1111.38	3721.77	2657.01	833.13	3405.59	779.878	3243.39	598.191	2868.88	2127.25	1894.42	2497.84	2928.33	753.476	886.597	3619.59	2326.06	820.318	1340.05	872.689	2399.6
204.141	204.135	204.141	164.722	164.221	170.58	3	3	0	0	3	3	3	3	68908.4	37285.9	60533.3	24896.5	44339.9	21094.2	358.767	426.112	325.148	417.773	286.91	464.228	29369.5	15241.7	30916.9	15374	8706.73	12066.8	12564.1	17393.8	20011.8	6654.4	13439.6	13645.8
204.141	204.136	204.142	328.62	328.47	333.074	3	3	0	0	3	3	3	3	32977.7	20626.6	35486.2	29842.9	44711	26130.3	1852.71	909.463	941.103	1566.57	906.574	1720.1	13551.8	9830.29	21370	20166.1	13607.4	16999.6	11376	17744.9	21187.2	5154.27	10398.5	14461.8
204.987	204.985	205.022	52.8487	51.1093	55.7143	0	0	0	0	0	1	3	3	1740.25	2921.33	2466.36	1118.26	2081.33	1801.47	1496.7	1676.69	1249.75	1534.93	1254.14	1732.53	2445.04	1880.87	2721.82	1554.99	1235.17	651.923	15788.3	18791.5	22475.9	22730	22603.7	27857.1
205.035	205.027	205.049	40.1434	39.4733	43.4185	2	1	2	3	3	2	2	2	328.921	10888.3	4158.29	229.541	1774.57	20.8772	198.059	18284.3	4270.87	3159.38	3810.83	15128.2	9810.25	1931.85	8943.15	2769.8	196.169	9305.92	6495.96	5720.6	138.705	205.3	7241.78	3008.74
205.084	205.082	205.094	256.038	255.514	261.744	3	3	2	3	2	3	2	3	7004.42	6166	3541.61	16249.5	15246.2	10213.5	4438.43	15124.8	676.46	5478.61	7908.29	13121.1	4120.94	3796.14	5435.5	12932.6	12566.8	19796.4	4625.41	4344.45	5116.67	15016.4	20669	18820.7
205.09	205.083	205.098	224.347	219.039	228.387	1	2	2	2	2	0	3	2	1780.37	1420.09	3007.72	3309.19	1504.32	2814.79	3481.8	852.134	1876.87	2947.74	3181.75	646.162	2549.39	1491.14	1232.21	1398.37	1303.04	1016.31	3983.99	2747.63	3217.86	2860.62	3367.36	2018.34
205.095	205.092	205.096	144.893	143.608	146.794	0	1	0	0	0	0	2	3	495.024	421.145	274.095	482.594	964.011	405.2	302.48	217.661	195.745	190.715	241.078	279.973	433.623	447.568	540.448	239.68	318.518	304.462	563.093	1844.86	1443.78	1228.48	3594.72	1634.28
205.13	205.127	205.131	340.256	339.959	343.326	3	3	3	2	3	2	3	3	84451.7	44674.8	27873.4	5438.91	8208.98	8824.16	15161.3	23843.6	2762.22	2062.2	1480.94	7227.14	85834.6	10094.5	22360.1	5911.88	1773.51	28795.5	65255.7	25527.8	27760.8	4681.14	6431.42	14826
205.141	205.135	205.144	525.637	523.331	534.071	3	1	2	3	2	1	1	2	50944.2	18790.7	15541.9	32548.4	21852.5	17409.6	55695.5	15367.4	26209.5	71176.9	15734.2	36550.8	22707.1	12676.1	7496.07	33956.2	14277.1	6516.67	27606.7	15206.3	14197.8	40714	20029.3	18135.5
205.142	205.141	205.143	164.707	164.165	165.093	3	2	0	0	1	0	0	0	6871.08	4179.19	6358.01	333.458	4922.07	1742.91	214.853	157.623	223.378	113.213	156.086	333.81	351.733	549.449	3040.96	423.094	391.17	395.095	822.302	696.765	476.172	662.507	425.836	790.519
205.142	205.137	205.143	553.558	552.179	564.618	2	2	2	2	1	2	2	3	51882.5	23511.3	31543.7	67572.2	57972.2	44192.3	57192.8	32597.4	56424	121480	55716.8	43437.5	45842.9	48180.9	22448.7	105190	43014.1	30074.2	63873.5	26253.7	39536	84570.4	39999.7	5193.61
206.034	206.007	206.036	196.821	196.499	205.97	2	2	0	0	2	1	3	3	5879.64	608.414	3033.5	2493.89	2292.48	411.299	376.327	445.823	471.789	533.431	286.635	399.911	1694.69	453.392	1687.62	333.97	1536.04	370.819	6373.36	8955.76	11587.7	5355.75	6254.07	7161.55
206.12	206.119	206.121	153.706	153.531	155.059	0	0	0	0	0	1	1	3	230.144	226.972	272.526	245.991	254.735	241.842	187.963	167.385	110.481	67.71	150.34	179.932	360.308	152.826	126.592	279.208	491.878	295.52	249.038	708.164	162.027	1747.69	3540.06	2709.98
206.133	206.131	206.135	340.296	339.405	340.753	3	0	1	0	1	1	3	1	10086.3	5630.79	3879.14	1082.84	896.908	984.994	570.064	2396.72	391.354	527.96	371.678	634.025	8391.87	673.146	457.766	1060.06	442.159	3754.62	5499.5	1753.35	2721.36	1139.25	1718.19	1420.71
207.03	207.029	207.034	386.363	386.254	387.094	3	0	0	0	1	1	2	0	20141.8	17582.9	12623.1	56.2567	212.783	140.183	164.843	252.064	308.115	308.55	271.574	309.776	329.968	413.185	4449.39	308.962	250.336	763.601	381.116	7403.36	16797.1	152.305	154.131	234.91
207.108	207.107	207.111	504.234	502.8	504.852	3	2	2	3	3	3	2	3	5813.21	7460.81	5220.94	1669.34	3962.67	5945.55	1252.83	5190.31	5921.36	2620.68	5490.74	6588.01	5831.69	6403.92	4397.14	5295.39	4911.1	5769.35	4290.51	1011.5	5865.09	4569.16	4726.06	6129.69
207.54	207.539	207.542	33.4838	31.6184	34.6099	3	3	3	2	3	1	3	1	27584.1	28129.5	23724.1	4970.59	9960.4	13674.7	32819.2	42112.1	34785.5	0	11487.7	43883.8	34297.7	7669.45	32440.6	40.0862	0	38862.1	20843.5	14073.1	25695.5	70.4189	0	12408.8
207.608	207.605	207.61	504.423	503.702	504.852	3	0	0	1	1	0	0	1	1405.77	1035.06	1075.92	224.831	199.612	161.128	169.248	147.409	112.711	141.069	174.585	527.561	878.633	71.2549	98.45	157.226	63.3113	278.445	230.684	243.917	166.835	104.46	1081.83	108.682
208.036	208.034	208.038	299.179	298.526	299.585	3	1	0	0	1	3	2	0	9345.94	6239.28	3129.83	474.979	4242.49	689.661	490.651	509.009	481.684	540.248	611.768	363.525	742.644	586.498	1431.58	3456.53	2358.87	2927.45	1404.1	652.71	9336.31	707.596	642.724	576.529
208.035	208.034	208.039	191.851	190.593	195.28	3	2	0	0	3	2	2	1	19429.3	14157.3	15964.8	5296.79	3938.84	942.505	1086.03	793.397	1077.55	1072.89	1019.91	1078.66	9052.03	3373.86	11934.9	4089.63	1969.09	1139.88	1051.66	16988.8	13427.2	870.883	1142.3	3618.22
208.068	208.066	208.073	423.912	423.741	424.172	3	1	0	0	2	1	0	0	3343.56	1710.28	1099.03	1152.61	1491.59	735.201	617.315	588.62	506.55	498.989	478.343	428.789	2155.88	1401.62	743.492	684.764	704.298	850.556	894.064	627.812	886.63	1268	1283.85	1170.88
208.168	208.166	208.169	434.178	433.76	434.543	2	2	3	2	3	2	3	3	2657.76	28.2925	1902.1	2162.29	2131.9	11.7896	4477.65	3434.7	2344.13	3427.26	108.67	2747.87	2005.57	2411.77	1395.1	4006.74	3084.9	8.41123	2653.48	2782.08	2831.47	3834.93	2379.04	2794.3
208.98	208.973	208.981	457.27	455.982	457.666	2	3	1	1	2	1	2	2	100.845	4597.43	4306.47	3614.54	4108.75	6338.59	5590.42	192.033	347.436	326.321	368.233	3052.65	215.426	3752.04	5321.57	231.605	4200.79	294.413	301.151	3574.63	3418.01	5646.24	4695.52	235.477
209.013	209.011	209.014	113.38	110.094	114.659	2	2	0	0	3	3	1	3	1236.14	8299.97	2169.15	8018.36	7894.35	728.655	1113.34	941.371	669.771	720.56	669.529	984.097	5779.04	12024.7	5144.68	7366.74	6893.67	5511.79	1155.66	5565.11	1214.19	3852.38	3463.03	2855
209.045	209.044	209.05	234.629	234.525	235.022	3	3	0	0	3	3	2	2	54465.6	95407.4	39307.1	35479.3	29214.3	8014.22	511.442	427.23	806.875	312.248	229.286	382.286	30201.8	17898.1	20479.2	30600.7	9615.08	19685.4	3199.09	105696	183901	362.881	5853.97	27154.9
209.057	209.046	209.078	180.006	179.473	194.174	3	3	1	0	2	3	3	3	17222.8	3805.89	8265.08	5997.6	6298.53	5572.55	599.765	1436.44	402.453	583.206	764.508	1090.57	2615.48	567.155	4405.8	3235.62	3104.6	3203.26	4137.69	6705.31	8639.13	5046.72	3840.59	6471.8
209.078	209.046	209.079	166.334	165.168	172.921	0	2	2	3	2	3	0	3	1315.64	1006.34	1137.46	1657.23	10484.8	8762.33	1410.81	1043.97	437.011	2688.84	4680.25	6192.57	1460.12	948.132	1593.45	6048.14	2610.89	9846.15	1731.85	957.831	1402.3	10444.7	13935.3	12293.1
209.044	209.044	209.081	386.044	381.084	387.036	3	1	0	0	0	0	1	0	10206.5	10538.7	6204.21	419.068	1726.04	197.474	416.631	548.236	569.035	454.077	472.947	349.158	729.991	483.075	631.511	497.664	517.143	575.164	320.411	599.776	7181.56	293.108	708.635	464.121
209.078	209.075	209.078	216.337	215.92	216.867	0	1	0	0	0	0	0	3	4457.13	2394.44	3248.13	3797.21	6829.74	6353.08	1738.65	2295.14	1410.41	1062.03	2646.4	2723.4	2775.1	1994.57	4145.59	4585.69	2022.32	4055.16	2902.76	2875.69	3540.38	6790.24	5416.87	6509.48
209.126	209.125	209.129	527.109	525.567	530.634	3	3	3	3	3	3	3	3	37222.5	5744.37	18237.7	53818	34541	26958.2	51823.2	21120.5	25499.5	69908.3	35447.9	38422	43380.7	35749.1	13291.7	64841.8	24119.5	26697.8	51865.7	16224.9	23318.5	59451.9	37357.7	32324.4
209.126	209.121	209.127	497.134	494.548	504.491	2	3	1	3	1	3	3	3	24954.5	10575.8	11596.3	41228.9	21743.1	25356.5	19581	12251.8	14272.4	54605.8	16701.3	25013.5	19265.8	21450.5	9241.41	47029.8	16675.2	9519.76	44144.6	12038.7	13471.9	21534.1	20817.8	12939.7
209.126	209.126	209.127	556.473	555.53	558.296	3	2	1	2	1	0	1	2	47584.8	21948.2	17710.5	34288.8	45569.8	34617.2	58556.7	28135.8	42008.7	74484.9	39810.7	43172.5	41591	35129.3	20343.9	66549.9	32293.9	27508.3	54022.5	23508.6	27984.2	58803.9	38155.3	35969.4
209.152	209.147	209.153	365.618	365.391	369.478	3	3	0	0	3	3	3	3	19142.3	13627.7	17778	24643	22126.9	14026.9	910.841	1598.97	890.552	904.631	1166.75	1332.88	10073.6	9135.73	10334.9	16153	12164.5	12986	10623.5	17475.3	19145.4	12384.7	13733.9	10022.6
209.113	209.11	209.114	242.452	241.865	243.411	0	0	2	3	1	0	2	2	2075.82	1709.36	1390.28	5005.71	6273.92	6413.01	1461.19	10041.9	2180.86	2574.93	7125.19	10759.5	1634.83	1348.28	6868.04	3976.6	1893.92	2288.28	4368.58	3255.15	1437.83	7800.74	6711.77	4728.12
209.56	209.557	209.561	180.146	179.641	180.397	3	0	0	0	0	0	1	1	2170.1	995.646	1551.61	54.2604	8.08719	101.706	0	32.0355	7.41252	55.5929	34.3754	0	78.4844	93.0602	55.2208	81.528	135.431	98.6601	161.125	104.166	1292.85	99.1109	146.202	732.571
209.628	209.625	209.63	556.545	554.215	557.121	0	1	3	0	0	2	1	1	6342.28	3379.91	3349.63	8270.76	5529.35	3161.7	6510.83	2306.36	4822.32	10375.1	5377.14	5620.47	5895.3	5671.97	2644.24	12725.9	4673.36	1151.44	7152.6	2865.16	2284.29	7742.72	3904.99	4929.23
209.972	209.969	209.976	457.296	456.102	458.537	2	3	2	3	3	3	3	2	376.706	4503.78	2063.7	3609.9	4903.43	6883.07	6823.24	377.679	3168.87	4460.53	5009.5	4216.11	5868.4	5175.65	3168.13	3254.29	5712.15	3882.85	4155.16	4765.56	2238.71	271.849	3939.62	4849.17
210.016	210.014	210.017	203.882	203.578	204.376	3	3	0	0	3	3	3	3	275242	232017	217426	56018.7	39317.9	26302.5	550.883	296.668	521.522	536.591	363.423	198.779	224143	151455	232797	52433.1	61144.4	65352.1	119322	288611	310588	10584.5	34885.7	32496.6
210.047	210.046	210.049	234.696	234.361	235.24	3	2	0	0	3	1	2	1	6805.13	10137.5	3662.61	3719.84	2859.11	21786.4	432.325	371.342	350.83	433.846	387.104	399.8	2637.61	1381.82	1673.4	41940.8	51822.4	1945.16	101728	9878.21	19185.9	10419.7	31236.1	3312.99
210.043	210.041	210.05	192.263	190.113	193.931	3	2	0	0	3	2	0	0	11091.6	6280.69	9003.98	2717.81	1685.58	531.091	638.597	343.937	567.029	241.857	452.47	776.483	5492.85	2597.38	4490.74	362.024	1336.44	936.439	298.254	310.437	301.087	631.182	361.949	301.975
210.092	210.09	210.093	266.312	265.657	267.035	3	3	0	0	3	2	3	3	8402.21	4727.9	6486.48	4980.52	7387.96	3625.1	3035.72	2571.4	1451.61	3976.67	2645.42	3439.08	4114.65	3295.63	5560.52	3058.92	2924.93	13383.8	4170.69	5147.36	5848.14	10294.9	11395.5	8412.97
210.109	210.108	210.112	241.181	240.631	242.005	3	2	2	3	2	3	3	3	5432.72	4217.56	4523.03	5465.98	5028.3	600.49	5636.67	5491.41	314.096	5193.89	6028.59	8211.08	4018.42	3501.61	58.5457	15263.6	5333.89	4269.71	4775.13	3166.02	5814.6	8264.78	5419.14	5105.59
210.118	210.115	210.121	816.395	814.061	818.863	1	2	3	2	1	2	2	2	2924.71	2101.11	4067.93	2420.63	1637.23	5543.31	4394.72	6408.17	6342.17	2471.15	5489.95	3555.26	4670.11	1898.17	1283.92	2624.99	2217.83	1858.38	4511.74	1959.42	5616.61	5096.38	2687.03	1905.52
210.09	210.088	210.113	379.97	373.584	380.78	3	1	0	1	0	1	2	1	8160.65	5639.42	8500.28	2094.5	3817.21	2078.76	1595.92	1650.67	1173.04	1699.56	1787.16	846.57	2312.86	1804.53	1664.59	4384.71	1962.95	1850.54	2027.76	8977.04	17802.9	1479.83	2386.63	2320.01
210.475	210.471	210.478	456.817	456.488	457.948	0	1	0	1	1	3	0	1	151.409	26.5921	75.6207	68.3617	530.337	74.4659	82.9306	67.2766	122.146	23.2432	986.186	92.2275	102.992	94.541	684.592	797.868	1331.8	611.992	93.7698	61.3247	93.9082	411.988	138.944	74.0272
211.019	211.018	211.021	203.934	203.578	204.715	3	2	0	0	3	3	3	0	28264.9	24417.5	23035.4	3969.98	2891.06	294.849	605.176	462.68	415.051	539.62	286.256	438.257	23486.5	14508.1	22762	3416.84	4939.49	5704.84	11598.5	29427.4	32142.7	103.447	620.657	451.073
211.082	211.082	211.084	162.015	161.527	162.492	3	3	0	0	3	3	3	3	21873	11030.7	20776.7	18689	18776.3	10972.8	322.66	497.958	514.299	736.952	663.035	754.573	5394.7	6047.08	8024.62	6696.63	5283.94	7434.16	13307.8	19070.1	19942	17743.6	19792.1	17969.3
211.092	211.089	211.095	311.598	311.15	313.058	3	2	3	1	0	2	2	3	2509.37	3093.89	2125.12	1830.5	2869.21	3238.09	2609.05	1716.41	1123.7	2351.11	812.568	932.635	1028.79	1015.58	1043.43	1342.77	2297.47	2185.84	4492.08	4477.31	1594.75	6655.36	4391.39	5198.92
211.093	211.091	211.098	119.184	116.47	127.887	0	3	0	1	0	0	0	3	1188.52	1165.97	1055.26	3529.06	5639.36	8787.05	707.884	1102.64	643.139	1218.51	1607.46	1388.38	934.587	993.38	1162.54	1707.64	1190.68	1215.35	1055.53	1135.34	1453.42	3177.91	2181.69	3239.44
211.141	211.133	211.144	218.413	217.958	223.753	0	0	0	0	0	0	3	0	861.689	731.053	571.562	707.22	857.564	892.009	517.364	518.533	344.762	413.008	763.366	687.409	518.603	445.03	685.943	755.792	479.501	636.442	980.961	1510.44	1506.81	812.021	769.03	655.531
211.523	211.52	211.525	40.7649	39.9742	43.8549	3	0	0	0	2	0	3	2	599.36	2077.33	2750.94	64.045	74.911	61.2903	69.0447	31.3216	142.575	20.2141	133.185	99.7265	63.9978	4148.46	2467.87	182.485	25.2763	116.178	12225.1	15076.2	19154.2	3957.41	2785.51	43.7916
211.582	211.58	211.584	162.175	161.689	162.58	3	3	0	0	2	2	3	3	6381.35	2858.77	6574.38	6535.8	4592.26	2594.26	43.4436	11.7936	47.5176	10.7806	8.76468	56.2747	69.3984	1805.63	1589.92	1648.6	1852.8	151.915	3950.27	3526.75	6796.8	4993.26	4630.86	4164.61
211.958	211.956	211.961	457.222	455.951	459.131	3	2	2	2	1	1	1	2	2367.06	2906.44	2583.22	2814.71	3843.04	235.32	4402.84	478.287	2728.84	358.334	2911.86	1505.98	302.942	374.83	3372.36	259.248	2126.86	96.5582	492.083	386.844	1612.49	306.873	1824.65	1474.87
212.083	212.081	212.085	162.205	161.618	162.469	3	2	0	0	1	0	2	1	2851.15	2001.02	3898.42	4096.48	2360.89	223.252	33.0023	67.7336	81.5682	100.764	134.162	97.0281	881.881	120.714	177.733	195.617	149.974	182.514	2262.28	3302.08	290.884	329.985	315.441	2662.28
212.119	212.117	212.131	595.562	594.899	599.312	3	3	3	3	3	3	3	3	22710	20805.7	23063.7	12941.3	19814.7	20880.2	17845.5	19354.6	20737.6	12631.1	22112.2	19393	19054.1	21570.6	20795.8	14763.4	16867.4	20252.2	17822.6	17700.9	22003.2	13075.7	15345.8	15064.5
212.163	212.161	212.169	389.581	388.405	396.856	0	1	3	2	1	1	1	0	146.057	25.2514	97.1443	164.25	126.114	1699.91	1865.55	1221.06	1196.52	60.9475	1588.42	1220.77	43.7521	153.919	875.189	158.373	134.023	1114.22	978.643	52.8926	126.201	115.592	31.2894	54.1917
212.201	212.2	212.201	423.122	422.901	423.582	3	3	3	3	3	3	3	3	44032.6	38068.9	37615.6	73105.4	32990.4	37555.8	35466	47733	43234.9	77333	31568.6	38949.8	40626.4	36802.4	46561.2	35719	82876.7	42828.3	84492.5	86587.8	39663.9	81715.9	78265.2	80120.8
212.62	212.618	212.623	595.154	594.72	596.427	2	1	3	2	3	2	1	1	3178.97	3474.47	291.258	450.542	333.597	2953.68	3560.89	3873.01	3079.61	411.017	3682.24	3905.28	1771.61	3327.09	2518.92	299.171	2169.11	4174.45	226.187	148.648	4022.68	522.581	321.623	3300.47
212.955	212.953	212.968	457.222	453.009	458.676	3	3	3	3	3	2	3	3	4811.45	3283.43	5305.96	2581.8	3202.92	4535.53	4531.64	4605.97	2442.37	3341.28	4467.68	4639.34	3418.96	3525.97	4813.16	1825.99	3737.21	2550.62	5243.58	3428.44	4230.58	3817.76	4486.16	3284.74
213.039	213.037	213.04	233.166	232.792	233.58	1	1	0	0	2	0	3	3	1263.91	744.142	2440.2	2929.86	1472.39	1681.74	1679.58	1960.78	1807.44	1585.41	1863.49	1925.93	1303.13	823.604	1461.96	1703.86	1494.65	1637.2	3056.82	4732.33	4131.81	6119.81	6203.79	3465.97
213.031	213.031	213.033	386.449	386.044	386.676	3	0	0	0	0	0	1	0	4509.72	5127.38	4036.87	1438.79	1680.42	1234.95	1588.48	1529.54	2062.47	1383.21	1892.85	1735.67	1688.51	2064.43	1841	1644.05	1758.5	1599.1	1595.65	1516.87	5055.3	1298.78	1541.53	1463.56
213.07	213.067	213.105	530.584	522.033	531.353	3	3	3	3	3	3	2	3	12243.3	12132.7	15217.9	8668.41	8740.68	7194.19	6873.15	3157.02	5278.55	5543.69	5939.88	5393.97	7520.26	7391.02	5775.43	2564.23	10411.3	6956.69	4692.71	11148.8	6966.46	9943.61	11646.6	12882.8
213.11	213.107	213.115	198.014	196.169	198.893	2	2	2	3	2	2	2	3	11109.6	4845.05	2949.26	8666.63	2772.86	12746.8	9733.19	3795	494.771	4314.77	3342.37	10254.7	2761.44	4238.96	2585.2	4502.66	2558.24	10278.8	6346.09	3025.15	4665.75	5113.06	5903.44	5823.85
213.109	213.108	213.116	228.653	227.825	229.473	1	0	1	3	0	2	0	1	8302.08	6323.72	793.736	7203.18	4470.92	8281.42	7195.01	2120.64	1919.02	938.679	2385.54	7001.51	4796.86	3659.97	3385.63	4457.72	1380.02	7433.97	6292.64	4766.36	5032.5	2826.7	5996.04	5482.96
213.145	213.136	213.146	412.059	404.185	412.363	3	3	3	3	3	3	3	3	33134.9	46230.6	30672.8	25872.1	26755.6	28453.9	28535.3	47151.1	27009.6	24523.9	27103.6	29390.2	33660	28043.2	38645.9	24701.7	29512.1	36599.2	25884.1	26037.7	42483.2	25135.9	26046.5	24338
213.147	213.143	213.177	267.621	262.866	276.581	3	2	2	1	3	2	3	2	18953.9	12260.1	13158.1	3532.4	3378.39	1939.51	2705.4	7509.81	1145.51	1017.08	1359.37	3800.22	4081.32	1843.66	4416.11	1756.5	1560.65	5403.3	4150.77	6198.01	13116.3	1238.24	2759.7	3429.64
213.201	213.198	213.202	423.094	422.759	423.639	1	2	2	2	2	2	3	3	4590.69	85.1836	71.5223	8737.76	43.1541	3048.57	21.5665	5446.54	3636.9	9469.43	78.9332	4195.81	3767.41	28.688	6186.42	87.6267	11134.3	4513.11	9443.87	13926.6	4830.81	8603.57	10825.5	10205.5
213.569	213.568	213.571	530.681	529.974	531.29	3	2	1	0	0	1	2	3	3451.42	2260.21	3653.47	1815.1	2843.12	2532.47	2062.19	644.264	740.129	2146.71	1055.55	700.978	664.027	768.166	703.396	1869.56	1942.47	484.066	1894.51	2107.26	611.765	2315.8	3007.69	2836.87
214.042	214.042	214.043	39.9201	39.5469	40.6761	1	0	3	1	2	1	1	0	21.5691	7583.53	0	16.1725	27.9647	50.5095	1596.87	11813.2	2191.09	7.746	13.1526	10070.2	5061.67	0	4485.83	0	45.4918	7461.2	4616.22	8.09164	45.7876	41.7997	45.1197	27.2852
214.047	214.045	214.047	386.254	386.001	386.872	3	0	0	0	0	0	2	0	4194.21	3818.21	4344.33	225.018	311.906	112.541	92.0258	170.298	306.496	219.601	215.234	271.043	390.562	346.316	418.221	429.283	340.949	300.212	194.948	3088.45	3675.9	196.422	245.307	198.589
214.123	214.121	214.126	134.339	132.83	135.854	3	2	0	0	3	3	3	3	8136.19	7253.25	5373.77	587.95	5099.83	2367.57	374.615	334.879	186.643	371.198	426.742	509.505	7629.88	9478.61	6169.31	2303.49	1302.56	2292.18	17105.4	15586.8	10136.8	14543.1	16761.7	10342.3
214.148	214.141	214.15	412.206	411.607	413.775	2	2	3	0	3	1	2	2	3279.72	4213.39	883.028	1567.01	1388.9	2628.17	1981.44	4209.24	2934.98	628.903	917.198	677.457	1411.95	2995.32	2696.89	1200.08	1267.96	976.06	1146.66	1552.12	4066.58	2003.88	1696.88	1034.76
215.015	215.013	215.016	161.955	161.457	163.166	3	3	0	0	1	3	3	3	3945	7510.72	5074.21	7840.82	6362.86	4971.25	217.535	145.223	0	74.1333	84.6067	87.2702	177.565	4487.95	39.3894	5265.96	4640.84	5516.86	5887.37	5187.97	7540.55	5010.26	6836.69	7497.46
215.028	215.027	215.03	250.629	250.352	250.845	0	0	0	0	1	0	3	3	203.892	159.683	285.32	0	254.532	0	91.2995	0	54.6117	185.593	41.4712	201.879	99.9963	1607.01	119.137	97.6967	208.197	43.421	6203.31	6269.44	5749.6	3699.56	15654.8	4704.58
215.028	215.028	215.029	375.758	375.468	376.264	3	0	0	0	0	0	2	0	11700	9239.36	5307.06	227.644	319.853	110.859	227.196	164.588	92.021	215.868	317.377	202.055	598.168	209.6	207.224	361.543	380.582	355.19	263.917	3856.83	9360.33	322.396	332.227	415.438
215.032	215.03	215.032	269.877	269.663	270.067	3	3	0	0	3	3	3	3	64325.2	30404.6	34437.8	24506.1	30491.9	12009.2	203.861	200.742	216.687	333.058	164.896	273.244	25617.6	12095.4	26147.9	34055.7	27105.8	26324.3	48883.5	79074.7	102899	34231.4	35918.4	61440.7
215.039	215.022	215.042	195.826	190.103	196.372	2	0	0	0	1	1	2	3	6905.25	590.088	3810.92	1634.1	1350.73	444.569	0	0	0	0	0	0	286.236	925.946	2968.95	357.172	1627.71	645.536	1026.67	12361.6	11187	6079.05	7224.15	11518
215.089	215.086	215.091	198.779	198.189	199.509	3	1	3	3	3	3	2	1	22519.6	45820.5	19630.7	9573.71	1533.61	1392.16	9811.33	39317	9434.83	7977.09	12115.5	15516	35959.7	8464.08	43653.3	14475.2	13870.4	30098.2	10575.3	3129.49	26438.4	7492.59	2774.8	2765.52
215.125	215.107	215.131	250.681	249.725	255.046	3	3	3	2	3	3	3	3	7911.14	10906.9	7942.75	6074.43	4872.78	6288.42	4583.79	6155	4072.98	3824.22	4650.88	4486.62	6902.43	7417.49	3246.75	5237.85	4493.4	4813.4	8997.05	6992.72	5779.18	6125.37	4557.49	6911.53
215.124	215.12	215.131	213.352	205.267	225.801	3	3	3	3	3	3	3	3	100236	55557.9	44327.6	48152.5	60140.1	41588.1	30317.9	33691.1	3204.88	18387.1	17488.6	43730.8	29791	17877.8	22784.5	25911.2	22716.1	40884.7	46522.8	23793.4	24301.7	23130.6	22827.5	22934.2
215.132	215.121	215.135	236.703	235.204	240.249	1	1	0	3	2	0	3	2	23163.9	16139.6	4627.68	13529.7	2368.1	11313.6	8331.65	7868.65	2975.1	2617.32	2471.18	2530.44	9430.53	3249.56	1168.8	8635.97	9169.18	13308.5	4841.93	6983.78	4612.08	5089.23	12968.5	7481.8
215.132	215.132	215.133	218.55	218.367	219.087	0	0	0	0	0	0	2	3	3709.75	3648.67	4661.57	3276.42	2813.47	1875.33	831.86	532.51	414.844	655.379	451.093	791.503	2483.94	2845.81	2561.87	2257.19	2580.11	2034.11	5191.6	8081.49	6950.25	6606.78	9284.66	10496.2
216.036	216.034	216.038	269.871	269.538	270.201	2	2	0	0	1	2	3	2	5802.27	252.029	4255.53	268.442	3482.75	1097.03	123.324	100.367	43.8097	184.215	248.767	170.493	160.606	262.729	3251.47	3322.37	2725.25	182.497	4548.89	9623.44	10699.9	238.197	3525.86	6630.2
216.037	216.035	216.08	386.274	369.287	386.858	3	3	0	0	3	2	3	1	27028.2	23610.6	18481.5	2491.35	1083.62	1536.94	154.326	187.483	348.564	117.589	227.701	144.444	3226.29	1245.7	5308.09	1351.48	355.115	1539.75	3351.5	11712	23065.4	251.677	216.686	2206.94
216.13	216.12	216.132	525.757	522.359	537.554	1	3	2	3	2	3	2	2	20489.6	12457.4	9895.32	29159.6	17119	3204.54	26703.5	10173.6	18657.5	41793.5	17808.9	23342.9	15244.7	7531.6	8428.03	34823.8	13329.5	8899.33	31062.9	9687.19	5631.45	28984.3	14285.9	10449.8
216.122	216.12	216.124	233.285	232.759	238.333	2	3	1	3	2	0	3	3	2460.23	5268.66	4260.91	7027.46	3690.25	1547.06	2143.26	946.964	665.504	1631.7	879.871	829.538	1253.98	1020.26	1630.74	1117.69	1072.16	1837.5	7247.33	4763.59	3277.32	6082.4	3277.04	6058.54
216.127	216.122	216.132	212.841	211.884	221.397	2	3	3	2	2	1	1	1	9419.95	4721.52	1254.08	2774.77	3213.38	2252.04	1701.39	1868.43	489.981	667.157	736.882	2584.29	1952.85	1020.45	1299.18	848.7	826.68	3386.68	1417.84	1391.91	1795.21	1226.61	1848.38	1420.83
216.122	216.118	216.123	288.623	287.932	289.388	2	2	2	1	2	1	3	1	2360.95	1746.01	2801.09	2279.13	1456.61	1860.23	1501.47	488.367	990.149	401.797	448.178	1397.88	1056.64	843.693	1173.52	945.843	1396.04	955.081	2348.89	2069.64	2061.99	2029.19	2002.31	2385.36
216.121	216.116	216.122	176.514	176.16	177.162	0	3	1	2	0	0	3	3	659.997	422.371	313.541	3652	2498.33	3205.62	1320.66	243.999	237.779	1045.26	261.049	1763.31	548.081	472.901	430.8	587.269	305.556	200.426	3417.72	3209.19	3446	2617.58	3244.18	3233.49
216.131	216.124	216.133	554.224	552.402	563.369	2	2	3	3	3	2	2	3	26413.9	6832.51	15109.4	22033.5	27669	19496.5	47851.7	14370.2	24777.9	55664.3	26846.1	23869.8	24568.8	26640.7	7786.87	43113	24354.3	15812.8	42153.5	13261.2	17632.8	43183.1	15692.4	17539.8
216.546	216.543	216.547	33.5238	32.2924	34.8772	3	3	3	2	3	2	3	2	25422.6	25413.2	21701.8	7523.84	10947.1	11457.2	26210.9	38179.8	29719.6	0	12012.1	38172.1	30146.4	5781.96	30629.9	1152.72	0	38820.4	18840	12854.4	24481.5	3759.25	0	14030.7
216.538	216.535	216.539	386.319	376.479	387.96	3	1	0	0	1	0	2	0	5360.43	3465.8	2633.32	507.373	256.95	129.404	67.0572	43.7573	150.685	8.08638	100.188	121.879	153.206	115.115	1834.45	191.037	118.595	218.754	37.769	2329.11	4080.92	111.516	140.307	63.9569
217.044	217.043	217.044	270.214	269.742	270.506	0	0	0	0	0	0	3	3	856.612	1046.56	486.542	1056.55	620.605	1051.92	626.805	309.877	356.551	374.419	244.823	548.193	344.981	527.959	853.219	1075.51	784.954	766.053	15806.6	22023.8	19926.7	8009.46	47599	11184.4
217.045	217.042	217.048	403.104	396.637	403.53	1	0	1	0	0	0	3	2	1407.4	3345.42	1130.5	199.047	448.711	432.84	438.889	3778.45	338.923	421.019	378.472	173.465	413.735	440.43	526.208	501.443	460.443	395.415	4240.72	5712.06	5502.71	227.086	11374.4	4561.16
217.048	217.047	217.049	386.458	385.664	386.7	3	0	0	0	0	0	1	0	5632.34	6321.01	6109.14	2428.61	2421.35	2098.03	1681.73	1300.36	1028.58	1784.71	1536	1624.81	2043.23	1360.75	1643.02	2282.38	1443.14	1431.25	2064.09	1791.34	6507.71	2851.72	2066.58	1963.05
217.046	217.045	217.049	282.802	282.194	283.006	0	3	0	0	0	0	0	0	702.709	573.555	736.967	3767.21	3766.87	2953.11	649.868	510.424	758.359	171.463	274.104	543.487	564.559	586.892	600.655	760.271	517.342	370.717	988.797	787.58	626.845	523.682	1289.5	576.312
217.048	217.044	217.067	33.9424	33.4855	42.9863	0	0	2	2	0	1	3	0	399.181	389.367	454.502	500.242	305.653	569.45	694.272	7287.96	3563.11	1277.79	480.078	8158.17	609.297	588.104	413.08	464.117	485.322	7308.79	3137.46	1618.52	7014.45	337.641	0	644.114
217.104	217.103	217.105	97.3433	96.0752	98.4558	3	3	3	3	3	3	3	3	124834	120124	137726	121258	102294	109120	84520.5	82373.2	75068.1	83471.4	79168.5	99684.3	109062	89299.9	71191.3	85003.3	84477.3	89901.7	105599	102889	99144.4	121137	117990	114378
217.103	217.101	217.105	67.3466	63.1895	70.1447	3	3	3	2	3	2	2	2	907.872	6908.63	12073.2	6517.82	11133.2	9410.17	8932.18	7952.11	7682	4414.14	5769.27	9254.91	5155.5	12356.9	6027.36	10957.9	3473.78	7638.86	2410.02	7541.56	9529.54	4251.75	3363.37	6679.45
217.972	217.971	217.976	457.217	456.488	457.673	3	3	3	3	3	3	3	3	12928.7	8821.44	11884.9	11197.6	13858	14003	11716.8	11718.1	9100.97	11826.3	12021.3	12158.6	11821.9	9932.71	14156.5	14854.5	12092.6	9341.22	11712.5	9444.75	10914.8	6114.8	9665.55	12226.5
218.045	218.039	218.046	32.2924	31.5081	40.9396	3	3	3	3	3	3	3	3	300779	318985	222814	406194	221404	139297	164693	256781	234869	118844	104369	269276	368613	129124	455920	79599.1	134810	491929	502452	426126	375475	279100	201621	374585
218.079	218.078	218.087	530.702	530.07	531.223	3	2	1	0	2	2	2	3	7731.18	6598.52	8868.45	6465.97	4077.79	732.604	1580.48	426.217	310.64	1065.69	440.419	692.716	1546.83	2399.57	459.439	1086.27	3363.26	1883.05	4425.58	387.691	4920.03	5936.59	7132.02	5390.02
218.107	218.103	218.109	97.3594	95.4506	101.333	3	3	3	3	3	3	3	3	7686.13	10897.3	12201.3	12126	8446.9	9332.2	6274.8	5115.73	4898.42	7864.16	2996.29	9231.02	7742.39	6480.85	4876.36	7198.99	7132.93	6571.43	1371.66	8970.38	7361.66	11247.7	10450.8	11458.7
218.119	218.11	218.121	361.231	357.077	366.532	3	3	2	1	3	3	3	3	10935.3	8506.12	6508.14	6540.69	8078.51	3553.45	1384.9	822.28	626.449	1219.9	910.503	1982.86	46929.3	23975.2	19888.5	7879.31	3694.07	4181.41	27469.4	36566.9	45186.2	36418.2	81970.3	25061.1
218.119	218.117	218.121	153.989	153.107	154.738	2	3	0	0	2	2	0	3	1928.31	414.971	2457.53	4031.34	4015.82	2662.7	48.178	351.645	263.445	390.09	530.974	260.809	1677.85	451.286	842.417	2341.42	1674.35	180.258	813.922	568.854	610.909	5541.62	8121.36	6530.89
218.211	218.21	218.212	317.84	317.556	318.365	3	3	3	3	3	3	3	3	19249.3	18868	17128.8	16859.4	19550.7	17800.3	20269.6	20690.4	22360.3	20562.7	18828.2	20231.4	18644.8	21212.5	19670	18919.3	19749.8	20527.2	20761.9	19720.6	19580.3	19519.4	18034.5	18351.6
218.474	218.47	218.476	457.154	456.557	458.285	1	3	2	1	1	1	0	0	32.7097	1263.8	84.7106	1108.72	1394.29	1902.98	1459.64	1360.65	35.4213	133.689	1368.56	77.7647	2049.02	137.465	101.572	2657.47	95.3021	115.744	102.186	79.8556	175.342	71.4178	191.444	56.8685
218.58	218.578	218.582	530.625	530.008	531.223	3	1	1	0	0	1	2	2	2705.49	2402.91	2850.01	407.771	1679.68	335.282	334.252	458	289.414	360.054	189.812	504.633	340.327	238.372	262.834	485.076	1481.01	396.524	1480.65	358.003	2065.53	403.772	2384.39	2483.35
219.029	219.028	219.031	386.381	385.72	386.971	3	1	0	0	2	1	2	0	24389.5	21326	16351.5	193.698	285.963	1888.81	294.972	219.083	267.999	496.857	290.128	257.249	2216.1	186.001	3813.6	448.808	575.477	1979.3	394.275	12299.5	21572.5	179.266	148.079	197.553
219.026	219.018	219.029	52.4868	49.7619	58.2929	1	0	1	0	1	1	3	3	106285	4244.07	115467	114522	100067	105261	58171.3	3835.4	71240.4	62405.9	76412.7	112534	1503.87	87609.6	127361	88162.4	78801.1	2147.15	15663.1	11913.4	17770.5	16239	16523.4	8398.54
219.069	219.067	219.07	162.065	161.485	162.492	3	3	0	0	3	3	3	3	48275.4	29382.2	42618.4	46466.6	40790.6	26327.1	305.452	27.2938	106.155	272.925	183.384	92.6813	13439.7	17252.6	18412.9	21291.8	16825.9	18509	30371.9	43069.7	42790.4	37098.5	42361.4	37294.1
219.04	219.035	219.043	31.73	30.3717	35.8652	3	3	2	2	3	1	2	1	30430.6	14679.3	21614.5	41748	20816.5	6835.71	393.248	20715	8040.64	0	7278.9	23329.8	28033.3	14159.9	39435.8	180.873	0	40669.1	44440.2	46360.3	0	308.628	0	38357.9
219.102	219.062	219.104	340.385	331.718	340.751	2	3	0	0	0	0	2	3	1715.63	1879.02	1156.58	6047.93	6576.06	1983.75	1605.37	1410.88	911.863	1909.68	1435.78	1541.66	2110.62	1398.17	1621.7	2235.4	1622.41	1889.86	2679.4	7546.78	10134.4	6987.02	4776.44	7273.06
219.106	219.1	219.112	275.57	274.3	278.969	2	2	1	1	2	3	3	3	6294.72	4637.92	2191.23	6330.47	2749.95	4361.87	3093.28	1140.21	805.041	1524.4	1304.52	4625.85	2241.66	1982.46	2433.93	10088.6	3814.47	2731.98	2430.26	4954.11	3886.1	2996.79	4771.36	2136.84
219.107	219.105	219.12	409.06	406.933	410.675	2	1	3	0	3	0	3	0	1614.01	2519.79	1403.07	2451.79	1744.01	1298.39	1945.5	1790.56	1660.95	1540.02	1040.76	1604.69	1088.5	1127.26	2104.85	2510.66	1367.32	1405.06	3059.09	2342.07	2276.65	2457.33	1952.29	1746.55
219.123	219.121	219.125	361.205	360.637	370.144	0	0	1	0	2	0	2	3	3973.56	3154.02	2693.55	3578.98	3232.43	2590.85	1805.98	1854.62	988.178	1837.42	1337.22	2214.76	6637.44	3575.16	2269.85	3047.18	2090.53	2530.42	2451.17	4566.01	5208.62	6346.88	10532.3	3369.15
219.471	219.464	219.474	456.985	456.519	458.51	1	2	3	1	0	1	1	1	1373.5	145.731	95.5112	203.055	2161.86	1398.73	1741.2	1642.05	1501.11	1738.19	129.618	122.889	99.2944	205.354	96.5288	198.88	1511.7	116.416	177.041	137.81	1407.53	211.894	1754.92	121.468
219.572	219.57	219.574	162.058	161.485	162.595	3	3	0	0	2	3	3	3	8476.4	5048.47	7075.02	8996.96	7029.49	4398.08	49.5034	118.277	38.7565	8.42396	144.278	56.611	168.463	2767.28	3293.06	3349.19	3262.71	2557.28	5505.83	8434.33	8472.88	6866.8	6729.81	7461.05
219.63	219.626	219.631	382.452	381.605	383.729	2	2	2	2	3	3	3	2	2084.02	416.324	3434.7	2786.14	3253.31	430.92	4630.18	350.474	2398.14	376.843	5241.05	5085.13	2188.34	6287.84	3496.63	3454.15	2694.57	2411.57	1286.33	2858.86	3383.72	2285.95	811.785	2545.69
219.967	219.965	219.969	457.274	456.762	458.173	3	2	2	3	2	1	3	3	5747.18	4877.35	6970.09	187.57	6179.64	3888.51	5894.01	222.639	4558.22	6503.88	5913.86	7322.16	3754.05	286.751	7460.34	6322.15	164	200.54	6068.11	4486.62	6036.23	5835.49	4552.7	5055.41
220.041	220.04	220.042	32.1451	30.3133	34.0382	3	2	1	1	1	1	3	2	19299.6	18534.5	12343.6	24390.8	13439.5	0	8573.07	0	57.6088	0	27.6478	15911.2	21636.8	50.2714	129.613	46.4867	0	28019.7	30244.2	26573.2	22875.1	16680.9	0	22094.6
220.149	220.147	220.15	527.832	526.275	529.454	2	2	2	3	2	2	2	3	17172.2	11252.5	7546.85	28856.9	18066.4	10068.2	27354.5	9831.92	10344.5	27582.4	13251.6	17324.2	17836.6	10311.3	6028.61	13298.2	9075.41	6980.75	26611.6	7761.41	5475.47	10594.3	4839.37	7334.3
220.645	220.641	220.649	382.562	380.431	383.166	2	2	1	1	3	1	1	0	1838.58	887.255	285.804	474.117	1468.98	979.206	1121.36	242.402	182.701	108.77	276.308	1617.05	1170.43	801.069	662.474	292.489	803.843	149.766	314.572	404.876	1080.53	403.329	418.058	469.674
220.971	220.969	220.973	457.158	456.775	457.701	3	3	2	3	3	3	2	3	15388.2	10825.3	13911.7	13669.3	18156.7	16522.9	21826.4	12649.6	156.196	15945.7	12587.7	15146	14316.5	12809.4	18617.7	17535.2	14444.4	15954	110.295	12799.5	11016.8	14358.8	16004.6	16598.4
221.121	221.118	221.13	541.218	538.04	548.793	3	3	3	3	3	3	3	3	9142.74	13714.5	9947.62	5463.25	6890.41	10611.7	12572	11430.3	6804.96	12024.3	11259.4	8710.1	6482.58	7988.31	4537.32	6964.18	8788.78	8294.67	7929.6	9926.12	8298.84	10773.8	10980.8	9283.68
221.126	221.124	221.129	595.311	594.895	596.406	3	3	2	2	3	2	3	3	10498.7	10329.5	9782.94	9545.16	10337	5862.61	5770.18	9913.65	9159.49	6129.94	9100.15	9059.91	9203.23	9472.62	8042.17	6627.55	2695.65	6939.68	8941.6	7222.17	7133.04	7853.17	6763.9	7526.56
221.14	221.139	221.145	817.833	815.31	825.266	3	3	3	3	3	3	3	3	32514.2	30948.2	39207.4	28648.5	29699.3	23604.9	38389.7	28410.2	36663.3	33565.9	38750.5	24364.6	32840.5	31175.9	25492	38767.8	26314.2	24250.5	34873.4	25852.8	32112.8	29284.6	25983	28636.6
221.123	221.119	221.141	582.252	568.989	582.918	2	3	1	0	2	2	3	3	9775.52	2649.37	7638.9	12718.5	9711.93	7756.46	4615.72	4973.99	2483.64	5803.08	2258.58	3554.74	4817.16	2544.95	3812.29	4458.15	7540.32	3663.04	9411.95	8851.04	9316.63	8702.59	1791.11	7598.7
221.168	221.163	221.17	177.908	177.444	179.207	2	2	2	1	1	1	3	3	2593.71	0	2716.42	3086.89	2902.04	0	360.093	25.6149	1237.99	905.789	64.7613	10.4472	0	21.2454	2202.63	3184.99	37.7383	46.4714	3749.67	4567.04	5558.22	7634.59	6681.86	1801.88
221.641	221.638	221.643	817.778	815.774	821.774	3	0	3	1	2	1	2	1	5125.01	1492.64	2771.06	757.263	555.983	412.576	2682.31	2701.07	4240.44	1031.35	4010.73	533.048	2824.4	3324.17	393.807	1744.1	463.618	469.264	718.079	3801.58	1124.91	2896.91	607.93	359.575
221.671	221.669	221.672	177.842	177.32	178.245	2	0	0	0	1	0	2	3	535.107	888.801	35.7435	46.4861	46.4933	29.9842	24.9307	0	23.2462	8.75997	55.9922	16.1769	431.267	34.7366	17.1793	0	55.9258	53.5431	948.318	72.5137	1763.33	2025.78	2017.32	760.637
222.036	222.035	222.037	386.372	386.058	386.847	3	2	0	0	2	1	3	1	33607.3	29050	23850	3998.46	2846.89	262.834	282.482	362.783	348.23	329.786	188.234	201.347	4344.51	201.86	9044.56	3453.36	395.865	346.321	4299	15482.6	30186.4	179.239	337.171	2842.09
222.046	222.044	222.047	269.877	269.347	270.538	1	1	0	0	0	0	3	1	2710.61	357.252	156.513	153.223	1110.51	197.083	108.505	180.874	93.3536	89.2288	173.961	82.9073	291.625	246.54	191.713	235.173	316.253	218.155	2484.55	3601.93	4957.78	129.738	266.77	2768.26
222.073	222.072	222.075	530.703	530.31	531.199	3	3	3	3	3	3	3	3	29574.4	28898.6	31255.9	24258.1	22605.3	18696.7	16290.7	10684.2	12868.8	14776.4	17733.6	14843.3	17403.4	16787.1	14848.7	16224.7	21750.7	14869	23344.7	26184.1	23311.5	26735.5	25201.1	25754.2
222.102	222.101	222.103	522.475	522.125	522.78	3	3	0	0	3	3	3	3	40983.4	26040.1	33432.2	40225	40487.5	34137.3	1507.78	953.443	1164.59	2318.28	1172.04	1323.21	16184.7	13535.4	21587.3	28090	25428.3	26874.9	28962.5	37382.4	41965.5	16474	21634.5	20361.5
222.538	222.537	222.539	386.688	386.044	386.971	3	0	0	0	1	0	2	0	6845.87	6022.29	4926.46	264.426	134.518	127.71	113.596	125.887	77.2108	162.339	137.633	62.629	244.79	187.007	1486.5	335.946	146.555	247.701	162.555	3714.1	6557.98	185.972	198.854	353.407
222.575	222.573	222.578	530.632	530.132	531.343	3	3	2	3	2	3	3	3	6508.36	4912.45	8149.58	4983.87	5107.3	4513.28	2279.83	356.047	2830.11	2948.69	3235.98	2932.33	3787.54	300.89	3928.8	3319.24	6242.81	2159.58	4887.51	6132.5	5820.85	6933.29	6266.31	5650.28
222.603	222.601	222.604	522.589	522.004	523.513	3	3	0	0	3	3	3	3	8022.44	6380.88	6663.98	10656.6	7364.54	7363.47	407.899	330.594	454.888	458.269	296.471	325.348	3648.19	3612.46	4814.91	5449.71	4697.97	6326.65	6984.5	8245.25	9547.68	1679.54	3775.3	4484.39
222.971	222.97	222.973	457.211	456.934	457.559	3	3	3	3	3	3	3	3	11525.1	11524.5	11840.4	12037	17168.3	14261.7	18018.3	9752.36	8773.07	11572.8	10750.9	10274.8	11447	11975	13808.9	15023.9	10598.9	13760.2	11311.5	11124.1	12235.5	9645.92	8628.3	12072.6
223.024	222.987	223.026	203.979	199.806	211.365	3	3	0	1	3	3	3	1	14899.7	12946.9	11230.1	3373.46	2956.97	3404.62	2068.42	1685.63	1855.25	1749.55	1436.07	1588.22	12416.1	10332.3	14257.1	5032.29	5129.78	3635.82	8935.77	17058.4	11539.6	741.308	1384.77	2763.93
223.006	223.003	223.012	177.706	177.391	178.333	3	1	2	3	1	0	1	0	1346.44	2925.29	2053.88	250.713	354.837	1170.92	2739.04	216.36	3023.88	2593	2716.45	1531.43	227.036	279.646	1682.47	36.703	200.483	199.656	305.416	2017.79	180.767	264.63	170.721	406.99
223.06	223.059	223.064	299.179	298.964	299.483	3	3	0	0	3	3	3	3	65941.6	43400.9	36795	20477.8	23063.3	11738	1049.61	1324.95	798.669	971.808	870.267	1318.66	7942.75	3012.02	10080.6	26947.3	13232.6	20680.6	12797.8	33584.7	63640.9	3349.74	9246.3	11878.9
223.093	223.092	223.095	186.268	185.729	186.744	3	3	3	3	3	3	3	3	28669.5	11572.6	19418.3	13847.3	8945.33	9492.47	13404	13686.6	8868.05	11964.6	13238.3	15514.8	10692.1	10827.2	14179.1	12259.9	9677.44	9066.91	16842.6	13560.7	14885.3	23722.3	20824.2	13519
223.093	223.087	223.104	154.069	147.842	165.703	2	3	1	2	2	3	0	3	2734.22	2617.07	681.571	15004.8	14149.3	15202.4	554.532	885.953	654.244	560.156	4926.59	7038.31	797.284	1166.66	2008.34	9307.84	3925.38	6927.26	1532.13	1009.4	1065.89	19796.6	18750.5	17762.4
223.061	223.059	223.093	281.321	281.056	285.522	2	1	0	0	3	2	2	1	1349.76	29958.9	20157.4	2199.98	8734.08	2071.02	883.403	1450.66	717.964	1207.31	1084.48	1464.65	5826.24	2225.04	4763.18	2016.64	3565.63	4026.63	1787.9	20016.6	39155.1	3313.77	2146.12	2678.63
223.136	223.135	223.14	554.127	551.671	556.566	0	0	0	1	3	1	1	1	9553.57	7273.36	5674.23	11531	8233.67	6434.18	9571.45	5467	5392.42	12278.2	6259.3	8124.9	6271.81	3989.02	2516.75	19041.2	5833.31	5874.9	11092.4	6184.77	6586.43	7851.58	7381.36	5605.08
223.519	223.517	223.524	203.932	203.204	204.891	2	0	0	0	3	0	2	0	508.837	2666.82	1354.36	275.605	487.621	533.355	480.091	356.644	497.354	324.389	450.806	417.078	1895.17	848.565	2773.71	367.856	195.411	432.231	406.415	1772.01	3194.54	450.351	277.199	444.311
224.029	224.026	224.03	203.922	203.541	205.052	3	1	0	0	3	1	3	0	10982.9	9722.6	6748.57	1623.07	542.925	493.886	642.795	408.151	607.878	419.718	309.181	346.987	8036.93	5760.68	10058.8	367.511	1552.53	376.637	4556.69	11221.4	12328.3	281.272	286.992	259.032
224.041	224.038	224.042	33.3275	30.7088	35.2225	3	2	1	0	2	1	3	0	1676.53	10559.7	5425.83	3006.5	7851.81	0	4094.89	0	288.378	0	246.103	0	12771	219.981	16658.6	166.389	0	22041.3	11134.5	6899.72	14016	55.9297	0	0
224.108	224.108	224.123	324.636	324.462	337.94	3	3	0	0	3	3	3	3	63387.2	61658.9	57980	59806.4	75574.6	33125.6	2893.93	2806.78	3255.66	3178.67	3134.9	3447.65	51789.5	39757.2	51672.6	42012.7	29636	70028.3	46069.2	45554.6	54152.5	89467.1	125696	83067.3
224.109	224.107	224.113	361.269	360.964	363.496	0	1	0	0	3	0	3	3	5098.36	5427.18	4861.95	4949.36	1694.72	3669.64	2544.99	2442.44	2323.27	2464.48	2821.11	2727.71	8123.99	4694.75	5415.93	4136.62	3494.61	5537.39	5353.56	8337.84	6728.95	6836.49	13189.5	4911.44
224.131	224.128	224.132	504.108	501.715	506.001	1	0	1	0	3	1	0	3	31128.1	17214.1	17393.6	32893.9	22198.4	19062.2	42336.6	17418.9	20351.8	36243.5	20482.1	23108.6	28170.8	19639.6	8082.08	31841.7	19403.8	19823.7	32008.5	15399.4	16334.4	38508.8	14934	4885.56
224.974	224.972	224.976	457.205	456.35	457.905	1	1	2	1	1	1	2	3	707.417	2160.54	263.302	1486.34	257.368	337.934	3201.39	1849.73	171.042	434.869	2351.92	267.279	614.655	2053.42	358.881	3646.44	306.788	425.738	2264.64	356.8	2267.34	2346.66	1648.11	2029.51
225.039	225.038	225.04	203.882	203.578	204.376	3	3	0	0	3	3	3	3	1.00558e+06	841061	766217	173054	115948	78097.9	217.999	383.856	378.026	395.081	127.771	314.012	781464	486198	784517	155273	165493	189062	396140	1.06444e+06	1.16393e+06	32013.4	101538	100310
225.042	225.04	225.043	386.38	375.591	386.7	3	0	0	0	2	1	3	0	16313.1	18134.7	13766.1	427.474	280.179	529.738	344.505	287.757	137.9	289.643	293.146	121.891	537.7	891.921	3966.14	509.829	555.838	1634.23	2955.74	10701	16226.4	154.308	408.523	169.945
225.109	225.103	225.11	178.543	177.422	194.067	3	3	1	3	2	3	3	3	18208.5	10060.3	15961.3	8169.97	9123.87	3776.03	2729.52	21999	2368.13	15530.6	29423.9	52234.5	12240.7	2869.86	25518.8	21745.3	11348.1	7213.03	18584.8	17262	36405.9	35586.9	23311.2	17686.8
225.11	225.109	225.113	324.578	324.299	325.162	3	2	0	0	2	3	3	3	7453.61	6678.04	7315.86	2263.93	9601.34	5329.1	1223.66	1299.71	1136.6	1311.05	1125.04	1184.51	5819.69	4269.29	1546.87	4507.82	2846.56	9094.4	5147	5456.1	7233.79	12855	17287.6	12362.5
225.179	225.174	225.182	588.175	587.474	589.275	1	2	3	2	2	3	2	1	2651.7	125.212	30.3976	2432.47	0	2805.76	2955.39	4121.02	3653.59	0	3622.92	2375.99	21.5376	2519.75	2280.06	2004.81	2356.84	1743.96	0	2430.11	2796.18	0	107.304	3422.17
225.547	225.546	225.548	386.585	386.044	386.676	3	0	0	0	1	0	0	0	4630.84	4461.96	2548.06	151.927	157.142	126.363	97.75	186.149	17.871	98.3659	129.208	168.35	215.49	89.1097	1238.44	196.092	56.6037	182.74	250.859	124.024	163.566	153.287	179.018	181.762
225.954	225.953	225.956	457.193	456.686	458.166	3	3	3	3	3	3	3	3	12354.5	11593.4	12067.2	10927.2	12609.7	12606.1	16191.2	8783.12	9720.83	11758.6	4769.86	11542.9	11426	11197.8	14794.5	13631.3	12241.9	11626.9	12188.9	11710.1	10151.8	10666.8	10558.4	12582.4
226.042	226.041	226.044	203.882	203.578	204.376	3	3	0	0	3	3	3	3	114847	95372.3	88628.3	18729.3	12914.9	8802.28	390.849	444.45	275.257	378.565	352.646	304.578	89630.7	54661.1	86784.9	17934.7	19203.6	21362.1	45934.5	122829	133831	3298.78	11888.9	11886.1
226.068	226.066	226.071	530.477	530.199	531.199	3	3	0	2	0	2	1	3	4469.97	3836.95	5156.5	3259.51	2702.6	1299.86	509.05	478.319	370.675	1496.32	1370.04	522.061	576.853	319.569	322.314	1952.63	2802.9	328.587	559.099	4341.63	385.244	4559.95	3348.29	4973.45
226.113	226.109	226.115	304.54	303.55	306.222	0	3	3	2	1	2	2	1	1624.28	1586.31	1458.33	8564.18	1592.26	2341.49	6611.1	2132.87	1620.29	5807.52	791.219	3350.9	4125.57	1384.03	1298.39	8451.01	3630.64	1424.67	5340.83	1400.15	2618.35	3911.47	2220.6	2156.77
226.179	226.178	226.181	434.275	434.013	434.705	3	3	3	3	3	3	3	3	12306	9623.84	8751.63	11607.6	7726.06	14892.6	19533.5	14976.2	10249.2	16639.8	12245.6	11688.6	8985.88	8540.08	9056.66	18110	12873.7	10092.2	14537.7	12208.2	10849.2	17249.6	12627.4	15547.1
226.215	226.21	226.217	602.047	601.644	602.36	0	2	3	2	1	1	0	1	354.292	117.521	144.271	220.472	911.127	1428.88	2941.21	1434.11	1899.4	120.233	2830.49	2075.71	15.7956	829.357	208.089	173.065	1289.71	95.1744	210.735	73.1448	373.921	580.651	126.529	117.585
226.513	226.509	226.516	524.467	523.228	525.567	2	2	1	0	3	2	1	3	165.079	1678.36	1563.87	954.863	1527.67	196.515	983.639	119.74	165.027	142.752	80.6617	230.003	1543.34	1555.75	1646.28	211.193	860.718	1100.46	141.503	2073.91	153.037	1343.21	1621.64	1214.21
226.954	226.943	226.955	457.161	448.864	457.501	3	3	3	3	3	3	3	3	16257.8	13345.6	16289.9	15002.3	17116.5	15563.8	19856.4	15356.7	12999.9	13745	15449.2	14811.2	15281.6	15507	14571.9	16470.1	10575.2	15317.7	15848.8	14104.3	14886.9	14506.3	15229.1	13612.1
227.023	227.022	227.025	113.021	111.104	115.018	3	2	0	0	3	2	2	3	8600.13	7645.43	5046.37	7226.97	8774.54	787.209	803.554	550.201	484.144	673.747	310.155	947.602	6704.9	12477.2	4575.45	6935.5	530.347	1224.29	4619.71	1119.7	1530.42	5053.99	3107.25	7435.2
227.044	227.043	227.045	203.897	203.801	204.067	3	0	0	0	3	0	3	0	19482.2	16350.3	13063.2	149.931	283.696	364.912	339.997	597.402	370.626	429.823	251.197	554.162	13945.7	9147.08	15369.4	481.029	312.321	182.603	7333.65	20023.5	22487.1	195.78	727.49	324.39
227.061	227.058	227.107	311.815	311.158	319.757	2	3	3	2	1	2	3	3	2238.44	2239.45	439.187	1801.21	2547.15	4302.23	2380.91	1932.26	957.133	1872.38	671.841	1934.18	611.37	1560.21	579.593	1923.35	656.657	2211.39	3253.67	2983.64	2392.58	4108.16	4370.89	3364.94
227.104	227.103	227.106	239.094	238.668	239.414	1	2	2	2	2	2	1	3	4028.68	766.24	931.425	3149.6	3664.79	1268.95	3289.03	701.509	1926.97	2809.33	998.196	2340.47	2177.64	2780.21	840.272	2954.43	3097.8	1226.64	1700.55	2746.22	1120.34	2924.72	3431.55	2694.79
227.127	227.125	227.131	297.323	296.951	297.663	3	3	3	3	3	3	3	3	5861.01	6982.79	8174.88	5778.1	7750.66	6304.54	5982.76	5436.82	5976.68	3318.77	6283.62	5816.92	7634.91	6159.71	6733.56	6157.83	5489.39	7293.24	5229.25	7271.35	7877.71	7940.43	8722.22	8477.5
227.125	227.123	227.126	428.742	428.331	429.146	3	3	3	3	3	3	3	3	27805.1	72906.1	21082.2	9551.99	14806.6	7101.02	6953.96	61012.7	8343.63	6855.59	8382.66	16121.8	48228.2	11622.9	62854	13374.8	9045.08	23483.2	6301.39	9204.1	47036	9115.87	9994.42	6236.02
227.123	227.118	227.124	119.184	116.807	122.641	0	2	1	0	0	0	0	3	934.041	815.66	618.559	3416.25	2714.83	2720.86	613.942	238.886	573.018	981.043	718.301	998.266	663.4	736.92	621.019	1913.57	900.094	1006.68	810	804.065	919.319	4802.83	4366.25	3882.76
227.154	227.141	227.156	553.584	550.123	564.121	2	3	3	3	1	2	2	2	19824.3	4968.26	4009.02	21222.9	15378.5	13024.5	23832.2	2393.39	8105.32	31576	5415.62	5990.67	10407.9	7182.05	2941.88	19858.6	4589.65	4919.43	25290.2	4739.86	4742.04	12294.7	9891.95	8586.21
227.154	227.149	227.156	525.044	523.377	528.18	0	2	3	2	2	1	2	3	3390.54	1568.1	2136.79	5527.35	2616.66	3749.62	7270.55	3116.2	8681.12	19014.7	5093.1	3294.89	8658.99	4157.68	962.787	18177.1	3045.97	1553.93	16038.8	1773.1	2377.38	17584.4	1911.24	3686.11
227.123	227.112	227.125	94.4794	93.5609	99.0189	0	3	0	0	0	1	0	3	929.726	636.832	618.866	3434.72	4647.57	3586.48	425.054	441.096	570.151	912.438	685.446	636.064	681.911	680.887	818.965	2538.69	866.284	714.328	1044.02	1148.45	1164.17	4047.22	5840.55	4712.19
227.173	227.171	227.176	140.668	138.778	142.02	0	3	1	3	1	1	1	3	241.353	239.548	219.847	3881.31	4152.34	2409.6	123.322	5026.59	171.798	1230.85	965.842	3040.73	54785.7	359.82	241.063	188.924	3228.8	158.646	1713.92	406.455	184.191	5396.61	2178.3	3416.46
227.172	227.171	227.173	174.266	169.486	174.757	2	0	0	0	2	1	1	3	1500.68	6253.45	9093.05	4507.37	4080.74	2843.27	205.489	5345.75	284.673	3160.1	2787.66	2921.99	2633.32	1084.85	6861.55	4128.82	5106.22	3318.4	1727.52	9320.99	1096.91	4152.96	6290.27	9242.68
227.196	227.19	227.198	590.533	590.034	591.303	3	2	1	0	3	2	1	1	14061.8	6059.55	8200.14	2341.77	7006.43	4347.97	3379.44	0	2848.79	3471.52	509.074	979.019	4849.2	4376.65	4796.11	2417.08	4383.87	4620.97	4072.27	607.755	6312.36	1893.86	1717.79	4405.64
227.191	227.162	227.197	602.062	601.103	603.763	2	1	1	3	1	0	0	0	2603.95	692.305	3179.93	2657.24	962.967	1446.76	779.515	4213.24	792.082	4073.69	4660.14	3352.33	1664.59	974.086	2425.73	2307.84	1283.41	1054.93	1551.99	341.201	1043.26	1551.46	1134.25	969.655
227.454	227.451	227.456	457.434	456.611	457.948	3	2	2	2	3	2	2	2	2170.89	1336.15	2982.89	160.619	2466.92	1448.45	207.036	1784.48	1626.67	1567.94	2029.24	206.024	2330.88	1692.04	2213.03	269.678	1789.33	1754.09	125.11	1799.97	2072.39	1851.9	1782.67	174.284
227.953	227.95	227.957	457.23	455.602	458.003	3	3	3	3	3	2	3	2	7241.35	7964.89	7972.76	6501.94	9000.74	5524.29	9789.7	7404.36	6705.84	5978.45	8582.48	7726.13	7874.27	7338.57	8892.39	7539.82	6587.23	476.764	6503.93	6730.41	7051.54	7749.19	8176.91	439.075
228.075	228.073	228.077	162.041	161.668	162.492	3	3	0	0	2	2	3	3	9886.58	7197.98	9706.52	10305.7	10156.4	5870.42	172.757	333.6	201.2	333.595	272.712	193.084	2907.71	447.743	3792.23	398.688	3765.96	3265.91	6554.99	8935.64	9143.16	7650.78	9947.25	7711.42
228.12	228.118	228.121	99.336	97.9633	100.592	2	3	3	3	3	3	3	3	7179.7	733.628	9257.36	6907.61	8065.7	12719.5	9170.78	6172.15	9828.27	5258.58	8858.46	8634.5	6538.3	8870.47	6422.47	8794.72	4513.81	6797.51	3309.96	5831.77	7335.96	7890.36	8715.63	6406.9
228.129	228.127	228.137	428.559	428.348	429.483	3	0	1	1	2	2	1	0	2179.06	7339.27	1962.36	1211.75	965.337	970.819	878.241	6865.34	518.778	974.346	1047.44	888.155	5762.72	726.33	7693.58	1221.84	691.158	2224.13	705.417	791.564	5173.67	895.512	1243.62	1259.98
228.158	228.155	228.16	214.699	214.06	215.302	3	2	3	3	3	3	3	3	2486.39	3298.92	3290.73	47.8587	3172.42	3736.1	3766.75	4364.02	3816.29	4696.28	2618.92	2527.82	3400.65	2459.76	3764.29	3878.66	5189.99	3136.69	5849.19	3894.23	3410.66	5642.23	5299.44	5720.97
228.194	228.191	228.196	353.127	352.621	353.75	1	3	1	0	0	1	2	0	1258.22	449.174	511.135	1231.64	839.085	904.913	1308.91	459.589	211.064	293.712	202.929	411.479	426.271	473.693	577.724	467.965	1185.9	244.37	847.447	1238.81	339.954	420.842	305.019	304.83
228.455	228.452	228.458	457.359	456.425	458.139	1	3	2	0	2	2	1	0	601.258	511.295	1836.31	1483.14	1624.12	1413.42	439.154	2201.4	1325.76	432.74	398.643	412.437	615.626	1596.82	1384.72	1401.92	676.38	1055.19	387.466	307.63	1306.84	625.913	455.507	265.48
228.577	228.573	228.579	162.08	161.046	162.629	1	3	0	0	0	1	0	1	152.306	138.491	1180.03	1528.81	1679.13	933.262	96.9861	68.0647	67.3996	134.766	45.8525	38.0837	173.175	131.166	134.665	155.574	652.851	77.4469	226.845	264.649	177.114	142.203	181.503	1016.86
228.635	228.633	228.636	382.147	381.223	382.899	3	2	3	3	3	3	2	3	7001.77	7117.58	7542.91	7111.54	463.11	9272.53	8582.58	8353.73	9511.2	5555.74	9156.44	10815.5	7205.73	6658.18	7869.45	9061.98	6567	8779.49	731.29	3874.08	6587.48	7165.09	6405.22	6403.8
229.012	229.011	229.016	386.339	385.601	386.635	3	1	0	0	1	0	2	0	10472.8	9870.17	8301.37	1340.91	197.608	108.84	225.184	288.789	210.697	225.68	143.035	195.303	196.97	232.578	2984.39	202.156	282.344	211.681	216.528	5075.9	9872.72	198.468	91.1998	159.883
229.068	229.067	229.078	191.988	191.666	201.49	3	3	3	3	3	3	3	3	120316	170779	115862	68673.8	72604.7	57798.1	73429.9	157801	77470	48683.4	73793.1	100496	135807	75710.8	161579	78782.4	68350.3	129941	94989.6	75627.3	136713	59575.5	70787.2	68753.1
229.104	229.1	229.112	145.484	141.445	146.462	0	2	1	2	0	3	0	2	541.184	381.072	464.655	292.529	3957.5	5611.47	2772.01	389.149	392.888	562	3583.01	3922.33	260.1	322.742	711.489	4380.55	2560.82	2372.83	609.589	723.973	866.441	4082.01	4267.93	596.497
229.14	229.139	229.142	319.374	319.093	320.71	3	3	1	3	2	2	3	3	7053.07	9698.09	7713.42	4887.18	6487.1	2414.67	4788.47	7354.69	3825.73	4384.79	3143.65	5755.35	8162.52	4649.36	5816.61	4687.45	6579.12	5302.12	5661.94	5474.9	7581.15	2457.4	7292.85	5150.93
229.123	229.117	229.138	380.859	379.906	382.224	1	0	0	1	3	0	2	1	1551.52	2452.43	1086.36	1591.92	1421.28	1513.88	570.247	922.056	613.862	1624.4	781.111	856.417	4477.72	1419.48	1865.12	957.431	706.715	1071.74	1438.27	2807.96	3021.56	1835.94	3126.34	1685.76
229.15	229.124	229.152	258.073	250.546	261.445	0	1	0	0	0	0	3	3	6570.6	6623.3	4451.94	1944.93	3922.76	2245.75	2286.33	4552.46	1896.28	2956.01	2249.65	3643.14	7554.16	2964.96	5619.74	4859.47	2809.48	4535.49	6649.74	7251.1	8807.62	6917.39	6594.72	7563.61
229.141	229.137	229.144	279.706	275.939	284.98	3	2	3	3	3	3	2	3	11102.3	4367.41	7381.66	7632.3	10949.5	3375.73	11216.7	37397.6	7182.51	32202.4	14610.1	22051.1	9715.25	6080.85	16824.8	30637.6	22173.9	14278.9	12487.1	14937.6	21871.1	36333.5	9718.59	3064.57
230.034	230.032	230.038	269.875	269.603	270.201	3	2	0	0	1	3	3	1	5893.88	2166.67	3006.97	1480.82	2582.2	176.533	218.681	352.633	136.829	79.8009	111.928	117.953	108.129	276.247	2112.23	2865.23	1609.55	1923.85	4338.82	6984.86	8916.4	112.546	62.3137	6317.33
230.072	230.069	230.074	192.041	191.666	192.616	3	3	3	3	3	3	3	2	10236.8	17121.8	8563.98	5344.65	5365.58	2652.75	6905.28	14951.7	5095.94	4180.64	6526.68	9826.69	13014.9	6776.35	14634.2	5120.82	6298.03	12429.4	9684.24	6377.74	12527.1	2512.03	6722.58	4673.52
230.132	230.122	230.134	534.439	531.711	537.228	1	1	0	2	3	0	1	2	2349.72	1556.77	1513.29	2117.79	2463.46	1771.83	2287.7	1387.89	1419.89	3004.79	1252.34	2118.29	3027.6	640.365	1247.61	2313.16	1421.14	1563.66	2080.07	1426.68	1710	3212.19	1982.57	1685.11
230.247	230.241	230.25	505.435	501.829	506.878	2	1	2	3	3	3	3	3	288.08	3412.21	2741.67	162.239	269.534	1193.1	247.179	2413.74	2340.09	2129.69	1825.66	1952.8	2448.38	2853.38	2553.55	2376.01	2246.3	1727.82	3109.64	2305.67	2353.73	2886.38	2185.47	2449.76
230.649	230.645	230.651	535.201	534.348	535.665	1	1	3	2	3	1	1	3	595.378	401.637	2628.51	692.376	474.399	2805.54	3274.31	2640.24	2927.76	2746.52	2091.28	533.864	2190.84	3419.87	2930.22	887.992	1248.49	533.245	759.698	429.831	2355.21	1678.77	1812.14	2480.32
231.049	231.031	231.051	233.082	232.209	234.864	2	3	0	0	3	1	3	3	6661.16	5116.04	3128.39	5986.65	9459.31	3902.99	1115.81	858.7	388.716	894.775	677.255	891.994	3619.72	4926.9	3366.04	2071.38	2244.74	3265.99	15116.1	8751.41	7714.37	24220.2	25124.1	13501.9
231.043	231.041	231.045	386.522	386.254	392.409	3	2	0	0	3	1	3	0	40240.2	35823.3	30514.7	4099.12	3257.01	26.6196	198.203	159.883	134.529	186.583	122.116	103.376	4261.89	1860.1	11045.4	2489.91	38.4102	242.295	6040.93	20002.3	36945.5	175.191	117.097	223.854
231.083	231.081	231.088	99.0236	96.1246	101.079	3	3	2	2	2	2	1	1	4278.22	4097.79	1277.45	2912.96	2412.79	1686.01	3377.82	2830.8	732.192	2431.34	854.843	3876.6	4203.74	2504.34	1149.72	2422.42	1039.31	2042.68	919.151	1567.71	2948.53	1141.57	1060.54	1511.77
231.117	231.113	231.118	176.774	175.948	177.235	1	2	0	0	2	1	1	3	1330.97	1187.41	9277.46	1250.73	3790.25	2299.77	1044.97	922.578	844.998	818.538	958.944	1098.93	4671.79	1550.91	2372.42	2034.62	1179.26	871.337	1595.4	2093.18	1764.11	3592.04	3860.67	4406.42
231.119	231.109	231.127	161.66	160.608	165.953	3	3	3	3	3	3	3	3	26553.2	23986	15600.3	25686.8	13968.9	14636.5	22141.1	22354.6	11735.7	25383.8	13549.9	22835.8	21294.9	10752.8	15769.9	24280	16182.9	14431	25112.6	12958.9	10117.7	21065.2	14194	5656.71
231.137	231.119	231.141	499.644	491.617	502.089	2	2	1	3	2	2	3	2	16367.5	10911.3	3523.26	33556	14130.4	4174.63	42509.1	9571.83	11599.9	55952.7	18900.4	18786.3	17432.4	18478.1	8657.44	27944.5	16176.6	10021.2	27340.6	6588.64	10701.6	23640.8	18391.1	10500.2
231.138	231.132	231.14	526.688	525.602	532.604	3	3	2	3	3	2	3	3	25272.7	9288.22	9784.72	30563.7	20739.2	17112.8	30900	10739.9	18693.2	37575.6	16717.3	21852.6	20080.6	18544.5	5050.63	36150.5	16886.8	10953.4	31032.7	8561.82	9518.76	28741.3	14828.7	13106.6
231.23	231.228	231.231	683.228	681.518	686.137	3	3	3	3	3	1	3	3	14286.8	11247.1	24203.3	9179.9	10640	18403.5	11634	12531.2	19779.4	10164.7	20339.9	7028.01	15550.8	21278.5	12082.1	15198.3	0	0	10258.2	20621.5	5605.36	7456.45	7780.66	12247.8
231.543	231.539	231.544	386.044	385.242	386.971	3	0	0	0	2	0	2	0	8242.27	7896.04	4969.07	174.819	196.886	241.25	213.408	191.525	73.1631	116.534	108.285	148.2	940.933	122.524	1747.27	389.869	221.982	148.752	230.992	2764.67	7487.49	220.344	160.841	130.943
231.64	231.635	231.643	526.974	525.399	539.45	0	2	1	3	2	2	3	2	3364.25	1584.83	2252.02	5884.69	2822.66	2325.65	7916.48	2246.5	2510.28	10614	3390.84	3624.03	1561.02	2850.34	1261.98	4409.4	1637.73	2218.33	4072.97	673.181	1551.33	4808.65	1826.88	3053.17
231.64	231.636	231.642	499.599	496.842	502.041	1	1	3	1	0	1	1	1	3653.01	1678.43	1456.05	4053.03	2416.47	1942.35	4751.92	2410.24	1411.05	4397.19	1795.72	2702	2330.45	2227.19	1325.8	3849.35	2400.85	1366.13	6661.9	1594.2	1704.53	4936.94	2765.72	1604.91
231.965	231.964	231.967	457.234	456.91	457.666	3	3	3	3	3	3	3	3	11618.1	10801.5	8775.82	11451.6	9265.14	12985.6	18238.8	11835.6	9629.76	10899.9	11971.8	12393.1	11907.4	8506.1	12520.3	14065.4	11430.9	12514.9	11258.8	11052.2	11452.9	10589.2	11298	9800.67
232.043	232.041	232.044	174.938	174.327	175.401	2	3	0	0	2	3	3	2	248.776	4565.33	2546.44	3894.63	13691.2	3658.92	101.382	211.493	119.254	187.301	100.481	232.848	94.995	3074.62	7067.89	7379.98	2419.15	7734.97	3141.33	4672.79	8045.8	3953.45	15159.3	139.788
232.133	232.13	232.15	817.716	815.023	827.551	3	1	1	3	3	3	2	1	4416.28	718.636	6299.97	1738.92	4771.17	1419.57	1176.93	4201.93	1223.52	2370.42	5425.6	3025.92	3246.04	5642.61	1533.11	3494.13	2052.68	3049.57	1700.57	531.497	3014.82	1375.1	1002.84	2673.81
232.135	232.132	232.137	203.991	203.634	204.382	1	3	0	0	3	2	0	3	1871.38	319.961	544.972	3566.63	6896.37	2553.72	578.254	397.741	457.489	361.459	514.108	410.014	1804.7	1275.32	1792.9	4045.6	442.014	1861.8	427.7	120.291	278.167	897.237	2413.97	1903.63
232.466	232.46	232.468	457.177	456.438	459.266	2	3	2	2	2	3	1	2	2657.92	2658.23	91.1304	2094.62	2607.66	1932.46	4540.87	1953.13	89.3977	3252.39	136.678	2111.7	116.802	2136.54	2346.02	2124.7	2017.71	2320.41	346.334	2402.07	223.116	2189.41	2231.2	249.68
232.96	232.958	232.963	457.247	456.274	457.77	3	3	3	3	3	3	3	3	13350.2	13705	12107.1	13740.9	13851.2	15462.2	19412.1	12530.7	10800.3	7322.77	13950.4	13267.9	9549.14	14323.5	16586.6	16401.6	13155.1	14636.4	13656.3	15032.5	13654.6	12324.3	14639	13216.6
233.047	233.038	233.048	33.3894	31.1286	34.7723	2	3	2	1	2	2	3	2	1506.62	19927.8	15946.2	10768.5	15448.8	8604.1	1674.73	13197.6	11446.7	1251.67	1396.27	14466.7	23832.9	857.655	30900.6	1333.95	687.152	34491.2	18644.5	10915.2	20990.7	6530.18	0	13374.4
233.049	233.048	233.05	233.166	232.792	233.35	2	2	0	0	3	3	3	3	4282.79	4027.56	1385.61	5287.9	3675.12	815.293	890.656	336.335	296.069	555.784	578.848	694.521	2172.33	1823.11	2596.49	2357.73	2125.88	2237.14	7886.58	9419.84	10114.3	12848	13241.6	7844.26
233.07	233.067	233.072	97.5087	95.2753	99.9857	1	2	1	2	2	2	3	2	2247.26	2000.49	3304.56	3220.09	2077.19	3859.4	1500.19	1914.56	2355.94	1965.1	1030.64	4289.97	2133.16	2281.69	1025.31	1838.43	1947.31	1897.77	908.035	3241.34	2683.15	1687.58	3279.05	3826.61
233.078	233.077	233.08	221.217	220.974	221.671	0	2	0	0	0	0	0	3	688.531	1135.13	1191.46	969.364	2863.51	2638.81	292.797	212.523	416.194	387.299	314.537	330.874	618.456	754.89	791.37	606.789	638.199	419.605	1211.94	1214.97	1176.54	2171.32	3500.38	3137.22
233.116	233.113	233.126	373.498	369.723	378.972	1	1	1	2	0	3	0	1	3972.3	4239.57	3334.32	3457.55	3696.24	3521.31	2679.09	8994.19	1873.33	1226.46	2631.41	844.098	3442.62	2401.81	3491.29	3584.26	3886.51	8214.56	3604.89	2837.11	4015.36	4772.2	4007.14	4858.32
233.149	233.14	233.152	592.826	588.994	595.568	2	3	2	1	3	3	3	3	9371.74	5334.27	5566.94	10486.4	14116	7065.88	7768.73	7585.65	5453.23	11224.2	6538.49	6770.08	4046.65	4334.67	3546.93	12621.2	6964.78	7017.31	15850.2	9579.3	12064.8	11899.7	9264.8	5821.2
233.161	233.159	233.162	206.26	205.487	213.652	1	0	0	0	0	0	3	0	226.624	143.803	1837.79	29.9885	265.548	107.482	67.414	69.7167	63.3386	59.6277	24.6142	82.8921	374.941	178.833	272.334	248.55	124.974	36.7363	2376.68	1484.22	2813.95	133.777	248.147	221.638
233.464	233.461	233.466	457.205	456.488	458.537	3	2	3	3	3	0	3	3	1832.88	2895.83	2396.35	2834.72	2535.41	171.238	2967.96	2163.96	2473.69	2755.61	2967.24	3162.63	2473.16	3628.03	2794.88	148.331	111.486	106.316	2482.34	1837.45	2882.15	2558.78	1363.97	2379.52
233.61	233.606	233.612	522.702	521.565	523.424	2	3	0	0	1	2	2	1	1832.66	539.284	2455.83	2525.32	1965.6	909.54	373.847	176.956	279.001	278.798	277.609	220.635	233.805	167.887	1098.28	1419.02	235.706	1336.57	374.672	1370.85	2160.83	184.961	244.594	655.802
233.961	233.958	233.963	457.161	455.925	457.922	3	3	3	3	3	3	3	3	6723.65	5195.88	5798.76	5494.6	5990.36	5983.17	9675.1	6036.14	5084.71	7326.14	5638.26	7800.88	6264.09	5063.86	7606.88	6825.39	5638.66	6032.12	5617.84	5075.96	6390.34	5789.66	5194.67	6848.17
234.019	234.011	234.02	31.8118	30.8343	38.9277	3	3	3	3	3	3	3	3	345753	489728	233036	303941	171946	95556.5	146454	377938	270056	54241.4	78942.3	288383	529025	113266	626869	58744.1	65652.6	601958	443065	369063	443976	182983	115765	230167
234.15	234.147	234.152	328.352	328.007	328.681	2	3	0	0	1	2	2	1	6235.46	1551.32	5385.01	4883.7	10290.6	3583.43	361.698	320.837	295.564	367	507.763	464.299	1015.24	1052.58	2801.95	2415.39	733.654	1616.89	1591.16	1839.94	2075.58	1079.86	1075.89	1150.18
234.461	234.458	234.462	456.929	456.488	457.359	3	1	2	3	1	0	2	0	1642.39	1087.16	1561.66	1394.04	87.0554	188.706	101.464	1491.12	1271.3	1396.37	1079.85	1499.69	94.5824	167.558	1701.61	85.9643	85.1996	36.002	1341.53	1274.16	108.037	142.457	185.691	104.975
234.962	234.952	234.971	50.4768	42.5066	53.6889	2	0	0	0	0	0	2	3	979.996	3125.67	78754.2	68990.7	50017.6	58822.3	41306.5	60424.3	56912.7	49156.5	34045.5	45618.9	64149.8	54055.9	71730	62739	55145.1	87743	1854.42	49654.8	7979.33	2485.99	3559.85	1892.55
234.958	234.958	234.961	457.333	456.934	457.834	3	3	3	3	3	3	3	3	19249.5	18209.5	19602.4	18359.3	23281.9	21621	22883	19687.7	17055.2	18338.2	20133.8	17099.2	17831.7	17315.1	22055.7	17172.5	18554.7	21243.9	18469	19186.9	19071	16302.5	18443.1	17618.2
235.022	235.015	235.023	31.3682	30.2447	33.7384	1	1	2	0	3	1	3	2	4557.08	40844.7	0	24059.6	0	0	4856.82	29557.5	20309.4	0	3213.27	0	43134.6	1930.96	50131.7	5000.37	0	48037.3	38009.4	28481.1	35374.1	13941.6	0	17574.9
235.094	235.092	235.104	231.031	229.636	231.665	1	3	1	3	1	3	2	3	2584.72	3324.96	2405.86	7566.47	11647.1	8123.39	1024.06	4648.43	747.572	1668.15	2874.64	3731.72	1327.05	2098.23	2143.98	3755.97	3726.42	3782.38	2612.29	1443.25	1711.12	10200.4	12142.1	14139.2
235.132	235.129	235.145	399.135	387.624	399.991	3	1	1	3	2	3	2	2	22298.7	20179.6	14188.8	2736.17	6681.22	5179.7	3935.45	27521.3	2672.55	4040.56	7353.37	10697.1	11162.5	2696.07	4215.29	6998.97	5643.87	24686.2	9894.84	3071.33	10675.5	7850.7	17219.8	8225.53
235.141	235.135	235.151	551.873	550.907	557.231	3	0	0	0	2	1	2	0	6443.47	8143.55	5887.73	1602.49	3409.86	2055.07	899.255	1643.64	341.123	1209.49	1026.72	1099.62	5021.71	853.026	5817.43	1618.5	895.176	3914.89	9433.65	2473.92	8801.77	3419.94	2169.37	1040.26
235.459	235.456	235.462	457.274	456.557	459.686	2	3	1	3	3	2	2	2	277.606	2466.19	2270.99	610.463	1448.1	2993.18	2560.45	111.673	228.712	3427.95	2066.89	2815.47	2074.82	2676.79	1723.78	2464.32	323.907	3404.25	1997.67	205.89	2409.67	2274.75	1612.13	213.313
235.957	235.947	235.959	457.247	447.454	457.625	3	3	3	3	3	3	3	3	16471.1	19615.1	19222.9	17192.4	20086.6	20666	24857	17129.6	15722.8	18207.9	17838.3	18540.6	17559.2	17578.7	21619.7	19688.9	19033.1	18537.1	17272.5	18198.4	18832.8	16629.4	17270.9	17939.3
236.035	236.028	236.042	34.8519	32.8295	38.894	3	2	3	3	3	3	3	2	19239.3	12085.1	12504	91.6037	19428.4	12775.6	13405.9	10426	19815.6	4232.74	5169.58	6858.43	20397.9	11655.7	18015.2	6067.19	4591.29	36765.8	7539.74	13083.1	17668.8	5870.88	355.226	9936.43
236.024	236.022	236.027	286.041	285.438	286.503	3	0	0	0	3	1	3	3	2023.22	2254.08	1518.55	342.925	478.104	336.681	523.97	344.418	481.874	279.901	274.81	368.217	3764.22	4636.43	3339.9	484.524	1407.31	395.041	3159.73	5131.08	4029	4535.08	11029.8	3019.3
236.063	236.061	236.065	254.827	254.709	255.055	3	1	0	0	2	2	0	0	6375.04	2841.86	4159.16	821.913	2108.95	675.764	411.577	306.942	353.823	316.618	239.824	408.497	1995.97	344.973	2418.41	1769.95	1794.84	481.575	704.355	466.361	682.449	741.119	960.119	1014.46
236.131	236.13	236.141	413.784	394.087	415.988	3	3	1	1	3	3	3	2	14225.3	7166.05	11374.1	7954.8	6007.23	6707.01	862.923	1822.39	535.646	861.429	499.693	827.064	4170.91	3324.53	5232.5	4607.55	3261.57	3391.8	3119.35	4410.96	6158.24	1822.79	4725.81	3711.75
236.459	236.456	236.461	457.192	456.35	458.177	3	3	3	2	2	2	3	1	3090.34	3303.29	3354.99	1659.88	2639.35	1470.09	3297.15	2617.38	2473.95	2080.06	2831.37	202.638	2802.62	1348.37	314.065	308.811	2529.3	2597.21	2118.99	2295.89	2319.06	175.518	2374.75	146.681
236.947	236.942	236.949	457.33	456.761	461.216	3	3	3	3	3	3	3	3	32052.1	29007.7	28288.6	26813.4	33315.8	27889.4	31805.4	29321	26386.3	29589.6	29311	27188.7	27281.4	22574.8	24209.8	29736.4	27493.2	23917.1	28229.3	25737.2	23410.3	25320.7	30394.4	21009.1
237.029	237.025	237.043	39.8841	31.3828	40.6761	2	3	1	3	1	3	1	3	2645.5	5115.72	338.975	3172.65	3402.31	3852.92	3652.25	222.356	211.318	2112.09	3662.14	2486.46	1586.6	215.521	90.5584	3835.82	2840.01	2219.12	236.593	150.342	2085.04	2844.43	3617.02	3195.8
237.076	237.075	237.079	304.402	304.025	304.896	3	2	0	0	2	1	2	0	11790.5	5556.71	6379.92	2781.7	4534.98	3228.46	787.311	1570.14	665.425	960.036	1565.71	1754.85	6428.45	3488.1	1603.05	3091.3	1394.45	2954.28	1980.19	2567.69	2380.76	3629.82	3685.11	3071.33
237.078	237.075	237.106	254.475	246.757	254.851	3	0	0	0	0	0	0	0	4395.51	1561.61	2076.54	1834.44	2005.64	1419.11	311.608	998.29	318.638	804.697	851.951	866.285	691.411	956.117	983.342	1651.57	1028.11	1394.57	906.529	892.509	962.839	1763.89	1959.55	1705.37
237.108	237.106	237.111	216.779	216.321	217.14	1	2	1	3	0	3	2	3	2166.4	3574.06	2418.75	9606.08	13015.6	2596.05	863.456	4480.79	649.349	4690.31	3289.27	8220.92	1741.82	2082.08	2223.86	9102.2	5080.85	9572.59	1688.99	2525.28	3122.45	12506.7	9990.15	13501.7
237.109	237.108	237.111	202.9	202.318	204.04	0	3	1	2	0	2	0	3	1609.18	1283.05	1388.79	12799.6	13276.1	13735.4	800.149	2062.31	866.364	3023.68	1121.04	4843.87	1637.79	1676.47	1692.79	7587.75	4414.12	1329.32	2057.55	1388.76	1714.22	18289.7	18115.3	16440.1
237.13	237.112	237.132	162.257	161.457	173.041	3	3	0	0	1	1	3	3	8450.74	4191.36	7300.76	6747.03	5712.25	3605.53	97.3296	237.223	244.717	260.114	240.928	207.969	527.313	1592.66	265.959	461.46	528.772	1683.28	4532.8	6383.7	8039.23	6405.4	5732.84	4900.99
237.517	237.515	237.52	203.892	203.128	204.186	3	0	0	0	3	1	3	0	8319.23	8114.95	6448.95	173.179	134.113	57.6088	121.627	40.7437	155.676	128.341	130.492	123.646	7851.16	4623.21	7653.99	154.946	125.662	1674.13	2068.9	8906.96	10579.2	330.884	89.6018	121.268
237.639	237.633	237.642	416.886	405.655	423.298	3	2	3	3	3	2	2	2	1567.15	2100.08	1245.8	1726.52	1937.41	2087.35	2248.71	2755.24	2597.32	1834.85	1945.22	2020.53	1611.43	2162.27	2340.21	2062.59	1289.3	2194.94	1722.13	1744.75	2458.02	1433.83	1748.37	2199.28
237.639	237.637	237.642	382.423	381.658	383.41	3	2	2	3	2	2	3	3	2560.83	2189.81	2462.09	1730.73	492.377	2675.18	2993.91	171.688	4336.72	1501.52	2883.71	3915.57	2633.25	2147.45	119.416	1845.17	1548.69	341.642	1688.92	2649.45	2569.23	1438.53	2388.26	1909.2
237.954	237.95	237.955	457.154	456.547	457.864	2	1	2	2	2	2	1	3	2230.85	328.486	3688.13	196.641	196.688	2417.64	3762.34	2525.74	189.612	199.035	2699.92	4010.5	2528.95	2848.17	170.491	3328.37	3195.51	219.369	2639.04	217.677	240.962	3268.67	1724.71	3255.61
238.145	238.143	238.146	554.204	552.066	558.52	1	3	3	3	2	3	2	2	40018.2	20026.8	18710.5	34762.7	32995.4	31066.8	55425.2	14228.2	29932.2	63956.5	29482.1	18216.1	32315.8	14999.5	15092.5	59843.5	28669.2	17424.8	55344.8	9414.59	18802.4	54813.9	28321.7	22318.7
238.144	238.133	238.146	525.697	523.738	537.936	2	3	3	3	2	2	3	3	27179	11085.7	15625.1	30786.3	26362.2	16351.1	39674.8	5845.35	24599.4	44030.5	22291	16903.8	17639.7	19513.8	7644.26	35952.5	11813.6	2339.93	40112.3	5256.32	12559	34665.2	1829.81	18216.8
238.143	238.134	238.148	498.733	492.802	505.834	2	2	2	3	1	2	2	1	8216.54	2851.85	4409.44	9636.55	7670.66	4333.79	12785.5	4881.83	3260.64	21559.7	5657.31	4082.18	4268.36	5303.53	4176.47	15204.1	5295.34	2325.46	11192.1	2593.46	4224.3	9902.99	7181.65	4401.54
238.514	238.511	238.519	203.979	202.381	204.558	3	0	0	0	3	0	2	0	5488.19	4074.18	3783.33	146.566	129.715	200.495	140.209	121.899	140.802	133.061	83.9574	167.084	2890.48	1798.1	3470.24	194.002	276.953	105.111	259.823	3442.78	4342.95	147.93	59.9427	144.51
238.528	238.525	238.53	40.2212	39.6482	40.7257	0	0	0	0	0	0	3	2	27.6333	0	29.3437	48.8401	0	24.5836	8.42043	57.2629	0	15.1538	14.4986	8.08711	0	49.5759	26.924	9.42739	0	45.4546	1331.49	1957.67	2282.15	1156.09	830.458	34.7066
238.647	238.643	238.649	554.127	552.509	557.458	1	0	2	1	1	3	1	1	7597.2	2972.46	2810.5	7021.5	3916.01	3450.57	11109.3	2245.01	2682.27	8386.68	4001.46	4279.54	4675.67	4864.57	2362.86	8304.61	3955.89	3201.79	7657.44	2544.16	2733.26	6459.6	4543.42	1557.28
238.942	238.938	238.949	457.247	456.086	458.616	3	3	3	3	3	2	3	3	9400.95	15949.2	8902.35	12782.4	11617.1	12224.3	16286	9742.4	10405.3	13379.9	12291.6	9395.8	4133.18	12840.8	3632.19	595.948	14167.1	11533.5	12191.2	12160.5	7536.35	15290.7	10044.9	10620.5
239.042	239.04	239.044	269.742	269.538	270.334	2	0	0	0	0	0	3	2	6227.86	2133.63	539.999	185.233	536.693	164.419	189.015	652.001	404.391	238.446	62.0602	179.833	657.29	479.928	509.147	166.463	733.882	186.846	3646.48	3850.81	10962.8	285.386	3245.59	5111.7
239.125	239.095	239.128	251.863	247.284	266.318	3	1	1	3	3	2	2	2	8666.63	5496.31	5965.24	3575.37	1192.39	3435.65	1706.94	15050.5	1160.26	6252.28	7706.28	18771.9	8548.08	2034.87	25484.8	11479.4	1713.73	7554.36	11747.1	1927.2	27233.3	9440.04	4281.72	5443.56
239.099	239.089	239.123	211.001	209.12	220.081	0	3	0	2	0	2	0	3	932.379	792.22	687.875	3714.32	4923.46	2817.9	532.88	557.87	430.438	584.51	605.589	1086.8	859.434	830.715	1008.56	907.102	898.611	2043.8	1253.55	1067.68	1108.83	2752.85	4969.49	4119.15
239.148	239.148	239.149	770.021	768.72	775.077	3	3	3	3	3	3	3	3	74102.2	61614.1	78074.6	53943.1	70362	68497.9	56371.3	61148.3	78021.4	58918	77733.8	68342.5	65493.7	81221	58645.2	79620.3	59697.2	63452.6	59265.3	42170.6	64249.5	59200.2	52450	54091.5
239.148	239.146	239.149	797.012	795.693	798.119	3	2	3	3	3	3	3	3	12741.3	9231.69	8393.49	24226.4	9882.32	9143.8	11989.4	8437.23	10334.8	10800.4	9279.99	10710.4	9577.41	11013.3	8099.49	14823.8	9586.3	9284.42	15914.8	8030.73	10915.7	11548.8	7486.24	8935.98
239.131	239.128	239.136	541.126	540.432	542.035	3	2	3	3	1	2	2	3	5611.79	9727.5	4110.98	6952.31	5940.93	6016.59	10610.7	5061.14	3976.13	11730.8	5681.28	6841.15	6192.06	5427.78	3694.66	6927.95	5484.05	2984.85	9832.2	3977.47	6286.74	10911.5	5797.47	4904.3
239.131	239.129	239.145	582.734	582.144	586.471	3	2	1	0	0	2	3	1	4630.62	3780.92	3769.38	8423.93	3600.89	3194.56	5660.22	3580.96	2921.73	6406.18	3269.23	3599.55	4801.18	3127.9	2307.13	1950.65	2926.17	3123.99	5326.28	4551.38	4033.55	5220.75	2669.27	3294.93
239.236	239.234	239.238	922.778	920.969	924.617	3	3	3	2	3	3	3	3	4495.58	5219.17	6465.93	4671.49	6429.72	5538.55	2563.16	5801	4836.59	3338.57	4623.3	352.295	4028.95	6001.49	3928.07	5967.92	4085.98	3300.46	6067.22	5969.57	4805.45	3985.09	3722.07	4619.05
239.953	239.951	239.954	457.133	456.761	457.465	3	3	3	3	3	3	3	3	16431.4	14128.9	16072.2	13982.6	19867.4	16416.5	21213.5	16555.6	12478	13825.6	14272.3	16766.5	14825.5	16341.5	16724.7	17791.8	13701.8	15874.4	15379.6	14624.8	12928.3	11633.6	14544	12613.2
240.027	240.025	240.029	31.8701	30.6942	35.7237	2	1	2	1	1	1	2	3	10511	7644.81	103.871	29218.3	117.596	0	192.072	4307.05	9546.25	19605.9	130.823	0	6303.57	148.115	185.498	127.333	19573.2	251.631	25198.4	26725.2	0	30605.2	20902.8	25611.1
240.046	240.045	240.05	386.274	379.737	386.847	3	3	0	0	2	2	2	2	29226.4	26127.9	21194.8	3026.07	2659.76	1864.35	163.147	273.95	195.897	224.344	286.745	229.293	1890.68	367.601	6278.78	2548.78	991.872	235.585	239.803	13857.8	25336.7	211.914	1479.18	2920.39
240.047	240.044	240.052	60.6771	59.3601	61.583	3	0	0	0	0	1	2	2	1189.07	632.073	665.633	26613.4	10124.2	7866.77	6796.42	4026.14	6530.42	24984.2	7122.7	4516.59	3910.61	7661.68	4876.53	974.455	25502.5	4615.09	3457.61	1285.33	6051.2	2116.68	34653.7	1112.11
240.046	240.046	240.048	371.534	371.496	371.717	3	0	0	0	1	0	1	0	20002.3	16407.2	13204.6	229.36	120.649	245.625	244.345	252.529	283.892	213.815	180.072	362.464	214.115	254.395	3293.35	375.711	175.126	218.758	309.556	492.678	15670.6	294.158	197.278	196.977
240.085	240.083	240.087	530.735	530.31	531.48	3	1	1	2	1	3	3	3	4297.91	6594.26	7413.22	1096.98	4653.16	1009.5	1339.54	847.68	2755.58	829.499	3033.59	2869.71	1343.39	3072.74	949.194	2184.77	5286.41	3554.27	4767.2	6415.62	5557.03	4513.25	5452.84	5576.55
240.156	240.129	240.157	250.544	250.064	259.397	1	2	3	1	2	3	2	0	164.499	96.3252	3105.88	76.7963	2360.15	4177.17	3495.14	748.14	2498.8	116.523	3131.07	52.9022	3304.11	4360.97	98.286	4282.36	2362.83	2910.32	980.554	2935.18	58.5706	17.1791	123.881	66.363
240.153	240.151	240.158	770.573	768.099	776.157	3	1	2	1	3	1	3	2	5952.17	6307.65	6711.82	2126.93	4464.58	1175.63	2945.76	3521.77	1208.98	2103.21	7957.79	928.883	3803.12	1153.53	6125.87	2452.99	3676.66	774.772	3286.66	5564.86	4886.79	2637.07	1716.01	2681.51
240.232	240.231	240.233	507.762	507.28	508.266	3	3	3	3	3	3	3	3	133108	93691.3	103547	300585	97555.1	97201.2	127185	140640	143245	326035	90259.1	131311	109726	98017	160250	120702	370024	119494	505604	372817	114278	366854	333391	330969
240.454	240.451	240.457	457.098	456.625	457.666	2	0	0	1	1	0	2	3	2090.07	91.5451	2210.7	129.974	157.875	126.069	128.425	51.7951	106.942	52.1963	2759.28	178.42	2454.37	299.178	175.557	190.471	173.742	168.915	1417.17	2030.6	140.351	2079.81	1784.5	2363.44
240.549	240.547	240.551	386.381	385.929	386.7	3	0	0	0	0	0	1	1	6387.08	4272.01	4361.18	623.205	525.62	527.993	426.271	474.297	514.549	510.273	487.818	311.786	685.466	352.051	477.274	550.59	435.984	399.135	640.356	512.29	5521.08	532.345	556.858	866.306
240.957	240.934	240.958	457.246	456.934	466	3	3	3	3	3	3	3	3	32525.1	30970.9	33141.6	31085.9	38284.2	33979.5	48443.8	30320.9	22431.8	32392.9	28276.7	31443.5	29778.3	29891.3	35798.5	37933.3	30232.3	31312.6	29348.3	31497.3	31388.6	29369.2	29676	31500.4
241.086	241.085	241.101	226.051	225.711	233.278	3	3	0	0	3	3	3	3	16766.9	9363.77	13317.7	14137.2	13715	12838.6	1094.4	1156.98	605.038	1201.66	626.332	1195.76	3437.17	4517.82	7691.97	6458.04	1805.11	5882.77	6946.77	8857.11	10036.6	6274.27	7422.02	8234.29
241.103	241.099	241.104	91.7543	91.2035	92.5026	0	3	0	0	0	1	0	3	1142.84	982.155	1073.7	8176.14	8064.93	9225.54	1172.66	696.17	726.128	1098.74	1087	1176.27	1177.51	1075.41	1329.72	1264.1	1172.57	1091.75	1477.45	1054.11	1636.39	9376.85	10407	8057.72
241.139	241.134	241.142	457.359	456.775	458.139	2	1	3	3	2	0	2	0	1964.37	676.472	2287.97	1012.49	1000.99	2719.98	3100.49	2678.39	1013.08	1082.78	1539.15	1502.5	700.11	1432.25	2010.73	921.335	498.534	443.797	753.344	1695.24	1911.46	1055.04	1061.58	949.818
241.139	241.136	241.142	368.925	368.244	369.204	2	0	1	1	1	1	3	1	4494.02	20429.7	1093.81	1619.26	1273.8	1312.42	870.205	4577.2	461.518	677.554	895.582	2003.46	1188.78	1202.14	3676.78	1138.91	1013.8	3468.4	8196.9	1789.52	11377.5	1882.4	1798.14	1696.26
241.175	241.173	241.177	391.297	390.739	391.772	3	0	1	1	2	1	2	0	4788.17	3382.56	3623.29	177.095	31.3455	117.983	53.2571	4216.54	293.279	205.026	408.866	1344.01	3136.76	186.683	3723.33	136.533	27.9501	2476.14	2173.31	41.1186	2647.05	168.781	0	95.2815
241.235	241.234	241.236	507.803	507.28	508.266	3	3	3	3	3	3	3	3	22962.2	16716.3	17679.3	53273.8	16416	15899	20520.1	22648.7	22436.8	54773.5	14770.2	22088.2	17360.4	16230.4	25582.4	19752.2	64046.7	20425.5	87969.2	65705.6	19822.3	63332.8	59267.9	59062.3
241.462	241.46	241.463	457.062	456.319	457.625	2	3	2	3	3	3	3	3	7491.29	131.596	6944.14	3174.85	5273.47	7452.59	10191.2	71.3028	3242.83	5466.48	4520.41	6860.9	6841.96	5559.15	7871.3	7226.78	6579.59	7172.9	7009.35	4985.07	3875.63	6503.57	6420.53	6016.92
241.961	241.96	241.962	457.207	456.934	457.585	3	3	3	3	3	3	3	3	26154.5	28155.4	30134.5	27320	35559.6	31923.1	41811.3	28277.4	22860.5	29478.4	31126.4	28380.8	27764.5	28237.1	32946.7	34451.4	28832.3	30229.4	28349	23847.7	28615.3	25000.8	28169.1	27581.1
242.118	242.117	242.12	234.07	233.803	234.527	3	3	0	0	3	3	3	3	17148	10965.5	14885.5	10139.4	12911.3	6566.97	506.278	402.634	148.34	261.425	244.121	366.1	4734.69	4600.48	6255.73	5375.43	3158.89	4327.08	11158.4	11613.1	11944.6	13226.3	16154	15330
242.118	242.117	242.124	250.678	250.321	253.018	1	1	0	0	1	0	3	3	1692.18	1352.12	985.725	1945.47	1328.23	1090.62	779.506	671.433	499.973	528.454	612.345	691.642	7687.72	1309.34	1281.09	1418.7	895.753	1346.26	1584.24	14539.8	17009.1	19604.4	31991	12949.4
242.161	242.16	242.164	528.629	526.679	530.029	2	3	3	2	1	1	3	1	10677.2	5245.18	5772.88	23643.3	12528.5	8718.18	20127	3948.96	11631.2	29973.3	7406.5	14069.7	11271	7514.16	4364.4	16048.3	7657.49	7964.19	22811.2	6490.43	8819.3	25961.7	9162.29	7221.98
242.161	242.158	242.163	501.302	500.076	504.755	0	2	3	2	2	2	1	1	6237.56	3729.2	3705.45	8091.34	4147.51	6256.4	11853	1903.59	6807.65	9460.56	3477.68	4442.75	10108.8	3996.15	2099.02	17959.2	3056.58	5301.32	11072.1	2610.87	2657.28	14317.8	4085.86	3395.41
242.168	242.167	242.173	617.837	617.503	618.708	1	3	0	1	0	0	1	0	1792.08	2923.23	3198.02	3550.6	2089.26	2050.81	7871.58	2497.99	4659.22	9161.86	2796.74	5269.16	5057.73	3674.53	2605.55	7680.68	3826.16	2964.38	4940.46	2927.98	3327.86	7752.14	5595.59	4229.08
242.463	242.461	242.464	457.164	456.35	457.802	3	3	3	3	3	2	3	3	7196.05	7231.01	8233.84	6555.95	8251.82	8090.34	10818.4	4599.5	3787.08	7008.59	6347.87	6217.17	5713.5	7880.41	5425.07	4675.54	7976.85	45.7589	6853.95	7525	7097.22	4871.33	5848.28	7176.98
242.549	242.548	242.55	386.044	385.601	386.7	3	1	0	0	0	1	2	0	6900.5	5655.3	4561.83	712.715	518.975	465.366	251.79	260.852	176.3	190.317	168.663	249.831	496.3	382.128	234.432	488.544	329.851	494.042	403.936	3061.11	6091.44	589.904	576.762	484.719
242.593	242.588	242.596	580.193	579.42	581.082	3	3	2	0	2	3	3	3	5051.19	4299.44	3330.14	6063.98	3109.67	3114.38	56.3519	2020.94	858.828	119.189	91.5323	11.1088	4083.43	2743.52	86.0495	2100.98	2553.99	1273.92	5486.36	2644.88	3315.41	3961.1	3968.78	4435.81
242.958	242.958	242.959	457.162	456.91	457.465	3	3	3	3	3	3	3	3	134836	124696	140472	121319	165252	147249	225703	126564	97405.1	128985	129789	132876	124592	128222	160357	157179	128656	145060	122769	129868	129906	115330	127942	123387
243.103	243.102	243.107	351.796	351.371	352.18	3	2	0	0	2	3	3	2	8023.4	20620.5	8926.73	6344.02	4101.81	1861.17	901.2	798.039	790.261	871.932	873.842	927.345	6258.3	1328.92	13294	1616.65	4792.41	11442.1	25719.6	13441.9	20516.1	1979.95	8841.65	8288.18
243.089	243.086	243.091	308.922	308.407	309.478	2	2	0	0	1	1	3	3	4974.83	7148.81	3572.27	2926.99	3225.14	1582.89	2277	5302.93	1127.16	2113.27	1637.24	2958.08	7388.68	1365.8	1805.74	2893.31	1931.45	5050.61	3473.72	5175.2	5820.06	3306.31	3803.38	4044.03
243.136	243.136	243.145	738.939	737.554	744.397	3	3	3	3	3	3	3	3	27397.1	29202.9	28495.7	24330.5	27871.7	28850.5	24546.4	28300.5	25527.1	24372	24639.5	23120.4	23923.4	26473	30395	20964.6	26418.4	25537.9	24282.3	25787.8	27025.7	21528.9	26227.6	27433.6
243.152	243.151	243.153	818.559	816.327	819.155	3	2	3	3	3	3	3	3	20451.9	19376.5	15198.9	6689.77	15293.3	16369.8	16334	13467.9	17407.7	16214.4	14258.8	14442	14735.2	16479.6	11737	20382.6	15156.5	13978.9	15412.7	14786.2	15742.8	16466.1	17116.6	12563
243.143	243.136	243.145	224.952	213.321	227.459	2	3	1	3	2	2	2	2	7607.94	7493.01	2383.47	7008.77	5247.24	4067.66	1223.1	1375.73	2480.06	2908.65	977.414	2092.08	5072.72	1833.68	2445.22	2089.26	2456.92	2176.33	2925.18	8605.1	7514.5	3212.24	5115.98	9889.05
243.14	243.117	243.143	256.836	250.289	261.799	3	3	2	0	0	3	3	3	6051.19	11576.4	8273.11	20430	8967.52	8640.81	952.31	1708.25	2425.74	3328.43	2232.14	4329.28	6509.9	3908.85	4902.71	3038.71	3841.88	2874.71	19177.8	11943.4	16348.4	17926.3	15667.8	12979
243.127	243.115	243.136	190.435	186.403	192.328	1	1	1	1	1	3	2	3	4864.73	1484.57	2333.33	5531.22	2445.31	1991.41	511.076	2820.25	359.83	244.85	505.644	1083.2	3711.04	1280.24	1712.97	1814.2	3064.02	1712.43	4887	2653.93	3833.6	4974.2	3260.77	4144.9
243.182	243.173	243.183	171.366	171.106	176.958	3	3	3	3	3	3	3	3	24339	37443	35233.1	34794	23813.3	14523	13431.9	13735.3	11887.9	16292.4	5019.7	15779.2	13281.9	16950.5	27208	53913.8	34727	11821.1	35914.6	66906.5	85976.6	108086	80586.2	27266
243.464	243.46	243.465	457.164	456.086	457.5	2	1	1	2	3	1	1	2	2572.57	300.87	2630.32	442.779	4451.16	348.08	3474.79	264.709	310.699	2801.07	2224.12	261.249	2017.12	3095.81	4807.28	312.155	4305.39	293.377	3934.94	349.092	487.625	3180.61	294.702	4318.49
243.647	243.646	243.65	256.883	256.383	257.085	1	2	0	0	0	0	3	2	2725.11	2255.55	2496.2	3834.65	2336.35	1537.21	1064.04	945.097	1069.2	1031.86	786.389	871.38	1553.25	1135.21	1132.12	1123.12	1330.49	1323.27	3174.64	4344.42	2522.78	3877.19	3526.37	1944.03
243.654	243.651	243.663	818.75	817.474	827.515	2	3	1	1	2	1	0	1	2579.06	338.534	3231.49	3094.79	1868.65	2247.51	880.003	520.282	3110.67	1575.96	695.761	677.252	418.854	2230.68	2159.59	686.902	600.383	2477.88	903.204	537.864	512.88	936.188	461.718	1299.99
243.684	243.682	243.686	171.237	170.912	171.844	3	3	2	3	3	3	3	3	7068.77	10014	9398.31	10188.5	6654.18	3259.83	4011.65	4151.3	7.07434	5034.37	3034.46	3491.45	2452.8	3995.47	8104.43	16480.3	10876.2	3281.86	10476.7	17604.8	24061.8	31114.3	23203	7703.42
243.962	243.961	243.963	457.163	456.91	457.364	3	3	3	3	3	3	3	3	16051.4	13989.8	16606.1	13626.3	19606.9	17349.6	23356.2	14421.4	12321.7	14797.9	14571.9	16057	13521	15130.4	18312.9	18494.4	15432.3	15804.5	14204.3	15336.2	15056.6	13244.5	14858.1	13622.3
244.016	244.014	244.017	203.897	203.212	204.067	1	0	0	0	3	0	1	0	302.978	4487.1	312.439	263.138	325.867	189.701	203.828	208.143	136.132	209.522	214.731	293.797	4964.51	2738.93	3398.51	406.912	243.262	316.364	253.802	352.424	3018.39	247.614	208.501	224.682
244.086	244.062	244.103	240.692	230.002	241.258	3	2	2	3	2	3	2	3	2003.33	2425.71	2111.02	1122.88	1558.41	2061.49	1851.49	789.007	1273.6	3465.35	2360.32	3360.12	2197.91	1207.24	1532.16	4407.54	2086.85	1450.23	2394.39	2253.71	1365.44	3187.48	2662.65	565.15
244.097	244.094	244.106	357.352	351.796	358.874	3	3	0	0	1	1	3	0	2956.68	1939.69	3416.95	2287.96	1023.31	1030.68	418.648	430.945	261.789	444.945	382.476	426.786	646.955	224.845	1658.49	713.9	758.637	560.033	3661.82	1844.62	3092.28	923.633	940.709	837.068
244.147	244.142	244.152	738.881	737.122	742.163	3	3	2	3	1	1	2	2	4128.02	4424.14	6131.62	8588.71	9518.14	5541.71	8461.34	2879.01	6414.68	5695.98	5443.16	7152.73	4836.76	5758.4	2507.56	9095	5109.12	3103.6	9234.58	5834.36	4285.7	8009.74	7476.11	6025.95
244.149	244.142	244.18	208.503	207.621	214.75	2	2	3	1	2	3	0	2	1133.44	2331.94	2012.09	751.779	1823.76	311.725	1683.99	1146.13	2252.17	1695.95	474.907	397.791	909.344	2243.35	1815.08	1329.46	893.3	2087.7	1432.39	1292.54	1266.01	1532.34	1350.55	2020.07
244.189	244.184	244.191	380.497	379.613	381.802	3	0	2	0	2	0	2	0	2402.27	2348.22	1725.6	26.9364	107.173	93.0042	113.275	1140.07	1496.85	105.06	154.189	69.0936	27.605	1651.76	1706.65	28.3107	23.9033	57.2355	1277.66	2180.33	34.6781	130.413	26.9298	25.2558
244.225	244.223	244.227	602.291	601.333	602.548	3	2	3	3	3	2	1	2	5117.63	5311.15	5621.13	813.716	3511.99	4992.96	6443.41	6823.6	5997.4	4634.09	8010.86	7177.71	3104.97	3246.52	3349.78	768.451	2348.31	4326.41	2461.98	265.097	285.098	2562.23	276.398	2486.05
244.955	244.934	244.956	457.162	447.85	469.342	3	3	3	3	3	3	3	3	76655.1	74240.2	79302.3	72057.3	99966.7	88098.6	129004	72692.2	55957.1	76779.9	76903.4	78615.6	72395.7	75037.2	94921.7	93039.6	75525.3	84205.8	72935.9	76574.8	77182.4	68274.2	75179.3	71576.8
244.997	244.994	244.999	233.116	232.881	233.58	3	2	0	0	2	3	3	3	6353.6	4982.08	4753.11	7032.71	975.994	2597.5	0	61.2898	26.9733	0	117.658	0	4287.65	5371.04	3628.41	5091.24	3394.94	3219.68	10605.5	7332.64	9086.81	10325.7	11860.1	9402.64
245.026	245.012	245.029	203.84	199.806	204.259	3	0	0	0	3	0	3	0	8850.06	7999.69	6886.57	0	0	0	0	0	0	0	0	0	7250.68	3687.44	5381	0	76.1569	0	2859.27	10091.2	9939.06	90.6243	0	59.9464
245.043	245.042	245.044	299.025	298.909	299.303	3	1	0	0	0	1	1	0	13974.4	6226.32	6491.73	2809.57	240.307	0	0	0	0	0	26.6464	0	79.1269	0	144.424	3852.95	283.067	260.245	186.206	495.645	14943.3	284.893	440.028	0
245.043	245.042	245.051	281.117	280.809	285.833	3	1	0	0	0	0	2	0	8597.1	7175.56	6767.85	137.135	266.56	896.377	104.763	39.4148	0	48.5083	92.4001	73.1164	82.5366	323.783	146.761	63.9944	47.853	0	136.864	6065.3	13082.1	247.376	36.3658	468.561
245.071	245.068	245.074	311.804	311.318	312.462	3	3	3	2	3	3	2	3	6359.35	5221.54	5343.81	6424.07	3883.65	4601.04	5552.79	3797.18	3345.74	3568.09	4430.98	1258.97	5462.43	3764.18	3935.36	5529.5	5391.98	5176.4	4575.18	8213.38	5733.22	9417.67	10138.2	7375.01
245.099	245.091	245.106	165.748	162.156	172.98	3	3	3	3	3	3	3	3	50121.8	78723.5	35370.1	50783.8	16170.8	14265.9	31290	28173.1	9792.25	22564.1	16459.5	83932.2	33485.1	12477.9	35495.1	32479.9	14689.8	32430.4	50797.7	59018.6	11632	38383.2	22578	12790
245.098	245.096	245.101	63.5266	62.233	64.4706	0	2	0	0	0	2	3	2	143.579	705.558	0	2302.72	2244.78	308.244	2982.96	1613	2214.01	1158.7	1702.72	5433.66	1405.16	819.405	1193.98	766.921	2659.61	1752.68	2484.36	4617.39	3242.42	4217.81	3481.94	664.243
245.108	245.106	245.109	150.354	149.87	150.841	0	0	0	0	0	0	1	3	878.712	980.817	559.998	1187.7	655.939	654.492	427.813	668.119	540.102	363.436	494.728	608.995	792.754	648.851	768.857	508.812	676.816	693.365	7032.71	792.376	821.789	6599.59	2447.26	3426.61
245.135	245.133	245.138	202.043	200.841	207.59	3	3	3	3	3	3	3	3	36253.9	51293.5	25484.1	47911.7	34833.3	25510.7	34957.7	42504.3	18069.1	36484.6	22261.4	42425	50099.1	20539.7	21866.1	42377.9	35300	34619	43109.1	22816.8	18170.1	34682.6	24985	21540.9
245.135	245.133	245.14	297.212	296.944	297.801	3	3	3	3	3	3	3	3	4818.34	5676.09	5617.65	4418.46	6194.16	7862.31	4254.4	5605.93	5881.08	3889.35	5076.55	5327.83	6383.24	6338.83	5395.03	6284.04	4475.06	5085.49	5371.49	5934.44	6252.92	7378.36	8845.69	6937.46
245.182	245.181	245.184	216.683	216.273	216.867	0	1	0	0	0	0	3	3	184.649	0	0	0	1042.26	90.9864	104.753	79.8189	53.9487	7.40749	45.1911	37.7267	0	29.6993	112.778	97.3015	0	98.3702	4343.04	5242.5	5416.38	4074.83	6161.56	5517.62
245.515	245.513	245.517	203.805	203.304	204.186	3	0	0	0	3	1	1	0	4213.57	4034.03	3849.81	230.447	77.1524	105.119	130.389	42.7691	109.151	139.8	56.2957	32.0061	3883.2	3172.3	3245.6	65.6964	1211.2	34.3637	233.553	184.597	5071.65	150.263	206.166	163.347
245.96	245.958	245.961	457.178	456.686	457.465	3	3	3	3	3	3	3	3	7552.13	7266.61	7967.36	5877.28	8678.07	8460.34	11915.3	7451.65	6134.76	7405.48	6799.58	7126.38	6739.66	7770.32	8566.13	8631.52	5337.98	6426.44	5490.61	8229.02	7739.88	7157.21	7762.61	5848.92
246.022	246.021	246.023	203.892	203.541	203.979	3	0	0	0	2	0	3	0	7151	8825.4	6079.56	353.421	188.72	138.474	255.048	35.6984	135.454	255.325	284.231	173.167	8063.77	126.54	7971.27	87.2459	167.459	178.886	3882.93	8485.5	11120.7	318.307	97.685	195.052
246.047	246.045	246.052	380.16	379.876	381.128	3	3	0	0	1	2	3	0	11820.3	7211.8	11518.8	2330.02	4247.3	2525.65	503.684	703.216	427.034	686.213	416.018	595.552	885.766	712.746	1558.42	7259.32	682.811	2521.78	1103.38	10551.5	21463.9	1148.48	1136.14	985.681
246.103	246.1	246.106	168.892	164.178	170.497	3	1	1	2	2	2	2	0	2444.53	4069.98	2348.22	3015.92	531.704	679.615	403.284	2487.96	365.789	2104.28	234.64	5556.24	2238.95	598.45	2060.51	2669.47	686.813	2320.72	1259.28	3952.06	2338.38	921.536	856.551	1143.6
246.137	246.132	246.143	202.35	200.89	205.494	1	2	0	2	3	1	2	0	3550.63	4549.97	3103.69	4194.3	1709.94	1549.62	1148.14	3191.85	1332.15	3979.73	1228.17	2955.37	6227.15	2274.48	2013.58	2026.05	2995.93	2796.43	3203.85	4147.46	4375.67	2858.15	2772.55	2877.42
246.242	246.237	246.243	418.099	417.707	425.114	3	3	3	3	3	3	3	3	22584.1	21715.4	23548.3	20954.1	21616.7	21213.6	23382	22626	24700.3	22543.5	23521.2	22844.2	21385.2	22156.4	22182.4	20214.1	22861.1	22697	22311.9	21978.1	21700.2	20758.9	20964.4	21467.7
246.523	246.521	246.531	203.91	198.144	204.222	3	0	0	0	3	0	3	0	7808.04	7164.44	6087.68	248.621	118.268	154.99	95.3602	123.943	149.593	31.3235	85.2956	127.694	6505.54	3704.99	5443.38	138.791	251.339	192.028	2446.63	7465.01	8860.07	144.227	117.559	279.953
246.952	246.949	246.953	457.164	456.886	459.739	3	3	3	3	3	3	3	3	13944.3	12234.9	13371.8	14282	17811.4	15480.1	24255.9	14393.7	11484.4	13668.7	14243	10751.5	13801.8	14937.8	19089.5	17193.7	13748.6	14260.6	13565.3	12868.8	12620.3	13375.1	14848.6	13098.3
247.021	247.019	247.022	203.847	203.578	204.376	3	3	0	0	3	3	3	2	367300	277865	258763	22272.3	12655.7	7383.06	366.287	548.594	303.224	264.078	291.643	439.978	265295	141486	275937	19468.7	23433.9	26254.1	84152.1	414766	455770	487.946	9997.68	9993.43
247.012	247.009	247.02	132.83	130.874	135.544	3	0	1	0	1	1	1	0	1567.58	3767.98	1040.14	264.225	301.642	500.541	227.639	2595	288.762	356.061	274.389	466.049	446.128	355.165	3751.15	419.501	341.367	410.466	755.589	452.924	2740.26	431.363	462.761	388.431
247.053	247.051	247.056	232.844	232.268	233.218	3	3	0	0	3	3	3	3	17061.1	7979.26	9368.42	9977.15	10365.8	1447.54	916.645	782.291	442.953	870.205	738.945	1021.84	10974	16679.5	9638.14	2834.78	3226.6	3369.86	50581.9	81727.7	75557.3	43383.7	103096	36702.7
247.104	247.101	247.106	407.603	407.156	408.079	3	3	3	2	3	2	3	2	7240.99	5927.05	7730.74	4216.16	5217.85	7149.41	5995.81	7964.35	7978.82	1122.63	6953.66	7534.08	7962.21	8601.22	6770.47	6459.87	1107.45	8033.1	4530.18	5551.78	5376.94	4469.76	3540.49	1671.32
247.128	247.119	247.13	252.27	241.554	255.004	3	2	0	0	3	3	2	3	6386.72	6177.77	5822.22	5552.07	6152.65	2276.56	1095.01	878.18	663.408	955.916	795.719	944.623	9522.77	10389.5	6981.79	9381.95	4545.12	4325.87	3790.03	5813.05	6137.05	7460.04	4632.24	5731.09
247.13	247.126	247.131	440.865	435.655	442.454	3	1	2	1	2	2	2	1	13244.6	7297.68	7569.69	7404.63	2349.76	10325.4	6766.34	9348.04	10201.9	6578.27	10230.5	4649.13	8549.86	11425.3	9117.72	1825.87	8396.32	3721.93	8686.73	5352.27	9436.34	8711.74	3224.99	8995.92
247.134	247.131	247.154	520.689	520.307	527.382	3	1	0	1	2	0	1	0	4607.57	5662.17	3461.46	2432.94	2323.41	1314.97	1457.8	2861.83	1187.03	2537.02	1054.91	2831.93	3754.33	772.633	1701.4	3392.9	1543.9	2396.75	3352.75	2273.29	3612.56	2967	2993.89	2487.3
247.245	247.241	247.246	417.984	417.07	418.713	3	2	2	3	3	3	2	2	1491.51	3289.46	1812.05	0	2368.21	3028.28	75.1672	3092.57	3392.24	4162.66	2594.51	3124.97	3199.82	3576.55	3499.07	1935.39	2525.05	3254.41	3370.29	3211.16	43.0745	1986.78	2708.83	0
247.532	247.513	247.534	40.2212	35.6191	40.6718	0	0	0	0	0	0	3	1	41.1155	51.2142	9.10669	13.8192	61.9931	13.8062	38.7364	103.449	58.3056	55.2431	43.1679	19.5474	47.8365	11.13	0	18.1867	17.8599	60.5984	1580.52	2455.74	2622.55	8.42764	71.0465	985.769
247.605	247.599	247.607	407.563	407.156	408.257	3	1	2	0	2	2	1	0	986.062	1263.04	1274.69	890.395	542.639	421.033	310.014	1464.29	1495.84	232.103	238.434	220.294	1498.94	2067.83	210	1403.55	249.933	1842.74	310.782	323.798	1027.11	440.882	347.585	581.285
248.024	248.023	248.041	203.824	199.8	204.04	3	2	0	1	3	2	3	1	47272.3	39475.7	33565	2735.77	773.748	1193.23	284.669	245.135	61.6659	207.844	1151.19	317.647	35059.6	18052.9	37231.4	2700.91	301.539	4505.24	12236.5	56202.7	57791.5	317.773	657.474	1579.52
248.055	248.054	248.056	232.767	232.6	232.906	1	0	0	0	0	0	3	3	2992.54	130.384	229.766	391.488	244.703	398.128	356.771	309.155	284.183	460.549	568.062	509.757	222.304	178.504	110.755	303.403	386.111	136.041	7838.12	11972.6	10719.7	5925.13	13484	5085.65
248.117	248.116	248.121	162.025	161.527	165.43	3	3	0	0	3	3	3	3	29876.9	17610.3	28403.9	28821.6	26207.1	14750.2	242.791	283.371	118.968	216.668	223.82	158.367	4493.15	8687.4	9935.03	10737.8	10165.2	9069.35	18099.3	27015.6	27626.4	23692.8	25963.3	21824.1
248.195	248.188	248.197	738.684	737.475	740.326	3	2	1	3	3	3	2	2	4163.36	5165.53	5284.95	3307.46	1667.16	5352.23	3142.92	4672.42	1889.43	4247.05	4244.89	4767.67	3835.76	5709.24	4329.44	4738.82	4599.45	3279.3	3244.92	3935.49	1531.17	3445.09	4703.32	3269.43
248.618	248.617	248.622	162.041	161.457	163.155	3	2	0	0	2	2	3	3	9695.65	6283.01	10223.2	10703.2	9092.72	80.4946	74.7563	7.0762	0	86.2629	30.3376	54.2613	92.6514	2205.78	1658.04	3724.7	138.507	2691.84	5848.64	8677	10041.9	6508.07	8607.65	9307.69
248.954	248.943	248.956	457.226	456.91	462.742	3	3	3	3	3	3	3	3	104346	96097.2	108105	94141.8	126556	115715	157337	98479.1	85269.2	107806	105176	108612	99628.4	99605.6	123856	125089	101615	106405	95891.6	95659.4	97506.5	93768.3	98532.2	100451
249.029	249.026	249.03	203.879	203.56	203.979	3	0	0	0	2	0	2	0	7791.15	4251	4820.96	280.406	331.546	250.997	155.604	113.482	172.861	47.1733	124.718	211.888	5308.08	133.925	5241.8	224.316	157.706	153.542	131.764	7306.6	7907.96	238.203	498.636	454.957
249.023	249.022	249.026	53.4948	51.7873	53.8579	0	0	0	0	0	0	0	3	4579.18	3262.1	2920.33	2282.24	3296.99	3725.24	2146.31	2070.95	1929.52	751.716	1323.37	2463.52	4173.43	2334.16	4142.09	2040.82	768.788	7269.34	4243.53	2259.21	4542.16	4235.75	1847.52	4187.9
249.057	249.056	249.061	232.97	232.33	233.676	1	0	0	0	0	0	3	3	406.839	2201.15	148.446	1268.08	1073.08	1352.56	672.471	785.353	287.259	560.499	627.394	716.521	244.873	370.523	649.066	1005.75	940.476	940.901	7071.83	9444.51	8602.6	10834.7	6647.71	7079.44
249.086	249.085	249.091	181.012	180.483	181.679	0	2	0	0	1	0	2	3	570.092	518.652	570.696	4202	2380.32	659.385	335.452	357.214	187.472	490.76	278.402	259.12	273.86	1247.68	564.197	484.57	632.137	592.336	2720.73	1938.03	1118.24	6144.75	7496.13	4702.48
249.113	249.107	249.118	252.235	251.667	261.397	1	2	3	3	3	3	1	3	3055.94	4664.9	2399.66	9162.12	5522.77	1712.9	4904.06	5272.3	4203.76	4533.83	5955.31	5791.35	4894.37	3818.76	3888.26	5352.82	5437.54	6618.12	3393.12	2205.48	2500.26	9525.62	13274.7	3936.47
249.108	249.107	249.111	241.154	236.004	241.364	1	2	1	0	0	2	3	3	8227.66	5270.84	5100.49	6323.21	13675.6	4625.32	3961.93	3339.76	920.528	2910.61	2879.64	4426.28	5858.56	2889.72	3465.02	9086.53	3243.72	4490.01	7707.45	9426.95	10232.4	17726	17531.9	8344.87
249.117	249.116	249.118	162.193	161.689	162.492	2	3	0	0	0	1	2	2	6553.72	3492.85	462.65	4689.04	6606.02	2760.19	457.99	415.801	336.324	205.181	369.18	287.144	746.606	483.866	649.388	359.616	624.107	1862.49	669.074	5550.35	5472.42	822.551	6086.05	5079.21
249.156	249.149	249.157	140.848	139.422	147.095	1	3	2	3	2	3	1	3	188.422	270.572	1575.23	21623.6	23206.1	18789.4	367.2	28120.2	764.337	18359.5	18857.2	18546.7	232258	1279.36	196.286	19253.2	17628	16596.6	1008.9	168.868	310.841	29753.7	19858	18036.6
249.156	249.155	249.157	174.193	173.817	174.54	3	3	3	3	3	3	3	3	19178.5	19672.6	18515.1	17366.9	16334.7	16407.1	16973.7	12971.6	9265.01	14042.8	14640.4	14106.8	15211.2	15255.3	14380.7	13710.6	16259.3	13389.4	15730.3	15840	14393	16410.6	15995.6	18600.5
249.167	249.16	249.169	526.031	518.239	527.82	3	2	2	2	1	3	2	3	27781.1	15123.7	7796.83	48131.1	19123.5	23841.9	47567.5	17905.2	15989	31888.6	25097.1	42387.6	19940	23470.7	10372.2	61110.8	17810.9	22617.1	43796.2	10668.1	10681.7	56348.4	21971.4	15551.2
249.168	249.162	249.17	554.045	550.491	562.861	1	1	3	1	1	2	1	2	52896.4	32111.9	39058.2	69433.9	46612.2	36942.8	90897.9	37100.2	40989	111657	40222.3	44859.4	55112.2	36460.3	24870.6	96619.8	41679.1	32758.5	66282.6	27367.9	44003.4	64968.9	44367.2	11698.9
249.457	249.456	249.458	457.163	456.91	457.491	3	3	3	3	3	3	3	3	17395.6	16852.3	20002.7	17450.6	22044.7	19956	29614.4	18309.8	13997.6	18675.5	18275.2	18578.8	17449.9	17276.2	20437.1	20575.5	17794.6	19042.7	16025.4	17614.2	18371.9	15832.9	16843.7	17598
249.954	249.953	249.955	457.158	456.91	457.337	3	3	3	3	3	3	3	3	139476	128483	148388	126997	166679	156846	212611	136133	107258	137535	141904	138553	135009	136844	162161	165206	137240	146762	128868	131389	135361	124962	131450	130675
249.935	249.932	249.937	271.077	269.939	271.37	3	2	0	0	3	3	0	0	6685.41	3487.05	4732.15	3542.4	2494.17	312.996	252.338	325.345	399.346	359.328	413.049	407.058	3161.46	1909.78	3454.18	1117.46	1735.18	1923.33	377.571	200.859	134.645	206.171	361.717	202.473
250.092	250.09	250.11	40.4679	39.9853	44.9356	0	0	0	0	0	0	3	0	88.9628	0	20.237	7.74704	25.2742	8.08228	39.0695	27.9577	34.3804	0	93.7353	60.6533	56.5785	63.7577	23.5585	52.8607	33.3447	0	1725.77	1479.56	28360.6	47.8644	0	16.174
250.145	250.141	250.149	328.65	325.779	330.866	3	3	1	0	2	3	3	2	8800.71	3736	8380.12	7811.39	8867.17	6661.82	681.29	946.808	344.418	593.243	694.068	793.025	1937.17	549.703	4293.72	3418.48	1878.44	2988.68	5334.7	3868.21	4265.77	1666.74	2979.45	2987.28
250.145	250.142	250.149	164.739	164.157	165.862	3	2	0	0	3	2	2	3	14864.4	7540.27	11652.3	3504.88	7849.05	217.645	99.7106	179.871	112.868	214.633	113.277	110.497	4396.84	2146.94	5433.73	246.064	1534.98	1661.35	263.013	2968.72	3248.23	1417.36	2991	2436.8
250.153	250.142	250.156	287.53	287.051	295.494	3	3	0	0	0	0	3	3	11031.9	16665	6415.49	22172	1862.32	5054.99	577.867	164.362	852.661	886.587	206.679	479.137	283.244	438.645	282.171	340.893	307.203	34.3456	19670.3	9123.89	7982.52	22138.6	9330.27	12696.8
250.152	250.145	250.154	254.667	254.165	260.205	3	3	0	0	0	0	3	2	14376.1	12831.6	12197.3	19941.2	8411.18	5885.37	894.137	915.91	671.214	1058.28	703.476	847.358	1585.84	1335.09	1382.69	1186.97	1291.39	1069.02	18492.3	16113.6	14117.4	17064.8	2196.57	13802.8
250.175	250.158	250.176	483.221	469.111	491.405	3	3	3	3	3	3	3	3	35627.4	22362.1	21940.6	34770.6	20094.5	18082.5	24204.4	33908.6	16366	21960.8	14497.6	25349.3	17994.1	26925.7	25708.6	23801.9	44386.8	28060.9	34561.1	50132.7	24604.9	32743.3	39824.5	37023.2
250.157	250.153	250.161	174.131	173.272	175.14	3	3	3	2	1	3	2	2	2169.12	2253.19	1604.31	1326.63	1811.97	1464.08	2105.92	1338.56	1144.9	722.932	1861.04	1075.47	12674.7	1196.07	179.091	1461.21	1899.67	1371.72	1671.26	1664.54	114.879	2703.01	924.861	1895.67
250.152	250.148	250.155	221.175	220.907	221.733	3	3	3	3	0	1	3	3	9405.37	9201.21	7829.15	12806.6	6961.02	3930.64	1843.26	1390.8	1105.73	2583.73	897.953	1868.66	554.995	510.923	668.682	1194.35	805.865	637.487	11210.3	8474.59	5471.82	10949.7	7333.84	8694.84
250.158	250.155	250.161	140.841	139.634	142.281	0	1	1	3	1	3	0	3	132.125	42.4505	99.4709	232.474	33.6872	1911.03	133.698	3017.45	81.5298	1752.4	2336.7	2112.47	32744.5	184.12	51.8511	2427.23	2776.88	719.128	76.1667	69.1103	95.6577	3080.45	2457.05	1365.95
250.457	250.455	250.476	457.162	448.865	468.633	3	3	3	3	3	3	3	3	25325.2	24870.9	26308.4	23256.9	31129.1	28503	41541.4	25172.5	18900.6	22688.6	27412.3	24726.5	23573.8	24903	31750.8	29505.6	24642.6	27099.9	22205	23617	24799.2	21448	25294.2	24588.5
250.655	250.653	250.656	221.145	220.742	221.447	2	2	0	0	0	0	3	1	1687.98	85.891	1907.97	3325.01	48.8453	1089.68	97.7295	20.8835	7.07707	61.2917	56.3038	49.8691	81.8612	40.8301	66.9738	59.6332	43.784	38.7258	2880.68	2115.27	1430.99	58.602	86.5699	2246.82
250.655	250.652	250.657	254.475	254.165	255.261	3	3	0	0	0	0	3	3	2745.62	3621.55	2334.45	4052.68	2295.29	2078.73	304.013	242.691	138.179	131.026	82.9571	97.3357	221.298	154.576	236.216	219.732	250.589	114.849	3795.63	3510	3257.01	4520.98	3162.6	1852.35
250.655	250.651	250.659	287.235	286.495	287.853	3	2	0	0	1	0	3	3	1769.19	2433.64	2133.17	6154.14	891.882	1456.5	101.091	241.433	136.123	265.081	196.591	137.449	400.083	158.237	349.91	204.396	193.692	213.5	5682.64	1236.24	2192.85	4704.64	2039.85	2593.37
250.952	250.946	250.953	457.163	456.91	461.548	3	3	3	3	3	3	3	3	75788.3	72818.4	82223	71001.2	94724	86152.6	114550	73146.1	57678.9	73855.5	77037.2	78071.2	73383.5	77215	89190.1	88361.8	72649.1	80037	70240.9	76292.7	76041.4	68481.8	73633.1	73201.4
251.124	251.112	251.127	276.668	267.918	284.739	2	3	2	3	2	3	2	3	12278.7	9261.06	8073.48	19783.5	34487.6	18368.1	3388.12	18390.8	2377.95	1947.23	7889.75	11529.9	7840.66	4165.13	7065.28	16195.9	7689.94	20359.6	8386.13	5201.94	8280.36	23573.4	33625.8	27256.9
251.123	251.119	251.126	251.318	244.568	252.973	3	0	2	3	2	0	1	0	6179.74	4116.02	11729.3	9195.37	10417.4	9692.95	740.169	11908.1	5865.77	2779.93	2136.79	3624.94	8590.01	2722.34	2575.31	11624.5	6178.04	14802	2798.38	10325	18506.9	18094	14587	11722.7
251.123	251.109	251.125	221.558	214.662	228.359	3	3	3	3	3	2	3	3	26354.7	9372.65	13012.9	4328.5	6402.59	3309.9	6580.69	12702.5	4554.89	4450.6	10341.2	10147.2	5844.02	5133.41	14971.6	7363.95	1297.54	3294.51	8256.7	7307.6	17018.3	13710.3	8673.32	8791.11
251.123	251.119	251.124	312.992	310.471	314.996	2	3	1	1	0	2	2	3	4504.56	7470.32	1653.55	10012.4	8781.04	8079.62	692.798	9472.07	2222.03	3536.47	5656.96	6024.59	5475.65	3380.99	5847.4	7950.17	5771.51	11447.2	4330.22	4620.83	2252.08	11534.3	15810.5	15916.8
251.163	251.162	251.164	592.877	592.03	593.86	2	3	2	1	2	3	3	3	9051.3	7464.11	1984.17	14186.8	13162.9	9088.89	6445.06	8916.14	1940.95	3598.91	1894.15	2658.5	5948.69	2412.51	4626.84	12145.6	8033.54	7817.59	17854.9	8776.16	11542.2	10507.3	11426	7771.88
251.175	251.168	251.178	482.978	477.446	484.497	1	0	0	1	0	3	1	1	1078.94	3004	808.468	1314.2	1123.04	890.18	920.33	1378.36	788.364	1493.93	698.601	874.392	684.915	1201.42	304.179	2451.68	3636.23	1533.49	625.535	3429.53	792.18	1385.94	2701.46	879.88
251.455	251.454	251.456	457.158	456.825	457.337	3	3	3	3	3	3	3	3	11784.4	11410.2	13135.3	10722.6	14141.9	14827.2	20770.2	13874.3	11313.7	13153.8	13028.2	11951.9	12102.2	13662.7	15761.5	15505.3	13171.3	12700.1	12135.1	12241	12759.1	12688.1	10742.4	12406.5
251.555	251.553	251.555	386.266	385.847	386.719	3	0	0	0	1	1	3	1	9822.9	10700.1	8004.58	226.054	290.367	389.534	145.96	192.202	184.402	183.576	99.187	185.867	258.916	204.554	1840.15	261.105	277.313	665.912	1070.31	4878.3	9102.71	411.415	439.535	1503.66
251.598	251.594	251.601	580.091	579.14	581.045	2	1	1	1	1	1	1	3	2222.62	1946.51	216.568	214.703	1808.94	145.737	198.104	736.299	150.169	164.966	910.466	114.783	1250.15	133.48	190.234	348.468	125.543	579.103	233.355	250.028	1577.02	2438.06	1309.44	2198.69
251.952	251.951	251.954	457.162	456.934	457.337	3	3	3	3	3	3	3	3	19153.6	19305.2	22761.1	19090.2	24486.2	23977.6	28471.3	19740	16467.4	17436	19796.1	21301.2	18856.5	19199.2	23133.2	23674.8	18611.5	21151.7	19073.3	18095.6	19906.2	17965	19711.4	20171.3
252.001	251.995	252.003	203.897	196.479	204.596	3	0	0	0	3	1	3	1	9898.7	8965.67	7690.24	368.617	249.363	207.237	370.586	413.517	284.412	149.571	314.268	270.501	7534.16	4415.75	7815.73	200.762	1005.91	342.291	3932.32	8261.48	11387.9	516.223	672.966	321.686
252.02	252.02	252.025	33.2177	31.8449	41.0948	3	3	3	3	3	3	3	3	65137.6	63830.6	59234.5	61072.1	63616	39661.4	42171.9	49179.9	45813.2	16964.3	28503.9	52478.5	67926.6	31321.4	75757.8	26868.7	19046.9	87560.1	53872.2	53521.4	68752.4	40435.2	32399.8	50303.3
252.121	252.109	252.128	220.993	219.376	222.15	3	0	1	1	1	0	2	0	3299.43	1526.77	3334.3	373.203	644.892	423.838	235.245	1644.22	262.162	159.63	203.274	797.46	182.92	998.953	266.179	344.79	359.001	2527.79	1416.31	259.579	1938.09	723.404	714.553	539.402
252.153	252.107	252.157	389.115	383.916	389.812	0	1	1	3	1	3	2	0	247.264	175.747	339.137	1016.39	356.103	189.127	2194.88	126.544	154.704	1143.74	1400.79	1505.83	183.736	34.0904	1039.69	1657.84	956.072	1506.05	855.476	338.968	1217.06	178.934	144.317	229.218
252.153	252.148	252.155	266.497	266.274	266.571	0	0	0	1	1	1	3	1	681.428	819.461	645.293	957.437	914.623	687.59	370.349	346.922	386.713	671.389	826.557	773.859	510.019	446.16	1217.1	1209.01	687.546	623.215	2317.16	1875.3	1409.18	1401.92	1192.61	816.891
252.155	252.154	252.159	331.992	331.323	332.856	1	0	2	3	1	2	1	0	451.694	1047.27	619.62	363.043	505.76	421.303	1326.8	144.191	2257.5	1170.29	2492.97	2636.16	354.889	1602.1	108.002	1441.35	1101.48	48.4706	640.722	1450.44	252.744	310.929	111.772	398.096
252.456	252.454	252.461	457.154	456.598	458.285	1	2	1	2	3	3	3	2	2183.11	102.636	221.751	2488.44	2062.91	129.725	4651.33	80.7077	72.8744	2542.03	3964.07	64.2951	2468.19	3187.75	3928.41	3652.79	2023.22	3344.72	1710.95	3107.48	2706.45	2688.8	2056.1	162.52
252.951	252.946	252.954	457.233	456.235	461.671	3	3	3	3	3	3	3	3	6598.98	5768.61	3460.01	7999.27	8824.68	7600.92	9472.73	6063.87	6135.04	7210.26	7775.02	7037.92	6148.1	8178.67	9117.2	8352.48	3713.99	6705.41	7436.92	5963.97	8015.21	6334.25	4601.32	6794.92
253.017	253.015	253.018	203.879	203.585	203.979	3	0	0	0	3	0	3	0	13474.9	12270.2	12226.7	738.203	718.12	487.215	587.565	843.685	657.411	576.354	669.812	806.931	12351.2	6997.21	12467.5	871.088	830.191	735.825	6266.45	10681.3	15429.6	729.03	638.977	614.086
253.024	253.02	253.026	34.4004	33.147	35.3384	1	1	0	0	0	1	3	1	4337.19	592.483	689.165	1658.41	2310.48	0	1099.87	654.345	1233.64	1538.49	1054.92	0	1731.15	806.386	1342.65	833.253	978.37	5831.7	3079.99	1983.13	3880.04	1486.36	2076.61	0
253.037	253.034	253.038	262.789	262.438	263.261	3	3	0	0	3	3	3	3	22041.1	8846.19	13783.8	8780.38	8981.42	6064.62	431.506	656.347	781.389	696.924	331.175	510.862	7726.3	5665.65	7925.37	6726.99	5665.14	4486.33	12750.6	15218.9	12484.8	8884.01	8571.83	8834.46
253.068	253.063	253.071	40.3375	39.6482	41.1115	3	3	3	2	2	2	3	1	3133.02	3546.44	3384.96	3730.7	2258.22	4025.57	4593.27	3160.97	2641.11	4414.09	4796.19	147.588	2380.55	58.0078	2872.48	4289	5481.42	131.99	2611.55	2562.82	2527.87	5040.98	113.81	146.869
253.152	253.144	253.154	529.053	519.336	541.894	3	2	3	3	2	2	3	2	33221.7	8412.12	21816.4	42469.5	21046	29857.5	57122.6	14807.5	30046.6	66634.7	30891.8	38185.5	35348.9	19792	15095.7	52311	21416.7	13684.4	47618.4	15219.3	24071.7	52285.9	31954.5	21629
253.153	253.147	253.155	499.678	497.903	504.177	3	1	2	2	2	3	2	2	20200.1	8579.35	6289.42	18146	16125.8	12328.8	26872.8	14025.2	17813	53688.4	11798.3	7158.78	16660.7	23604.7	5122.74	41212.3	12995.8	9959.42	29121.5	10711.2	13154.7	48489.4	12078.6	13308.7
253.16	253.151	253.173	473.857	469.062	475.261	3	2	2	1	2	2	3	1	21712	21904	14899.8	5859.28	8019.08	787.838	2169.45	6116.32	5920.19	1959.15	765.38	14891.4	4690.58	461.23	3228.69	2440.71	3112.62	1641.9	6380.35	2484.18	19345.6	807.75	2925.81	440.137
253.138	253.136	253.14	210.407	209.728	211.028	2	3	1	3	1	3	0	3	4384.37	1183.91	1775.8	12467.7	15668.2	10979.2	990.08	5802.26	647.677	2074.97	3012.95	4262.55	1785.57	1015.52	1463.4	8275.37	3823.82	6473.43	1708.98	1639.13	1613.96	16602.1	17237	16206.1
253.137	253.133	253.138	237.996	234.023	239.251	1	3	1	1	0	2	0	3	6862.3	4634.05	3073.09	12446.7	20456.8	18382.6	2971.17	8076.17	1646.25	3720.3	1338.96	7088.05	3759.95	2643.04	2857.06	15011.4	5809.76	4503.66	4760.59	3024.88	2973.09	21281.2	15906	25209.4
253.205	253.158	253.207	703.494	701.993	708.328	2	3	1	2	0	1	1	0	3818.61	6895.27	3572.86	17340.2	4121.67	9367.14	6527.36	3441.86	4845.02	7348.66	10810	5814.4	6488.14	5015.83	1711.99	9039.21	2683.07	4004.42	7741.9	4113.27	3988.23	7177.96	4567.25	3671.14
253.213	253.212	253.214	682.631	680.421	691.335	3	3	3	3	3	3	3	3	664735	482481	464694	473614	668032	641885	390021	543866	694380	710160	438798	547058	544661	512227	496956	504104	503894	523012	519885	788333	545749	710932	677144	679481
253.5	253.499	253.504	203.934	203.56	204.376	2	1	0	0	2	2	3	0	8899.13	172.43	7382.71	1004.71	184.339	130.413	120.294	110.438	112.525	61.6461	85.9837	228.367	5598.39	69.8564	6065.53	960.004	47.8384	1611.52	2800.09	9008.29	10387.7	206.233	128.307	237.127
253.538	253.536	253.541	262.586	262.252	263.091	2	3	0	0	3	1	2	3	3210.25	275.625	3152.64	2378.55	1601.76	1330.75	95.6657	84.8638	84.2533	56.6225	102.193	81.2123	1891.24	1755.05	1709.43	225.944	95.0264	799.731	3104.35	3631.4	507.052	1608.21	1781.32	2126.93
253.654	253.652	253.656	529.378	528.011	531.626	1	1	1	1	0	3	0	2	5259.9	1046.52	1487.93	5227.26	4077.03	3037.67	7734.88	1282.94	2379.58	10687.3	2330.12	1832.97	2763.83	2364.71	1407.66	9749.71	1496.32	1510.1	4916.64	2008.11	1565.14	6620.32	2669.49	2289.94
254.031	254.027	254.033	203.909	203.464	204.376	3	1	0	0	3	2	3	0	18804.5	16802	14617.5	3137.91	312.072	223.377	162.72	326.992	287.081	221.304	318.284	296.455	16679	10962.5	17196.5	264.769	2843.79	2926.71	7162.46	19030.1	20973.4	401.191	489.766	361.432
254.037	254.036	254.043	286.027	285.04	286.195	0	1	0	0	3	2	2	1	129.108	139.108	166.276	122.319	2893.92	205.192	222.047	198.312	305.321	399.167	125.781	208.547	3563.35	2233.4	2183.89	273.149	1802.28	1510.17	258.887	5315.61	2980.23	173.537	6944.86	206.43
254.062	254.06	254.079	133.773	132.68	140.065	3	3	0	0	3	3	3	3	9927.54	8803.15	6136.15	5424.09	6108.35	3854.61	519.803	657.198	432.935	429.124	418.304	552.321	10576.3	11321	6291.29	2260.6	2734.51	3397.28	18492.5	14665.6	10532.3	8819.25	12502.5	8336.68
254.146	254.142	254.15	817.972	812.405	819.88	3	2	1	2	2	1	2	2	4246.54	3994.75	6038.8	521.059	4906.41	3189.37	456.151	589.849	3241.6	989.49	2147.94	4108.31	3406.98	3063.77	518.25	472.618	1127.96	2793.74	462.667	3043.98	5231.19	890.903	2473.45	5196.1
254.159	254.154	254.16	56.2471	54.0277	58.8627	2	2	0	1	1	1	3	3	2565.25	269.214	1988.7	1800.33	1482.46	271.163	151.935	212.613	251.024	155.291	262.012	944.7	287.004	220.246	1124.96	320.223	611.473	277.229	4616.25	4491.96	5486.53	4037.24	5813.45	4631.63
254.171	254.166	254.175	382.056	381.268	384.161	3	2	3	2	3	2	3	2	20599.8	9589	6508.57	151.156	5090.86	6444.94	3418.78	6900.32	3391.97	217.531	4788.94	4462.21	4787.69	4845.31	3518.58	3808.98	2247.45	165.614	8143.27	3053.45	3823.93	1111.97	2524.14	313.766
254.216	254.215	254.218	682.602	679.832	687.586	3	3	3	3	3	3	3	3	100754	50871.8	67971.7	86806.6	72743.7	79168.7	70282	80849.7	77797.3	106875	69902.3	63778.2	49355.3	67995.7	44830.3	100669	60186.5	84053.9	72241.3	52654.4	83231.6	76866.3	72913.9	101079
254.215	254.214	254.217	695.391	692.89	698.371	1	3	1	1	1	1	2	1	3096.87	30542.9	1800.82	16772.5	15177.5	22199.9	3714.5	1317.1	34644.1	5048.87	2219.13	21694.9	2575.85	2488.77	29957.4	3965.07	31665.4	1650.95	30230.9	14443.2	1594.22	30623.2	2910.8	1225.5
254.517	254.516	254.52	203.897	203.297	205.907	3	1	0	0	3	0	3	0	18264.1	15463.6	14918	165.087	271.949	716.1	75.467	140.772	40.4354	160.005	70.8072	74.791	13591.6	6957.89	15011.9	276.229	92.6518	114.88	6229.65	19346.1	15866.9	139.45	108.127	178.863
254.95	254.948	254.951	457.482	457.022	458.579	3	3	3	3	3	3	3	3	16385.4	16900.6	21847.5	17636.2	19297.2	20642	22644.7	19235.3	17528.7	17160	20960.9	17290.5	16711.9	18828.8	20773.4	18794.8	18435.1	19382	17842.6	18856.1	19509	17237.2	19083.3	19023
255.023	255.021	255.025	203.879	203.583	205.606	2	0	0	0	2	1	3	0	6352.52	161.654	3460.8	272.252	289.026	101.756	139.831	101.367	55.5821	81.1862	204.622	167.772	4037.8	3706.72	223.451	120.244	97.732	1312.51	2527.29	4267.31	6047.25	123.285	108.111	302.406
255.052	255.021	255.055	380.214	363.627	386.971	3	1	0	0	3	1	2	1	8111.34	6961.26	8732.42	3451.65	4738.39	2672.53	2988.17	1783.89	1555.75	3245.91	2001.22	1848.28	1726.9	707.84	1996.64	5595.69	1798.64	1886.03	2393.17	8951.76	14666.4	3312.05	3768.44	2662.87
255.119	255.113	255.122	159.295	158.454	161.953	0	3	0	0	0	1	0	3	1085.23	1232.54	791.088	4283.42	3869.08	2943.14	505.224	313.733	387.1	467.883	578.989	649.225	1251.2	1189.13	744.392	2758.44	725.116	730.292	1637.43	1565.3	1146.57	4587.16	2985.69	5814.17
255.119	255.116	255.121	84.1625	79.4488	84.8341	0	3	0	0	0	0	0	3	381.871	665.563	551.145	1765.93	1045.71	1183.32	362.948	460.688	236.201	333.439	428.145	575.767	655.714	508.083	670.403	529.332	653.218	684.972	514.99	606.495	923.013	2568.88	1851.2	1321.71
255.152	255.144	255.156	504.212	497.852	510.901	3	2	2	2	2	2	1	2	2571.23	2165.56	1231.37	1722.68	3660.44	2609.83	2509.21	1349.9	1239.93	2947.43	1315.39	2484.25	1569.45	1172.46	1183.25	2214.76	1872.25	1137.74	1676.73	1694.43	1645.49	2103.15	2709	3120.53
255.134	255.114	255.141	344.057	333.066	348.972	0	3	3	3	0	2	1	0	11146.3	8882.78	5532.21	5255.23	5452.06	2428.38	5386.17	983.606	449.269	7827.16	4807.12	1697.23	8532.34	4023.65	6834.41	11036.8	4484.87	10544.5	5873.91	5563.77	7198.1	6213.76	7649.02	6112.43
255.164	255.158	255.166	381.569	380.7	381.956	3	0	0	0	0	1	0	0	3716.94	2045.54	989.518	175.766	0	0	0	98.2994	233.519	127.937	85.345	29.6713	76.0689	260.809	437.44	0	0	2766.6	11.805	98.4504	13.4647	0	0	0
255.554	255.552	255.555	379.951	370.032	380.41	3	1	0	0	0	0	2	0	1551.79	599.949	2148.75	755.034	852.504	476.877	612.637	329.886	209.907	669.426	560.482	404.008	729.186	602.849	305.495	637.315	497.058	225.241	651.265	1615.17	4144.73	1022.47	669.32	643.78
255.635	255.631	255.636	343.809	341.955	347.38	0	3	1	0	0	0	0	0	695.906	467.499	433.905	1727.99	940.864	716.774	1155.43	221.911	202.91	237.8	148.032	188.363	477.335	288.84	279.912	383.118	463.458	365.355	426.719	503.106	393.957	660.216	550.594	402.7
255.959	255.951	255.966	457.382	456.547	458.814	2	1	3	1	0	1	3	0	1181.3	128.23	1753.85	1150.52	98.1768	146.647	1417.25	1675.37	1012.66	1151.19	200.486	147.128	109.4	158.056	137.859	74.1581	1084.42	158.466	1039.92	1470.34	1215.18	134.081	199.505	243.917
256.059	256.058	256.061	133.757	131.821	136.611	2	2	0	0	3	1	3	2	4135.92	3961.35	421.25	2349.63	2247.79	433.899	351.361	415.652	185.627	377.584	300.337	276.28	4406.84	3414.82	2865.48	399.29	1919.02	364.459	6562.82	5169.27	3968.14	692.524	5091.39	5064.4
256.08	256.076	256.082	484.515	484.22	485.326	1	1	0	0	3	1	2	3	552.147	2442.67	495.399	554.111	5371.25	680.071	515.941	330.676	413.248	480.661	332.653	428.461	1933.47	3500.21	2721.26	577.642	678.167	1125.67	1301.34	2917.32	619.095	2136.68	1664.89	2810.24
256.097	256.096	256.102	539.646	539.114	540.587	3	3	0	0	0	2	3	3	1788.21	1589.97	2326.63	1786.43	2073.32	960.554	164.347	204.079	300.658	269.791	210.374	235.635	99.2547	280.853	223.507	2359.65	1176.67	352.982	4373.1	6785.29	7407.91	7400.53	10520.4	4687.29
256.106	256.104	256.108	373.988	365.089	374.639	3	3	3	3	2	3	3	2	4785.15	4624.64	5296.93	2704.55	4825.28	4984.81	5138.77	5407.26	4455.18	4073.66	4352.92	5526.45	718.342	3637.24	4464.51	3536.95	4253.28	3095.68	2723.97	3302.16	4386.32	4775.88	1274.05	4153.32
256.106	256.105	256.107	162.041	161.668	162.492	3	3	0	0	3	3	3	3	243862	134324	223415	235458	200771	122801	174.448	202.513	149.98	208.554	241.049	178.244	45427.9	60771.4	74254.3	96775.9	71496.4	75315.9	140139	207923	229559	184753	204011	185109
256.124	256.119	256.13	275.053	273.738	276.481	1	1	1	2	1	1	0	3	703.849	820.964	1944.9	1924	720.539	612.058	536.889	1259.06	436.759	2021.76	380.4	1736.66	2185.08	586.88	744.128	2201.58	651.932	542.399	855.441	637.161	1040.6	1995.91	648.016	1038.07
256.114	256.11	256.145	186.454	185.733	192.825	2	1	1	1	2	1	3	0	329.39	2806.32	321.093	714.817	722.836	783.963	165.439	2259.68	271.864	190.702	302.736	1226.32	2345.66	341.861	2569.39	609.178	363.055	1255.4	3346.61	1901.65	1680.62	934.178	918.13	1275.86
256.173	256.152	256.177	551.552	550.112	555.537	0	0	1	3	1	1	0	2	4270.44	2844.86	3205.45	6901.62	4261.21	3258.8	6401.72	2440.99	3747.49	10985	1461.73	5352.17	4024.96	3053.95	2278.58	11360	3310.94	3158.68	6393.45	2502.67	2920.71	15192.6	3556.36	2708.81
256.608	256.607	256.609	162.065	161.527	162.492	3	3	0	0	3	3	3	3	55721	30830	50626.9	53401.9	45887.7	26378.9	54.218	51.8908	43.4729	31.6679	61.3506	115.578	9495.53	14451.8	16101.5	22928.8	16649.1	16104.1	30940.7	47661	50919.4	41436.7	46497.6	42364.6
256.947	256.946	256.949	457.456	456.96	457.895	3	3	3	3	3	3	3	3	12214.4	11423.2	10960.3	10650	13127.2	13202	13859.9	13456.4	12288.5	10115.5	11211	13426.9	10651.1	12284.7	12046.5	10300.1	12478.9	10803.9	10067	11431.1	12426.3	9772.66	9883.2	12608.6
256.973	256.972	256.975	568.67	567.891	569.048	3	0	1	0	2	1	1	1	3957.33	5888.47	2127.24	120.802	236.557	220.172	90.082	5075.22	77.293	333.614	236.068	208.375	5598.12	106.182	8437.64	137.299	154.813	3950.84	234.766	161.445	6202.39	139.404	386.876	197.124
257.099	257.085	257.101	196.049	191.654	204.958	3	2	2	2	2	2	2	3	4136.47	3108.41	1941.17	5126.41	2308.26	2220.65	3307.6	560.209	1093.4	2737.59	2108.51	489.117	1173.76	2622.6	2996	5157.27	1499.03	1621.12	3495.45	2718.87	3883.35	3107.62	2380.5	1419.26
257.107	257.106	257.109	162.013	161.485	162.595	3	3	0	0	1	3	3	3	15294.6	6957.06	13103.2	12691.9	12006.6	6172.68	149.157	474.866	164.814	143.189	271.326	347.533	534.702	530.34	5031.76	5124.59	3613.35	4127.51	8217.75	13089	12713.7	9462.17	9909.14	11922.9
257.134	257.126	257.136	308.274	307.647	315.303	3	3	2	3	3	3	3	2	51130.3	28407.7	10939.4	8691.96	5885.51	10626.3	4981.07	16274.3	1164.9	1826.93	3722.86	11998.4	15567.7	4876.43	17067.1	9365.43	5424.62	29987.4	10342.7	7473.44	19663.8	3400.95	10878.3	7190.57
257.133	257.131	257.137	256.394	255.824	256.801	2	3	3	3	3	3	2	2	4924.5	2154.83	4250.91	2634.56	4266.59	3712.94	4310.16	2610.76	5027.57	2709.74	4724.77	3183.03	3025.65	4262.47	3847.25	4350.61	2149.72	3602.69	2708.68	2534.05	1971.11	5529.36	5252.25	2190.49
257.169	257.161	257.173	420.683	420.004	431.365	3	0	1	0	2	2	3	0	5724.15	7674.16	2657.47	132.71	176.983	30.9982	277.018	5679.46	191.521	163.346	246.3	130.011	6789.86	161.026	3918.2	1288.98	245.846	2202.78	1264.8	2034.14	6653.34	31.6792	120.482	123.228
257.246	257.244	257.247	795.8	794.618	797.354	3	3	3	3	3	3	3	3	26837.3	36471.6	26946.2	22566.8	21987.7	33168.2	34025.2	30288.3	33128.9	23900.1	36442.7	32102.9	34060.6	25047.4	30836.8	22879.1	28902.8	28889	28141.5	27484.3	31431.7	25337.3	25718.1	26221.8
257.247	257.246	257.248	922.486	921.305	924.212	3	3	3	3	3	3	3	3	30607.9	32609.4	31590	28489.3	32944.9	31726.8	27112.3	29286.2	25663.1	27860.3	30799.1	27472.6	28295.1	26422.4	29753.1	30932.6	29937	27775.6	32453.8	29239.9	32442.9	28208.4	29001.9	29877.3
257.246	257.245	257.248	736.76	732.557	739.01	2	3	3	3	1	3	3	3	4357.36	28669.5	35013.3	20588.1	33455.7	18132.9	17848.1	28540.6	33562	23581.6	33048.9	27195.7	3618.63	21599.9	2279.56	29978.2	25263.5	17884.9	22175.2	26816.5	29119.9	23051	22507.4	22592.8
257.957	257.955	257.958	457.197	456.547	457.621	3	3	3	3	3	3	3	3	7352.84	8546.99	8132.9	6403.75	8504.18	10023.7	11750.9	7093.43	6565.68	5580.72	9329.33	8743.87	7613.84	8568.9	9632.19	9995.51	6453.76	9453.96	8487.3	8580.28	5555.45	8271.35	8097.01	7305.84
258.045	258.043	258.049	393.081	392.595	393.94	3	1	0	0	2	1	1	0	5032.42	2836.19	1277.23	1497.75	477.544	246.044	419.657	499.272	590.285	327.269	521.029	449.256	2755.29	1344.22	400.53	298.73	425.263	1187.42	929.109	473.298	448.603	375.913	421.628	564.836
258.102	258.099	258.104	161.92	161.485	162.492	2	2	0	0	0	1	3	3	6435.86	663.548	6261.8	3441.34	472.481	3014.44	173.45	194.4	153.018	193.432	214.039	97.0605	342.329	504.773	395.592	1844.32	449.195	258.571	3756.29	5254.37	3740.54	3694.64	5026.54	4137.23
258.113	258.112	258.115	413.87	413.654	414.147	3	3	0	0	3	3	3	3	65937.8	33133.8	53469.4	25993.9	27339.6	26270.2	633.692	439.946	409.29	474.196	164.61	294.444	18043.2	15839.9	24629.1	16916	14152.7	20484.8	17385.1	19891.9	26290.9	15227	17037.7	15611.2
258.138	258.128	258.141	308.784	304.577	309.407	3	1	0	1	0	1	0	0	3640.88	2144.8	854.194	2247.98	606.937	1905.86	669.768	683.739	836.99	675.288	725.17	912.015	1513.97	1272.46	1865.23	1990.78	1728.99	2943.69	2800.68	3274.21	4421.99	4852.4	5427.51	3559.11
258.168	258.159	258.17	250.626	250.297	254.514	3	3	3	3	3	3	3	3	14676.1	12383.5	13839.5	12072	14429.7	14399.5	13630.6	12453.3	15235.9	10843.5	13026.4	13284.2	13311.3	15842.2	12218.3	14964.3	11041.5	13137.1	9803.1	11134	10774.1	12247.6	11515.4	12806.2
258.168	258.164	258.17	177.876	177.509	178.38	3	3	3	3	3	3	3	3	3754.85	5409.4	3494.48	5951.89	3008.06	1462.11	1803.29	1622.75	790.687	2683.92	1691.73	1771.61	2302.37	1468.98	2530.64	4804.3	3377.52	1194.08	4293.39	7498.47	8636.9	11398.4	8473.24	4468.28
258.168	258.165	258.169	146.838	146.195	147.671	3	3	3	1	3	3	3	3	7239.16	7308.55	7242.51	7452.05	5764.13	4149.05	3839.71	2505.53	3075.48	333.547	3048.17	392.607	4755.34	4285.06	4540.51	5219.98	3714.79	3175.65	7007.32	11098	13396.9	12876.9	10794.7	5764.59
258.168	258.165	258.17	295.985	295.494	296.476	2	0	2	2	3	2	3	0	1992.11	4270.66	104.212	246.277	124.036	254.69	411.035	3383.75	1169.23	2011.98	165.28	2330.02	2019.51	492.211	2228.08	191.654	1346.85	2892.05	4278.01	2392.97	3188.56	183.993	273.353	374.096
258.168	258.167	258.169	346.931	346.483	347.316	1	0	1	0	2	2	3	0	476.823	5186.38	340.406	179.521	284.437	175.869	439.011	2954.14	524.741	420.759	285.776	172.801	2381.24	271.278	4645.32	276.526	2366.77	3475.16	5011.72	986.443	2590.63	221.049	250.115	302.007
258.247	258.245	258.249	922.62	920.997	924.28	2	1	3	2	3	1	3	3	3065.25	4827.69	3071.89	4053.68	2531.01	4520.84	2504.38	4584.87	3469.45	5684.68	3780.89	2273.79	2902.8	3137.81	4101.05	2631.86	2991.94	2839.43	2823.31	3209.47	3706.43	2444.25	2750.1	4013.67
258.952	258.934	258.955	457.178	455.9	461.744	3	3	3	3	3	3	3	3	12827.1	6817.41	11297	11259.1	14441.6	13585.8	18180	12167.4	10914.1	9932.23	14065.6	13600.5	8292.11	9389.49	14962.7	11215.3	12347.3	14451.6	6139.06	10680.7	10557.2	10928.9	12403.7	10921.7
258.969	258.966	258.972	569.007	568.34	569.386	3	0	1	0	2	0	1	0	2512.32	2470.47	1567.8	177.34	208.252	150.707	164.298	2565.49	105.272	341.369	138.813	103.016	2545.78	142.027	5411.82	282.715	143.397	167.807	82.7644	98.4237	3776.47	174.417	107.626	332.676
259.041	259.039	259.043	43.1641	41.4509	43.6143	1	0	1	0	1	1	3	0	126.392	18873.2	263.419	137.832	154.794	208.832	109.482	3389.6	239.938	153.605	156.772	56.6047	0	138.631	15824	171.424	90.2941	12967.1	33995.2	1039.37	10004.8	93.3588	141.071	122.93
259.094	259.092	259.096	383.128	382.9	383.393	3	1	0	0	2	1	2	3	3488.09	7456.2	4224.97	1839.31	3097.8	1882.53	940.178	1244.51	609.534	916.293	712.024	1100.95	5019.28	1197.49	5151	1486.28	1211.91	4140.24	1684.23	5317.51	6775.52	2298.1	3852.48	3579.86
259.114	259.109	259.132	206.863	201.589	224.399	3	3	3	3	3	3	3	3	144221	147107	42843.6	144699	27727	33060.6	58117.9	44439	15511.9	42029.7	35682.2	95021.4	49581	32891.2	89665.5	181212	63622.1	23882.5	70758.8	72946.3	40935.6	66476.8	31100.7	23667.7
259.15	259.108	259.157	240.632	231.872	250.132	3	3	3	3	3	3	3	3	56801.4	52221.1	24732.8	42372.4	26653.3	22115.3	18387.1	43606.1	14019.1	35455.2	19853.1	37538.8	50756.6	19178.6	28796.3	34314.5	34762	32398.2	61466.2	41129.2	38372.8	44724.3	32840.6	20311.5
259.115	259.113	259.115	161.857	161.457	162.257	3	3	0	0	3	3	3	3	733007	436349	687747	678033	588009	395429	1184.46	1122.35	1001.9	1043.37	953.722	1195.66	191906	268045	301813	317150	270938	270756	464248	671909	688655	542804	617199	574999
259.116	259.11	259.119	413.713	413.29	414.204	2	3	0	0	3	1	3	3	9460.33	7450.94	7139.06	4004.18	2727.89	4145.55	821.103	1192.75	539.444	1020.13	829.234	1041.69	2716.83	1958.21	2868.56	3564.1	3099.79	2435.19	2305.56	3252.05	2257.05	1795.59	3874.97	2488.5
259.133	259.13	259.153	505.864	499.936	514.943	3	1	0	0	2	0	0	1	2603.3	3858.81	3445.88	1628.26	798.116	855.91	983.464	622.012	660.013	1009.17	776.624	894.241	3840.34	658.881	3024.78	1498.53	838.005	889.122	1315.97	939.093	983.95	766.565	1079.33	978.833
259.46	259.457	259.465	457.542	456.438	458.684	3	2	1	2	2	1	1	2	1819.26	1393.36	1463.17	1202.49	89.0781	668.696	2188.48	107.282	96.4808	151.537	2269.43	1291.61	66.6453	1422.35	2012.93	1766.9	109.446	88.8268	44.1793	80.8617	980.333	1581.15	1504.6	124.505
259.953	259.95	259.955	457.274	456.825	458.122	3	3	2	3	3	3	3	3	6230.29	5451.68	6606.19	4191.5	8112.95	7224.95	6790.63	4702.45	697.943	4565	6373.7	2942.01	5679.94	6774.71	7918.55	5514.72	5939.81	4992.32	6052.94	7593.62	6808.48	4412.55	4690.66	6631.88
260.074	260.073	260.08	264.587	263.82	265.976	1	0	0	0	0	0	3	1	862.936	795.152	1110.47	417.302	769.966	601.28	553.214	426.026	240.642	600.358	400.228	436.19	610.341	346.725	485.256	819.17	277.723	472.197	1198.23	1784.79	1700.01	1178.02	6414.58	683.973
260.117	260.114	260.119	162	161.457	167.083	3	3	0	0	3	3	3	3	84407.2	49578.7	78818.6	78654.9	68042.8	44868.2	514.921	260.114	214.331	310.596	344.532	434.039	22167.9	31306.9	34565	34575	30718.5	31191.5	51715.8	77921.5	80614.8	60779.8	70246.5	65830.5
260.119	260.115	260.121	206.835	205.227	212.798	3	3	2	2	2	2	3	1	8170.07	9128.32	3254.38	10118.3	2149.69	2591.87	5765.7	3635.82	413.332	4577.94	365.185	17136.3	4818.37	628.208	3824.43	11906.7	3021.18	768.769	3162.34	7556.33	4073.6	5264.66	1167.42	1149.86
260.159	260.157	260.161	554.422	553.054	556.786	0	3	3	3	3	3	2	2	32325.3	19104.2	17876.5	57671.8	36618	30508	54810.4	18726.9	35439.1	73465.5	34398.9	32185.2	35240.4	32787.4	12591	59463	20903.6	18316.7	40873	14715.2	16392.4	45298.1	32422.5	17532.4
260.158	260.157	260.161	525.729	523.285	528.396	2	3	3	3	2	2	2	3	27185.5	9914.41	12536.9	41313.1	21738.1	19674.6	29519.3	18673.7	22215.7	47662.2	18077	16059.7	29053.1	6217.46	6621.44	46349.4	13935.6	14507.3	41647.2	8810.68	14381.4	47355.4	23786.1	18594.5
260.156	260.144	260.159	499.441	495.641	511.979	3	3	1	1	1	1	2	2	11135.4	5684.3	5094.62	12792.9	7397.49	1392.42	16575.3	3341.83	4234.92	8251.54	7207.08	3650.14	3877.71	6184.62	2165.19	7681.8	8531.67	2918.31	26705.6	4024.76	2375.59	4709.56	10163.5	3283.47
260.184	260.182	260.185	423.743	423.325	424.211	3	3	3	3	3	3	3	3	5036.32	6939.8	7392.24	6121.38	5874.15	5965.22	6839.13	6741.23	7998.83	5111.22	6935.18	6127.1	6612.95	7612.26	5928.97	6834.49	6568.59	6796.59	5014.04	4757.64	6066.56	5608.59	5568.72	6742.02
260.185	260.183	260.186	382.681	382.139	388.298	3	3	3	3	3	3	3	3	16839.1	13118.2	19024.3	14659.9	14948	15144.8	18308.4	12306.8	19411.4	14097.6	14866.1	14488.5	13548.8	15153.5	15175.3	17790.9	11798	14083.4	7528.24	13224.1	14083.1	11176.1	11703.3	10447
260.661	260.653	260.664	526.035	524.63	531.5	2	3	1	1	1	0	1	1	5318.84	1950.91	2812.04	6439.23	2166.22	829.165	4296.5	1287.59	2178.46	10570	2462.73	2925.45	3397.16	3173.87	1340.7	4193.59	2246.46	1631.79	4083.08	1771.33	2402.42	4520.05	2439.64	2796.14
261.012	261.011	261.022	204.085	203.73	207.317	3	1	0	0	3	2	3	1	18296	17981.9	15933	3398.85	260.164	460.27	456.526	463.406	238.888	379.941	250.167	551.506	17181.4	10407.6	16011.6	316.982	2958.73	4835.7	9276.76	18020.7	20237.9	395.105	490.44	1937.69
261.028	261.023	261.033	34.5661	31.9971	40.5814	1	0	2	3	1	0	0	0	22.251	1806.32	279.534	265.118	347.052	750.02	12605.6	16771.4	103.42	1623.67	4395.82	7780.87	2735.77	418.375	346.015	347.969	534.164	215.266	436.479	596.696	485.657	381.784	0	308.188
261.129	261.119	261.131	155.847	155.128	162.931	3	3	3	3	3	3	3	3	183367	150554	158220	176437	156849	173924	139076	107090	115010	118836	124386	140496	136586	124259	97714.8	153531	115707	120902	131361	143897	138642	169196	146279	145409
261.129	261.127	261.13	117.405	114.027	122.265	3	3	3	3	3	3	3	3	20953.3	11098.8	12181.9	15663	23006	21524.7	18508.6	9760.93	19066.4	13045.8	17892	9689.28	12772	10222.8	9188.48	11177	10872.7	20302.6	13029.8	16443	14765.2	8582.31	15725.8	14987.5
261.108	261.107	261.125	309.71	308.68	316.314	3	2	0	1	0	3	2	3	3675.06	5799.6	5133.75	1976.19	7032.08	3206.89	745.465	968.615	583.474	775.544	949.496	367.667	1237.79	1313.98	1361.08	4759.72	1678.26	6460.44	4596.85	4303.98	1418.25	8719.37	11462.1	13170.8
261.121	261.11	261.131	443.562	439.502	451.857	3	1	1	2	2	2	1	0	4109.11	2186.93	1909.09	3615.76	3325.79	2646.04	2106.57	2272.73	1266.97	2676.35	2510.26	2688.35	3600.62	3542.21	2680.06	4925.36	1938.23	2521.73	2748.01	1275.84	2350.49	4167.3	2733.99	2970.05
261.11	261.108	261.112	349.369	348.476	350.077	0	3	0	0	0	1	0	2	2411.59	2122.55	1961.14	4583.73	5679.94	4504.48	1175.31	1718.46	936.414	1518.27	1467.06	1688.27	1496.11	1490.96	1822.84	2640.84	1378.66	3414.82	1839.24	1821.9	2516.07	3440.96	11648.7	5427.75
261.127	261.121	261.146	504.083	499.327	513.974	2	3	1	3	2	2	0	1	4004.01	3407.07	2025.37	1836.1	2425.3	3645.23	2228.08	2032.32	3351.59	2628.62	2597.2	3927.51	8376.99	1493.83	3522.18	2842.12	1610.52	3228.26	2624.33	2207.32	1968.59	3259.3	2695.88	2192.98
261.154	261.123	261.156	207.317	205.58	217.357	1	0	1	0	3	0	3	0	1784.83	82.8283	0	62.6348	0	11.4576	590.661	0	79.8369	28.2808	42.5006	93.9839	2107.89	2244.07	2143.86	0	146.192	50.9052	2351.25	2763.04	3151.67	142.591	0	244.644
261.514	261.511	261.519	204.285	203.549	205.943	3	1	0	0	1	0	2	1	4666.79	3593.16	2939.71	550.648	117.604	108.829	89.2992	0	32.0059	55.5853	23.5968	84.5633	2612.6	81.6754	214.058	110.159	89.2826	201.497	164.137	3775.8	4079.24	144.517	419.665	150.567
262.023	262.021	262.028	203.897	203.578	206.431	3	1	0	0	3	3	3	1	55495.2	46423.2	44080.8	7327.39	304.309	379.395	208.532	205.402	267.853	230.737	241.427	232.435	45965.6	28572.7	46360.1	6967.81	7822.19	8656.12	20703.1	55409.4	63610.7	448.534	2682.82	319.665
262.042	262.04	262.043	262.787	262.456	262.991	3	3	0	0	3	3	3	2	20085.5	8337.83	12624.5	8153.25	6218.67	5817.93	31.664	114.162	58.3033	126.727	103.197	135.803	6661.05	6290.26	7101.79	4166.11	4325.07	3431.55	10132.5	13274.7	10979.1	66.7151	8229.1	7763.47
262.133	262.132	262.134	155.607	155.128	155.988	3	3	3	3	3	3	3	3	19201.7	17632	17055.2	19307.8	17133.8	20484.9	15735.1	12879.1	14090	14320.9	14070.9	16554.7	13805.6	14849.4	10961.6	16821.7	12647.3	13123.3	15103.4	15886.1	15298.1	17749.7	16126.5	17685.3
262.524	262.523	262.525	203.882	203.641	203.948	3	0	0	0	3	0	2	0	11404.2	10152.3	9947.15	67.0501	149.955	124.34	100.732	205.748	7.75036	45.4764	48.5564	127.671	10308.2	6906.21	8736.83	130.36	173.506	141.161	165.464	11899.1	13053	234.187	168.41	272.835
262.543	262.542	262.548	262.568	262.252	263.483	1	3	0	0	2	0	3	1	466.863	184.97	3062.14	1167.8	1774.68	1022.49	142.834	57.5987	44.4896	207.829	74.5351	55.271	121.594	959.325	1690.49	238.167	243.928	176.723	1988.14	2227.6	1929.27	152.304	1571.35	200.045
262.947	262.945	262.955	457.491	456.037	468.396	2	2	1	3	1	2	3	3	4403.24	501.615	4869.87	3402.08	5523.34	786.116	600.204	3452.83	842.65	4250.44	4766.54	3477.43	532.746	3007.67	641.951	733.894	4277.31	4698.48	2832.97	2767.91	3599.17	3803.41	2304.53	3349.93
263.05	263.048	263.053	386.044	386.001	387.208	3	0	0	0	0	0	2	0	7731.86	5766.41	5021.3	2010.21	2495.87	2143.71	1259.46	1368.76	1011.6	549.072	1154.18	1439.74	1453.75	1215.79	1604.15	2599.86	1762.97	1794.59	2053.64	3584.19	3913.92	3239.2	3216.47	2721.41
263.127	263.124	263.131	373.85	372.131	375.268	1	3	1	1	1	1	0	3	2956.3	4054.78	3942.53	7822.62	15234.4	9212.49	1641.28	6926.7	1057.11	1687.89	1958.42	3390	3607.35	1077.17	3648.02	5432.83	2852.05	5579.13	4142.32	3263.02	3706.94	17337.9	21360.4	15628.1
263.127	263.121	263.131	221.028	220.323	222.069	2	2	0	0	1	2	3	1	2465.36	2793.39	4104.59	3885.28	3611.96	1938.06	843.187	434.768	352.488	618.646	685.36	509.399	2601.36	2135.87	1589.22	2747.22	1980.35	2876.5	5688.01	6037.21	3900.43	2757.54	3309.53	4813.58
263.127	263.122	263.13	394.916	394.345	397.983	1	1	0	0	0	1	0	3	2700.02	1298.84	1796.14	3793.41	3498.44	3854.6	1354.23	1399.97	1267.73	924.66	1589.47	1781.3	1538.43	1825.78	1875.5	3507.26	1795.66	2576.66	2256.35	2045.73	2135.59	4940.38	3188.02	6410.03
263.124	263.112	263.138	276.751	265.302	283.839	3	3	0	1	0	3	2	2	4966.32	1722.3	4080.06	8488.37	4166.93	4866.8	1096.44	921.453	755.226	1230.17	1019.34	1542.59	2548.65	2277.2	2398.82	1502.51	2281.83	1502.69	5994.72	3956.33	7683.58	4648.78	3259.28	13241.6
263.131	263.127	263.135	298.368	297.874	300.256	1	2	0	0	1	3	1	2	10243.8	4273.41	3973.86	10815.8	7609.23	7133.65	1152.86	2434.1	1104.39	1405.48	1489.45	1215.76	3187.47	3411.38	3602.86	7184.18	4825.29	4284.78	5073.86	5521.5	5977.97	10285.5	9194.63	9187.67
263.18	263.174	263.181	525.904	523.738	533.121	1	0	3	1	2	2	0	0	9671.66	2825.42	4763.35	9936.37	7546.03	4280.72	5866.86	3566.08	6733.38	8956.33	4312.08	7231.02	4867.52	6589.36	7388.5	14482.1	4145.34	7457.12	8588.18	5218.69	6700.26	9978.25	7877.01	7429.76
264.018	264.015	264.021	286.082	285.703	286.832	1	1	0	0	2	2	1	3	1507.6	375.197	440.983	270.898	1935.35	189.025	157.678	256.547	75.1536	130.366	198.283	319.369	1928.65	1897.65	209.067	794.811	805.498	253.258	392.038	2385.59	162.956	2397.38	4124.17	2026.04
264.092	264.089	264.094	162	161.194	162.917	3	3	0	0	2	2	3	3	5358.23	2670.72	5357.29	5788.04	4721.56	2305.52	166.725	225.388	114.932	172.201	111.551	75.8257	234.837	1054.73	1335.47	2675.32	249.732	1308.23	2750.39	5383.7	5790.27	3534.76	4787.37	4991.86
264.138	264.135	264.141	192.888	192.129	193.535	3	3	0	0	1	2	0	1	1800.02	2026.19	3403.04	2865.07	2253.55	1631.7	317.629	242.119	95.0258	288.676	461.896	498.069	1413.22	1626.62	1169.85	1158.89	1681.19	1407.13	2939.21	5775.82	5141.08	4422.3	1500.35	5178.23
264.175	264.173	264.178	529.535	527.146	532.155	0	1	3	3	2	1	3	2	7679.38	4526.81	3739.17	8126.1	7171.36	5260.47	8865.53	5360.63	5005.58	21789	5652.5	3749.96	8136.66	5365.83	3385.95	11883.8	5118.87	4770.37	17610.2	2260.35	3355.93	9216.94	4970.78	3356.62
264.542	264.542	264.547	262.628	262.269	263.146	2	1	0	0	0	0	3	1	3166.71	965.066	100.872	124.279	770.719	204.457	117.915	17.1686	40.7932	94.3247	63.4124	25.2756	99.3255	127.148	75.3786	55.2526	187.91	103.674	1420.21	2192.79	1206.99	146.568	1267.7	110.84
264.941	264.94	264.942	457.554	457.098	458.122	3	3	3	3	3	3	3	3	27803.6	26365.5	27661.5	23940.1	29403.8	29588.3	32487.4	28206.7	27158.3	27616.4	26848	22334.2	28322.5	27762.3	32092	29432.1	27283.3	29901.2	28221.6	27136.9	28385.2	25754.2	25038.4	26672.8
265.004	265.002	265.005	52.5999	52.4577	53.3522	0	0	0	0	0	0	3	2	11104.2	9501.79	9147.74	10076.9	11518.4	8912.39	4511.92	4585.74	3891.06	2342.95	3608.09	6185.36	10131.7	6429.75	9873.77	5035.38	3350.67	14866.8	10387	8461.22	10670.4	14793.2	7032.66	13470.9
265.031	265.03	265.032	203.892	203.73	204.259	3	0	0	0	3	0	2	0	8298.52	7139.25	6595.18	136.785	313.425	194.41	205.22	152.543	344.61	368.837	285.578	178.2	6688.73	2969.67	6871.48	168.435	86.2467	183.3	367.951	9084.17	11193.8	280.24	117.875	192.672
265.016	265.014	265.017	386.519	386.044	386.872	3	0	0	0	0	0	1	0	3949.31	4331.43	2354.2	180.898	168.58	279.674	41.7978	79.105	154.769	89.2502	44.5311	87.542	232.662	172.481	294.302	168.134	156.336	228.846	283.547	85.9306	3730.15	0	85.1308	169.658
265.104	265.103	265.107	241.427	232.941	247.937	0	3	1	0	0	0	0	3	2304.86	2016.61	2097.31	10725.6	12927.5	11327.4	556.075	1140.94	914.603	1088.03	943.296	1297.77	1978.97	1838.32	2130.45	2695.45	2016.28	1873.22	2054.81	2516.42	2187.17	16094.8	13780.8	15709.4
265.149	265.143	265.151	178.52	171.506	179.463	0	0	1	0	1	0	3	2	350.558	386.042	492.928	387.859	419.397	482.218	260.081	1389.59	175.152	147.606	321.095	386.108	14916.7	546.611	404.947	555.908	490.941	234.698	1550.23	2300.41	1503.92	1486.71	1517.71	526.107
265.167	265.166	265.173	818.742	815.31	830.352	3	2	3	2	3	2	2	2	15251.7	12012.4	13791.6	13038.8	10221.9	11509.4	14769	8591.74	10751.3	14802.5	13769.7	15582.5	7384.66	14570.6	9840.96	14986.6	9727.72	12106.2	8178.11	7595.74	13229.9	13368.8	10608.1	1532.89
266.027	266.025	266.03	35.1697	33.2555	36.7597	3	2	3	3	2	1	3	2	8323.24	5095.78	8438.48	8890.56	7945.91	0	4675.86	8480.6	6414.49	1985.6	2690.56	10376.3	6966.77	142.715	9245.1	125.98	66.036	13633.7	8140.72	5301.02	9861.59	4185.87	0	7821.1
266.171	266.17	266.172	434.333	434.073	434.759	3	3	3	3	3	3	3	3	10087.2	7841.65	8974.14	8674.33	6486.24	10527.7	14073.8	12246.6	9839.65	13082.4	11422.6	11197	7591.37	8844.37	7188.38	12734.5	11187.7	10681	11444.8	10416.5	8329.38	14512.6	10809.7	13099.7
266.208	266.2	266.209	601.978	601.333	607.519	3	3	3	3	3	3	3	3	60686.5	67388.1	78949.8	30161.5	49017.5	70719.1	100203	94970.9	92754.2	74820.9	113399	96773.1	44591.9	67541.5	55441	47023.1	46728.9	61133.2	29837.5	40898.2	49824.7	33305.5	38385.4	39653
266.939	266.937	266.941	457.495	457.022	458.279	3	3	3	3	3	3	3	3	18675.7	18151.5	17475.6	17338.3	15993.6	18042.3	21983.5	15212.2	15040.8	17260.5	17718.3	18370.9	19682.8	17547.6	19743.6	17017.5	18261.6	18487.1	17727.5	19334.4	17914.3	16858.7	14764.1	18789.4
267.055	267.051	267.056	41.4214	40.4853	41.7853	0	0	0	0	2	1	2	3	148.602	68.723	40.8111	62.3689	89.9752	81.1593	114.509	71.7467	122.69	51.2163	89.3527	98.6966	1566.38	1268.13	192.508	146.46	1973.67	120.535	4150.62	6258.05	83.1494	6501.07	8067.74	5187.38
267.129	267.118	267.131	145.489	142.117	150.837	3	3	3	3	3	3	3	3	6732.46	3313.81	7125.36	3578.63	3076.26	2645.86	4797.45	8571.56	3598.32	29481.2	16624.3	15304.2	8295.87	5417.59	12659	5941.07	13946.6	4464.72	8087.7	11855.6	18302.9	25213.3	17634.5	13374.3
267.12	267.117	267.122	229.239	228.805	230.459	3	3	2	2	2	3	2	3	5859.9	4805.76	3339.02	29518.8	31128	29069.4	3189.77	2839.37	2107.32	3391.13	3118.06	5192.16	3764.9	2048.28	4222.5	19544.4	5680.78	7000.5	3327.23	4716.43	3832.2	45337	44380.8	43105.8
267.119	267.113	267.122	215.92	208.639	216.587	1	3	2	2	0	2	1	2	2589.42	1827.01	2085.96	28536.6	29520.7	29645.4	2231.61	598.015	1386.83	2223.19	4582.6	4801.63	2328.93	1958.27	1866.42	20873.6	2394.8	6233.83	3069.6	1887.41	2185.25	51737.7	48970.4	8583.59
267.119	267.118	267.122	202.018	201.276	208.497	1	3	0	1	2	1	2	3	6325.53	3662.85	6602.04	24108.2	23262.4	20505.6	4859.97	3684.4	3463.28	7712.77	10727.9	3410.91	3413.02	2890.53	5069.53	25352.5	5622.91	3621.88	2271.72	5449.3	4275.98	28964.9	26967.7	50629.3
267.128	267.125	267.13	73.5003	72.7153	75.5404	1	0	0	3	1	1	0	2	2474.52	1584.28	955.956	1666.59	1938.66	921.171	466.875	369.868	264.803	6484.63	3705.25	850.125	2229.96	2368.91	1560.98	1566.71	1481.06	588.843	5720.35	7211.87	3502.05	4975.06	3931.52	6037.29
267.149	267.117	267.151	296.604	291.093	307.788	3	2	2	0	1	2	3	0	3932	696.242	4510.38	3058.05	4012.63	3442.24	1335.09	2836.26	546.756	1505.24	1506.65	1851.72	1753.42	1927.99	1945.59	2304.35	1576.37	2465.74	1485.58	2418.07	889.102	4526.91	4669.81	4650.92
267.15	267.145	267.153	319.188	317.383	319.699	1	2	0	0	0	1	0	3	2881.18	3573.04	3610.03	8095.8	4976.39	9365.21	2730.03	4204.33	2114.81	3509.62	3358.52	4212.36	3492.37	3333.84	3072.37	6551.79	1608.87	4401.29	4008.73	3541.68	4233.02	9521.04	14502.3	10844.9
267.17	267.169	267.171	794.526	792.937	796.058	3	3	3	3	2	2	3	2	22045	32617.3	23646.4	32537	19823.4	16466	25915.1	27309.2	35823.8	32512.3	22251.9	18188.6	30800.7	17338.2	22529.5	28866.4	24437.4	30001.7	45980	26276.2	31543.4	28146.5	30319.6	26322.3
267.16	267.134	267.171	527.591	517.225	535.683	3	3	3	3	3	2	2	3	7239.1	4250.65	2615.65	3528.8	3650.89	9718.07	5590.88	3423.91	3946.45	21438.5	3097.85	8440.68	4707.55	3453.9	2864.41	15014.4	5918.06	3399.25	5302.81	2743.82	2587.52	5517.13	4010.97	3446.5
267.175	267.171	267.179	669.229	667.685	669.689	2	1	2	2	2	1	1	3	14020.1	5403.97	4201.51	11729.7	6269.85	6910.24	11582.1	3008.13	5200.45	13738	7746.37	5928.5	6953.28	5458.73	3813.92	13440.4	6842.72	5423.61	11855.8	4192.78	4372.59	7617.35	9360.03	6102.29
267.17	267.167	267.175	434.252	433.858	435.715	0	1	1	2	0	3	1	1	1176.52	909.842	998.94	2315.55	1279.65	2230.95	1701.35	1065.12	1675.9	2792.96	839.123	2099.54	641.045	814.969	635.457	2698.04	1817.78	1603.64	917.555	1699.49	505.316	4269.33	1378.23	1785.58
267.204	267.195	267.207	601.855	601.287	602.36	2	1	3	3	1	0	2	0	3595.89	8616.09	7948.14	5151.95	3313.96	9342.32	11276.6	13631.3	11820.2	7555.37	15377.1	12734.9	3545.08	2887.14	6308.67	5456.14	2598.92	2440.5	4782.09	4225.54	7043.52	4788.57	2735.64	2877.79
267.67	267.664	267.673	794.278	788.168	803.398	2	1	3	1	3	0	3	3	3197.64	2242.01	3239.23	5010.18	3679.95	7429.5	4673.48	3735.21	4933.57	6355.2	3913.29	4423.22	6602.48	6060.04	4606.12	5683.59	3812.89	3119.8	7711.85	4039.02	7699.62	8508.04	2661.67	5120.38
267.996	267.99	268.001	35.8687	33.9764	41.3244	3	3	2	2	2	1	2	2	4947.5	3033.01	4702.97	6233.17	5821.95	4978.52	29.32	3364.63	4143.69	72.4223	1248.5	4919.17	4294.32	140.357	5479.6	53.5594	120.597	9157	3390.65	83.9075	3490.01	1685.67	2294.62	61.6535
268.103	268.1	268.106	44.1268	43.6371	44.7654	3	2	0	0	3	2	3	3	6265.82	6755.82	4016.38	1969.71	92.4327	1505.38	53.9036	0	71.4354	32.6793	43.4896	52.5597	8261.38	4825.48	5719.95	2180.72	55.9366	2257.23	49560.6	55701.3	60364.3	51256	49955.9	70282.3
268.123	268.113	268.124	229.299	229.052	231.665	0	3	0	1	0	1	0	3	3057.58	2468.85	2741.67	2241.39	4228.12	3435.76	1045.6	1387.3	1949.98	1775.54	1809.42	872.606	2301.8	2906.27	2907.86	1874.39	2987.81	2685.89	1832.6	2732.66	3170.24	4887.51	6792.28	4002.89
268.131	268.13	268.132	145.536	144.473	145.728	0	0	1	3	0	0	0	0	289.455	508.437	454.924	351.184	366.317	400.809	155.619	664.564	204.517	2519.15	1844.06	1365.4	396.225	359.865	304.73	307.048	357.248	389.725	296.045	336.74	540.465	457.02	439.993	450.32
268.141	268.125	268.15	214.822	207.34	216.587	2	3	1	2	0	1	0	2	620.082	3391.51	861.523	2029.69	3236.59	2634.7	421.946	267.329	3889.89	438.522	1775.54	757.126	594.667	726.311	369.59	2206.75	595.279	597.832	577.181	808.555	744.355	4304.94	4241.23	1060.46
268.262	268.259	268.264	587.879	586.991	588.994	3	3	3	2	2	3	3	3	4724.13	2065.12	2992.22	13447.3	3793.58	2889.25	5590.14	4576.8	5862.46	13449.3	32.7626	5130.58	196.855	3269.06	6247.81	2597.37	16251.9	2967.12	55749.8	19099.5	3153.13	18096.1	14701	14377.2
268.939	268.933	268.947	457.568	455.874	459.041	2	2	3	1	3	2	3	2	3815.14	601.443	3137.54	3647.53	633.044	2989.28	3688.47	3323.77	3822.26	1887.61	511.854	475.037	3243.48	2176.35	1514.5	1568.38	2686.9	540.014	2629.21	2391.44	2751.83	564.264	2101.88	2121.12
269.006	269.002	269.007	203.897	203.464	204.715	2	1	0	0	3	0	3	0	369.839	6856.13	5954.71	1531.79	245.644	95.6927	257.082	230.657	146.217	271.503	190.169	241.183	6341.14	3774.96	6565.42	260.009	280.65	233.118	4191.71	8433.32	8136.75	320.458	289.287	135.752
268.998	268.993	269.002	45.1707	43.6143	46.5663	3	3	3	3	3	3	3	2	4435.12	1748.07	3988.74	2655.01	5276.22	2591.89	2843.96	4556.09	6467.29	2897.51	5263.65	3889.65	3205.16	4580.22	3064.69	4937.14	2239.99	4365.99	1992.66	3111.19	3370.86	165.495	3440.43	4206.24
269.106	269.105	269.108	44.4286	43.6933	44.5998	0	0	0	0	0	0	3	2	89.3254	173.124	50.9291	83.2537	198.439	175.197	24.2566	169.068	190.38	154.98	55.2961	156.998	246.176	173.39	138.082	143.443	135.08	202.751	4204.55	5409.18	7573.51	5247.39	7237.41	76.7902
269.135	269.131	269.139	318.109	315.145	319.854	2	3	3	2	3	3	2	3	6599.48	3277.91	11446.3	7327.78	8229.06	2936.88	10558.4	6310.85	12799.3	2436.84	13272.2	12755	8619.94	10862.7	9984.4	6588.83	8977.69	6594.7	3412.51	11470.3	9474.5	7101.74	10271.1	11546.8
269.142	269.135	269.152	405.259	404.445	411.643	3	2	3	2	2	1	1	2	5297.67	2389.41	4113.42	5319.42	4098.87	1572.67	3462.09	6501.6	2918.42	3175.43	964.241	1481.36	15447.2	974.713	3681.47	1120.47	1102.1	5668.34	4692.37	1285.04	1479.1	1583.99	1919.45	2198.49
269.133	269.128	269.136	248.016	239.589	248.632	0	3	1	2	1	0	0	3	1693.49	1548.23	1729.16	5658.67	9324.43	5551.01	1021.29	1387.17	1458.54	1483.25	2481.78	1941.51	1410.23	1452.38	784.048	3285.53	2037.66	2068.81	2030.62	2392.53	2178.57	6488.08	5191.22	5754.41
269.134	269.133	269.136	158.754	157.982	159.127	0	2	0	0	0	1	0	3	542.022	636.763	479.759	812.976	5935.31	3519.59	482.726	208.888	293.791	421.755	443.106	339.759	754.282	411.454	641.077	3640	442.346	566.387	648.53	659.917	647.969	7208.43	6224.57	8427.89
269.205	269.195	269.207	614.113	612.752	617.319	3	3	3	3	3	3	3	3	7159.09	10029.1	7532.3	6251.27	9716.28	10626.8	8339.74	9488.79	8563.17	7420.38	8151.47	8466.75	8379.69	7977.13	7704.64	8700.5	6754.56	8256.99	6754.12	8299.87	6827.64	6486.96	7558.91	8143.25
269.265	269.26	269.267	587.831	587.403	588.994	0	0	1	1	0	1	2	3	105.647	36.0125	70.596	98.2648	48.5769	38.4323	11.4652	90.4303	889.742	1970.5	41.5412	92.5658	109.366	9.45629	25.5342	90.3734	2368.39	72.6328	10186.8	2453.36	60.5774	3226.08	1852.04	2185.19
270.03	270.027	270.031	33.3218	30.3638	36.1209	3	3	3	3	3	3	3	3	32606.8	32445.8	31401.9	31265.7	31171.2	21898.8	22664.1	24363.4	22556.1	8738.38	15088.6	26870.7	32499.5	13784.7	36126.1	12243	2208.03	36296	26094.7	20620.5	34180.6	23210.3	16775.7	26560.3
270.017	270.015	270.019	204.009	203.393	204.57	3	2	0	0	3	1	3	0	5137.34	7574.3	5057.85	1120.46	207.255	1070.9	217.313	272.116	263.158	92.2942	150.033	197.76	7383.12	4369.14	6329.63	1619.96	310.321	274.898	3241.8	8405.36	7449.85	126.649	139.454	198.758
270.02	270.019	270.022	308.253	307.561	308.45	3	0	0	0	1	0	0	0	4060.03	2787.73	2171.02	457.063	251.115	240.305	219.09	174.401	118.286	472.579	149.756	184.92	332.044	160.318	687.412	232.931	299.042	304.801	195.205	367.547	751.744	244.279	406.647	287.965
270.032	270.031	270.039	386.7	386.044	390.048	3	0	0	0	0	0	2	0	682.493	4335.35	2207.89	381.002	254.935	245.642	287.886	267.23	146.317	157.31	214.904	189.224	408.716	152.91	503.413	191.411	297.168	262.497	886.183	544.564	3639.71	344.403	219.754	211.362
270.123	270.116	270.124	458.504	450.847	459.86	3	2	2	2	1	1	0	0	1581.88	1149.22	2400.32	1802.32	1768.95	3891.17	813.63	3024.26	2485.95	366.403	2561.98	2592.78	2078.67	3024.05	1808.23	3667.11	2393.13	2980.76	5878.34	11694.6	7916.73	10640.1	23135.6	6966.27
270.112	270.11	270.114	430.29	430.064	430.716	0	3	0	0	0	2	3	2	1083.66	1014.02	1130.65	2842.74	5427.39	2429.93	609.605	1000.97	434.778	794.638	582.421	679.227	1475.24	750.141	722.359	3036.73	1777.39	1001.23	6181.77	12676.3	7587.87	11186.1	23833.9	1374.9
270.14	270.138	270.147	325.593	322.069	327.123	2	1	2	3	1	3	1	1	5826.63	950.274	3220.88	5675.92	1500.62	1672.99	4985.26	4354.03	747.484	6643.12	5402.11	7067.55	1674.83	933.791	1125.49	9712.49	2118.32	3533.83	3299.66	1390.74	1570.84	7341.6	1867.72	1819.95
270.166	270.158	270.176	212.646	212.222	225.222	3	3	3	3	3	3	3	3	11802	7709.75	13363.4	7919.38	10945.2	10245.1	12054.6	9614.05	15417.8	8627.98	13813.9	9817.91	9253	14674.5	9680.06	11756.8	8794.74	9440.87	5331.9	10036.6	11875.9	9646.28	9549.45	8805.75
270.241	270.237	270.243	590.629	590.034	591.641	3	2	3	3	3	2	3	2	8439.87	3363.3	3978.73	1130.14	3509.42	3942.27	3349.6	3414.15	1744.82	1925.28	3155.26	2284.74	3681.95	2638.57	2969.22	4235.33	725.677	2695.45	2844.28	2765.43	2742.57	4048.81	712.343	3582.79
270.24	270.235	270.241	657.874	657.23	658.632	3	2	1	1	2	2	3	0	8124.23	11935	4383.7	1361.33	2006.03	3204.99	1156.23	5573.98	869.408	1562.35	878.311	3229.36	7461.8	785.221	5920.6	1492.78	3216.66	4358.26	9757.83	3538.68	5186.47	1348.03	906.4	649.729
271.028	271.026	271.029	203.879	203.578	204.259	3	3	0	0	3	3	3	2	91994.1	80191	74191.7	13358.7	7279.4	4010.03	391.823	126.284	370.321	123.625	137.564	268.169	76352	48289.4	74290.4	10924.6	13218.6	15155.6	34889.7	92238.6	100243	150.289	5828.31	4840.3
271.069	271.067	271.072	524.157	523.134	524.817	2	0	3	2	3	2	2	2	3585.07	3076.83	223.308	0	373.845	187.784	2995.04	1452.06	1262.75	3103.65	228.525	1926.09	2886.83	2864.77	3042.75	27.6645	2896.35	1648.38	51.3356	3171.59	2954.99	3395.52	2938.98	1051.09
271.128	271.125	271.132	263.866	263.203	264.814	2	3	3	3	3	3	2	1	3202.59	2088.82	3250.37	4636.62	4570.52	2383.9	3003.8	3360.05	4016.82	3956.26	3176.9	2973.48	4207.96	3856.17	1637.01	3285.97	3676.06	3297.7	2943.54	2734.43	3028.68	4948.14	2045.53	2264.81
271.113	271.109	271.117	152.462	151.814	160.653	2	2	2	0	2	2	2	3	2505.07	522.108	3051.72	1157.57	2054.01	585.388	1717.74	205.455	2192.42	474.588	335.063	287.745	508.888	2998.96	1719.87	1234.03	668.536	1476.27	2316.63	3159.42	658.376	1818.25	2234.6	3590.74
271.15	271.143	271.151	275.381	270.949	283.339	3	3	3	3	3	3	3	3	42880.8	15278.7	10711.4	12003.4	8718.99	19599.8	12718.3	15410.7	2352.68	4952.22	9653.12	24867.1	13571.4	6760.35	9275.37	9258.66	16292.9	18475.7	13338.7	12470.6	11714.5	18111.1	27968.5	13177.1
271.114	271.111	271.129	251.016	248.036	254.003	3	3	2	3	2	3	3	3	5738.91	8097.77	3998.24	5022.5	4557.59	4891.5	5132.85	1508.79	3124.2	6479.64	4036.22	5444.41	7309.46	4988.59	1633.48	5604.17	4729.49	5962.19	6128.46	4027.5	4485.34	4245.48	6043.31	5243.43
271.153	271.148	271.157	473.394	462.567	477.206	3	0	1	1	3	2	2	1	11059.8	16880	4389.76	3126.48	3126.63	2550.86	2742.01	10111.3	2231.67	3049.01	2174	2279.13	16638.7	445.203	8609.17	3217.96	1627.71	4877.83	6585.65	2515.25	11035.7	3709.48	1537.36	3280.46
271.186	271.181	271.187	485.229	484.677	486.135	3	3	3	3	3	2	2	2	14333.3	26564.8	13533.9	7489.15	8010.47	2823.08	3766.68	18667.3	4133.98	12992.2	3671.02	12658	13071.6	5865.46	12983.8	12990	580.143	10202.3	1717.94	5655.03	16119.8	5220.31	4865.42	2026.71
271.18	271.175	271.183	552.924	550.922	556.544	1	2	2	3	2	1	1	2	11855.1	8819.66	4417.55	17792.6	10638.2	6886.37	18800.2	8006.29	7068.57	22326.4	10491.1	13382.6	5966.7	5460.68	5552.24	20461.2	8087.3	8148.51	14660	6202.26	3840.06	16406.8	4212.79	8741.78
271.53	271.528	271.533	203.886	203.511	204.259	3	1	0	0	3	2	3	1	21056	17162.5	16632.4	2028.08	104.129	197.125	220.337	189.229	109.512	159.331	115.989	158.341	14753	10913.7	17488.5	92.6287	2917.86	3801.17	8224.68	20585.9	21588.4	140.18	119.581	1149.41
271.631	271.628	271.632	263.798	263.13	264.428	0	1	0	2	0	1	3	0	468.845	312.979	354.895	620.816	825.798	218.22	220.013	162.326	218.445	118.638	781.84	1195.94	485.688	305.259	375.572	388.574	781.956	318.286	644.534	731.953	651.758	476.458	527.424	498.403
272.03	272.028	272.031	203.948	203.464	205.232	3	0	0	0	1	0	3	0	5952.03	4002.75	3528.99	300.209	292.487	330.501	221.018	272.074	225.771	317.325	278.517	252.346	264.869	291.894	4408.62	327.102	233.49	324.095	1926.58	6303.25	3134.55	270.233	327.053	413.333
272.075	272.074	272.077	520.41	519.789	521.276	2	2	2	2	3	2	1	1	420.324	1655.91	1942.35	1974.22	2449.06	364.504	2208.02	325.631	1507.4	1833.75	368.484	1756.34	2373.6	2711.58	1836.65	302.599	1727.18	2203.77	2394.81	371.942	577.944	403.237	194.463	2328.81
272.062	272.039	272.069	36.246	34.6935	41.4973	1	1	3	2	1	0	1	1	1607.57	51.2043	50.5845	81.5208	32.014	1065.86	5015.41	3860.28	1880.12	32.6634	2117.64	5059.4	55.9012	595.852	112.439	105.773	43.462	7.07127	1767.91	54.2611	49.1628	1519.54	95.6253	97.7031
272.13	272.124	272.135	164.85	163.216	165.093	3	0	0	0	0	0	0	0	1202.8	852.227	1353.73	204.972	245.387	209.19	199.025	285.019	65.7133	112.228	137.509	197.761	197.093	231.372	274.641	219.147	133.794	288.696	313.467	147.612	54.2177	262.835	255.549	421.056
272.15	272.146	272.161	270.46	269.731	280.3	3	2	1	1	2	2	2	3	4630.01	3424.72	5583.72	7620.24	3834.32	1689.77	1258.94	1281.46	796.026	1193.31	1017.8	2353.39	1521.35	447.536	590.128	1920.63	1522.7	1140.27	7175.1	1935.13	4687.59	6629.8	5501.04	3187.11
272.183	272.165	272.185	210.251	209.864	220.993	3	3	3	3	3	3	3	3	11591	13336.2	10679.8	11788.3	8718.16	10158.2	9896.67	8873.11	5934.23	8379.51	8061.81	6871.37	8716.28	6215.56	4720.53	7475.32	8183.97	6286.53	9754.77	10144.8	10224.4	12655.7	11928.7	12193.6
272.257	272.256	272.259	533.529	532.99	534.265	3	3	3	3	3	3	3	3	6103.39	3323.95	6039.43	13356.8	3955.17	3513.37	6337.82	6302.57	6514.88	11837.5	3384.73	5649.5	4816.26	4887.86	6119.22	5335.62	14406.3	4937.69	21249.1	16206	5575.5	13153.1	14129	13227.9
273.077	273.076	273.079	369.494	368.391	370.357	3	3	0	0	1	3	3	1	6226.75	2631.67	2820.02	11317.7	12424.7	11929.1	308.765	92.2889	123.74	85.8918	194.972	339.587	419.104	1380.4	198.887	10603.7	3613.99	4323.68	3343.25	1927.03	4830.85	1500.75	1863.24	1943.72
273.092	273.074	273.094	43.7246	34.3765	44.7131	0	0	1	0	0	0	1	3	85.2805	119.238	147.371	271.354	78.6096	98.3629	188.326	3019.53	228.794	164.072	333.755	58.9607	175.489	211.814	94.9664	119.203	135.124	234.747	3389.21	164.757	98.9875	6531.47	6693.4	1796.7
273.129	273.127	273.13	251.159	242.922	254.034	3	3	3	3	3	3	3	2	74177.5	73430.3	39705	63440.6	32876	28782.1	82944.2	38886.8	16421.7	93859	29965.9	143338	82710.3	26704.8	46183	189365	31691.3	31133.1	82699.4	55521.5	45108.1	73787	5864.31	25559.6
273.129	273.125	273.14	182.012	175.973	183.154	3	1	3	2	2	3	2	2	3088.61	3436.47	2061.49	909.884	757.144	1855.18	3906.55	2455.7	1720.87	443.953	2909.54	3916.82	4030.04	1525.6	562.927	3812.48	1948.09	2517.46	3665.73	2692.96	854.513	2477.77	2495.28	1113.91
273.166	273.156	273.167	281.729	272.728	282.286	3	3	3	3	3	3	3	3	181246	69027.8	61504.9	41096.2	32005.3	58246.6	48500	81279.6	17552.7	29422	38178.3	90604	72187.3	33835.3	50730.6	35636.9	63389.5	74321	66859.3	59881.4	62451.7	59082.1	80929.6	46555.1
273.164	273.159	273.166	340.475	339.915	340.875	3	3	2	3	3	2	3	3	11389.6	10860.3	8785.45	4870.42	3277.7	3620.27	4669.05	10831.5	306.46	4157.47	3155.59	4790.46	10567.6	4490.05	6642.33	4385.45	398.089	7455.91	8597.21	7561.83	9534.5	3779.78	5116.77	4200.81
273.569	273.567	273.572	524.131	523.298	525.407	1	2	0	1	2	2	2	3	225.132	1397.78	237.159	2243.86	1188.89	166.545	241.202	176.908	212.628	162.657	778.403	181.226	1166.13	929.415	145.833	781.84	887.321	260.405	2001.74	203.309	1204.62	1648.66	1359.16	1262.93
274.09	274.086	274.106	312.444	312.015	316.152	3	2	0	0	3	3	3	3	3197.64	3282.04	2026.62	5904.06	6862.65	158.64	47.1702	134.325	126.397	61.967	41.8264	0	5473.28	4047.85	3636.03	4374.18	2776.58	3466.54	16793	19655.7	28776.7	26016.4	60578.9	18191.9
274.093	274.09	274.093	395.846	395.267	396.366	0	0	0	0	0	0	0	3	315.776	371.95	496.039	832.335	745.393	584.969	266.635	283.008	223.143	344.002	284.293	271.352	326.723	270.721	353.079	531.813	613.117	569.052	584.872	341.95	596.943	932.816	2174.21	710.565
274.135	274.124	274.14	248.439	240.746	256.057	3	3	2	2	3	3	2	3	3729.65	10520.4	2400.79	19192.2	3516.55	5073.35	7627.3	1184.09	5539.01	1004.43	4729.66	10279.1	5671.86	5818.21	8787.1	14342	4166.07	4080.52	2931.2	9629.65	1555.56	8425.2	1512.6	3907.26
274.168	274.165	274.171	281.758	281.336	284.506	3	3	2	3	3	3	3	2	22924.4	9327.16	5118.87	3794.2	2224.49	4272.28	3620.97	9266.85	71.4544	1114.31	2363.68	9627.38	9532.79	4469.28	5190.29	3767.84	7264.71	8017.28	6822.33	5460.82	5300.56	5659.07	7499.28	51.1941
274.171	274.169	274.172	814.395	813.319	814.897	3	2	2	2	2	2	1	2	26679.2	16132.6	17773.3	19594.9	21009.4	22638.1	19921.1	19640.8	18762	24583.6	22539.1	23361.3	14362.3	21118.1	11246.7	42926.7	16641.9	11491.4	23574.3	12398.5	10730	21091.6	15863.4	18291.8
274.273	274.273	274.274	502.821	500.967	503.484	3	3	3	3	3	3	3	3	90934.9	97000	96456.3	90043.7	92163.8	99909.9	88593.7	94370.5	95553	85822.5	96563.7	88663.1	89914.2	93220.7	95924.4	83641.3	96305.8	94462.4	90742.5	99954.4	96264.1	89151.9	97890.7	90438.7
275.016	275.013	275.021	45.1453	42.8602	48.302	3	3	3	3	3	3	3	3	8361.42	6820.23	8786.15	6884.26	10448.5	10553.6	10877.1	7910.74	9533.06	7603.72	10695.9	8279.1	7150.78	11432.1	5016.2	11440.4	5984.44	5476.56	4720.71	7923.07	6654.04	7589.24	5190.1	8676.54
275.047	275.046	275.049	177.889	177.521	178.116	3	3	3	3	3	3	3	3	45749.4	44675.4	44597.6	34491.3	40315.5	42486.8	40401.5	39276	40447.2	33365	39967.3	40369.7	43347.2	44564.9	41861.1	43640.8	35239.8	40310.3	36894.8	35078.1	43398.1	35563.5	38661.2	35805
275.079	275.077	275.095	233.38	232.845	237.219	0	2	0	0	2	0	1	3	5548.66	6127.36	7307.15	2806.21	2883.52	4350.51	4187.51	4120.91	2936.78	3502.96	2992.2	4672.4	4864.92	2193.04	902.563	4638.14	4205.43	4064.25	4834.4	4379.79	4006.45	4647.4	5566.23	4098.53
275.108	275.083	275.11	158.113	157.415	164.096	3	3	3	3	3	3	3	3	15361.7	14272.2	11282.5	22082.7	11005.1	10063.8	18137.4	12070	12856.4	14615.4	11670.2	23839.5	16158.5	8806.78	13663.4	14443.6	11849.4	9760.01	14011.1	15721.1	10683.5	15540.8	10937.3	10968.7
275.108	275.101	275.115	73.7991	70.0065	75.8215	1	3	0	0	2	1	3	3	3326.94	572.78	236.042	5328.49	6094.74	2753	182.563	494.567	260.464	199.441	180.363	455.343	1555.98	186.844	1218.06	136.694	1493.73	476.291	10044.1	7427.82	5527.2	8365.01	11583.6	14970.4
275.124	275.122	275.124	276.709	276.003	276.893	1	0	0	3	0	1	0	1	1665.11	3973.4	1308.87	1982.2	1534.36	1780.5	1675.38	1391.5	1016.17	11993.1	14450.6	9628.23	1616.6	952.096	1465.36	1849.59	2333.01	940.584	1432.19	1234.65	1540.18	2119.7	3133.53	1866.35
275.096	275.092	275.13	312.304	311.677	320.355	0	0	0	1	1	0	2	3	1359.89	1273.25	1623.59	2267.27	2293.96	1866.74	520.195	716.815	568.978	1591.66	1789.7	585.951	1163.1	1123.8	1128.07	2001.12	1185.34	1286.01	1639.23	1114.03	5288.25	2609.94	9098.25	2613.44
275.145	275.137	275.146	193.313	182.699	198.581	3	3	3	3	3	3	3	3	109226	93173.7	55598.2	107264	69666.4	63167.5	96865	60247.9	43420.7	75840.9	56991.6	116782	87235.7	53333.1	60390.8	139912	56908.4	49725.4	92845.3	76258.4	70089.1	118724	62819.3	50858.5
275.124	275.122	275.141	358.204	357.981	362.513	0	3	2	0	0	1	0	3	1911.66	2057.98	1806.58	13005.5	14264.7	14199	489.372	3241.93	801.36	1570.07	1563.83	1103.6	1719.55	1446.74	1581.23	6598.28	1523.45	2206.37	2113.12	2459.01	2148.49	16049.9	18406.1	18800.5
275.157	275.14	275.165	529	520.461	537.62	3	3	2	2	3	3	2	3	26486.6	3881.99	3276.69	23931.8	6432.09	16107.2	22140.1	15947.9	15757.4	36352	13609.1	19608.1	5636.94	7804.39	3129.35	42127	3131.49	2811.96	31665	8898.83	4287.64	4846.95	15146.8	10541.8
275.163	275.158	275.165	503.05	500.03	512.919	0	2	2	2	1	3	1	1	13463.4	8385.65	7025.87	25456.1	2350.89	9686.28	27993.4	8245.55	7691.83	25123.1	10147.9	10885	9859.2	8930.41	4876.07	38522.1	9607.38	5916.61	15639.4	5327.72	4407.76	16071.8	10455.4	8718
275.276	275.27	275.277	502.968	500.967	512.975	3	3	3	3	3	3	3	3	16154.7	15869.4	15931.1	16369.1	15403.4	16278.7	14075.6	16259.1	16107.9	14796.6	17365.3	15717.5	15130.4	17247.8	17128.4	14897.2	18741.1	15261.7	13706.8	17434.4	16647.2	14538.3	15737	15549
275.257	275.247	275.258	715.451	712.282	732.288	3	3	3	3	3	3	3	3	83460.8	74184.1	94176.8	63492.1	115182	90598.6	111769	91914.2	103378	101664	120492	78216.4	82263.1	93392.6	67604.2	70858.6	96629.8	71032.9	87752.8	67088	92539.1	73096.6	92671.7	59495.5
275.926	275.918	275.929	457.361	456.236	462.387	3	3	3	3	2	3	3	3	3631.61	4368.51	4464.58	2732.13	3555.08	4338.02	6402.71	4559.27	4401.53	3007.33	5108.12	2864.43	410.269	2861.4	4798.44	4636.07	5009.34	5547.94	3804.28	3922.82	4395.25	3601.77	2673.85	2491.75
275.913	275.907	275.919	622.556	618.019	629.947	3	0	0	0	0	0	1	1	552.006	497.209	531.309	341.924	349.294	258.019	263.577	245.506	317.267	255.604	263.803	323.606	425.014	270.72	220.173	282.109	172.061	160.557	494.505	454.205	271.634	273.835	460.674	394.323
276.05	276.049	276.053	177.908	177.526	178.433	3	3	3	3	3	3	3	3	6951.46	6760.02	5666.32	4141.47	5564.7	6054.37	4349.39	5589.86	6214.74	5567.62	5814.42	5622.83	5010.82	6051.8	6528.66	7008.59	5178.91	6207.01	6070.04	5216.74	5541.04	3435.93	5601.61	5055.34
276.148	276.139	276.15	193.272	192.855	198.219	3	3	3	3	3	3	3	2	14544.3	11249.6	4429.67	13519	8780.98	7348.29	12524.7	7044.31	4823.07	9215.44	6492.25	13456.4	10187.4	7184.65	7793.8	16635.4	6926.21	6546.64	11009.9	10362.4	8191.79	13840	6533.25	3408.45
276.179	276.178	276.181	250.527	250.297	250.866	3	3	3	3	3	3	3	3	14235.5	11658.3	14304.1	9547.62	11661.6	11528	12717.8	10132.7	11991.5	8355.09	12272.4	11132.5	11469.3	13793.4	9921.87	12924.3	9372.32	11097.8	9281.94	10827.1	11431.8	11000.2	10181.1	11340.4
276.26	276.259	276.262	715.288	712.38	718.7	3	3	3	3	3	3	3	3	16240.1	17722.2	10112.7	7754.46	14314.4	14177.8	9517.01	12405.7	19373.5	7118.28	14347.4	12026.3	9692.32	3187.55	11275.9	14894.1	13959.6	13240.8	9322.62	14775.7	14959.4	12425.6	7040.87	11938.6
276.727	276.725	276.729	322.892	322.556	323.24	3	3	3	3	3	3	3	3	12084.4	12094.1	11501.7	9325.85	8762.77	8985.62	6978.97	4442.67	3995.69	6397.61	6083.69	5745.75	8296.83	7063.07	8448.62	8730.35	7184.91	7279.58	9112.41	8757.96	8849.05	9080.5	7979.64	8027.22
276.934	276.929	276.936	457.265	455.44	457.97	3	2	3	3	3	3	3	3	9640.9	8839.85	9886.57	9821.4	783.046	9955.82	11238.8	9373.57	5480.29	9158.06	10248.2	8934.94	9062.54	8470.27	10851.8	10374.6	8746.72	8152.16	8979.04	9967.53	8772	8078.42	8306.6	6731.79
277.046	277.043	277.051	177.811	177.162	178.223	2	1	1	2	3	1	0	0	2542.78	58.6331	2406	75.4654	1883.74	171.488	0	67.3999	2290.99	53.9002	1487.34	1389.45	1789.61	2533.57	1713.99	225.276	116.926	1646.28	230.92	152.764	114.114	73.8329	236.995	142.817
277.097	277.095	277.1	155.727	153.74	156.194	3	3	3	3	3	3	3	3	8920.64	8119.56	7632.47	9461.68	8435.27	8972.19	8011.34	4515.01	7124.42	6102.16	7300.82	9220.19	5941.16	8114.62	5268.87	5391.14	6104.71	4132.39	6730.78	8316.99	6774.3	10076	7923.94	6597
277.104	277.096	277.106	282.438	268.652	283.006	0	3	0	1	0	2	0	3	2383.79	1914.39	1659.28	26196.7	28996.9	26320	949.596	784.312	575.017	968.61	1775.51	1289.52	1542.82	1429.3	1536.27	12703.8	1506.14	2113.86	1644.23	1840.28	1922.53	31644.9	60271	36289.1
277.107	277.103	277.129	314.66	311.169	317.722	0	2	2	0	3	0	0	3	2097.38	2455.06	1681.85	18856.7	2124.43	2499.68	1901.36	1241.49	1236.45	2063.58	1923.24	2189.81	2283.51	2108.32	1556.72	9793.98	2995.94	2854.93	1692	1817.58	1924.42	3127.38	1507.48	2526.47
277.123	277.121	277.125	672.709	671.93	674.106	3	0	1	0	2	1	1	0	7503.98	13513.1	6599.68	55.454	0	129.694	60.3269	9418.66	0	11.4349	82.4384	56.5771	4707.22	59.5164	11207	0	0	5683.17	0	0	11438.9	0	18.1411	0
277.142	277.14	277.154	498.688	498.278	503.071	3	3	3	3	3	3	3	3	15513.4	17461.9	17849.2	14788.6	14593.1	15348.8	19001.1	15284.1	11710	12590.7	11919.4	16868.8	16044.5	12106.6	14247	13693.1	11667.9	14928.8	13534.5	12485.6	17772.7	17015.6	17886.3	16822.5
277.146	277.142	277.15	352.279	349.351	358.445	1	2	2	3	1	1	2	2	13643.9	2803.31	3231.1	10539.9	8913.65	5409.76	10903.8	3318.1	5462.57	13690.1	4284.28	11075.4	3546.21	2219.86	2164.52	17553.2	2592.46	3486.83	3374.96	1550.93	3443.03	4333.08	9081.44	3862.56
277.136	277.133	277.14	365.276	364.382	366.223	0	1	1	0	0	3	1	2	2624.78	2395.65	1455.86	5748.73	4734.27	3969.16	1358.73	2546.64	1018.14	1208.22	1621.93	2101.53	1509.49	1062.63	1345.36	2733.51	998.194	3104.59	2636.8	2368.95	1401.44	4749.93	10013.2	4667.69
277.178	277.166	277.18	541.038	536.592	547.953	3	3	3	3	3	3	3	3	19136.5	22540.8	19446.9	18486.8	13746	17188.7	22124.7	18987	12775.7	18921.8	18109.7	19704.6	14149.8	11351	13680.7	17438.9	14102.8	11706.8	16759.1	17821.9	15624	19140.4	21370.6	16560.9
277.228	277.225	277.232	322.88	322.402	324.049	3	3	2	1	3	2	2	1	2995.8	3887.1	3759.03	3789.71	2540.23	2108.04	1508.3	1443.03	159.796	0	2195.81	145.536	1950.11	2070.53	1234.03	2217.46	2365.71	111.427	0	2735.43	1229.88	0	1668.13	0
277.948	277.945	277.95	621.639	617.127	625.839	3	0	2	3	3	3	3	3	9570.13	9553.86	17442.2	1005.67	885.126	735.809	8271.5	11789.5	818.667	12713.3	8774.47	10129.4	9729.76	9426.2	6450.24	11102.1	8094.23	6940.38	10946.8	8650.27	12214.5	7024.94	14097.2	11575.3
277.929	277.927	277.939	457.802	456.288	458.593	1	2	2	2	3	1	0	2	478.629	2702.12	543.478	3081.26	3549.35	665.097	3106.16	469.983	2633.98	3018.51	2912.35	490.426	3107.92	3167.16	2771.51	418.019	591.005	2398.82	591.2	318.756	342.269	376.007	1737.59	2277.27
278.108	278.106	278.112	530.56	530.132	531.143	3	1	0	0	2	2	3	3	6468.71	5664.76	7448.56	5410.95	863.497	653.698	1285.68	0	221.595	415.341	749.449	149.449	1849.46	2149.26	234.93	1878.36	3800.54	248.037	4318.81	6166.37	4415.72	5326.71	6212.2	4845.8
278.133	278.107	278.139	286.352	282.066	287.675	1	2	3	2	1	1	2	2	1107.39	866.31	687.026	772.33	1336.83	3258.83	1347.14	1785.84	1620.51	1668.94	258.981	737.181	2236.52	591.355	864.21	2344.03	745.176	673.894	747.333	1727.7	968.113	2870.07	901.711	4139.52
278.183	278.174	278.186	238.739	238.298	240.319	1	2	0	0	1	0	1	3	175.338	2094.87	86.3625	3614.43	1786.76	67.4016	197.893	76.4572	69.4103	115.492	154.8	104.461	921.363	133.66	88.868	128.751	50.8575	91.9296	216.074	2220.43	98.6273	2280.35	2426.74	2592.97
278.608	278.607	278.61	530.634	530.199	530.886	3	1	0	0	1	1	3	2	2173.37	2534.7	3410.1	197.497	1359.96	114.001	81.3519	154.27	43.1679	59.9055	113.473	73.7074	116.823	91.9821	882.278	118.798	1682.98	174.037	1580.27	1942.13	2148.2	198.075	2692.35	2457.11
278.933	278.931	278.936	457.247	456.825	458.232	2	2	3	3	3	3	3	2	5246.05	648.715	4716.33	797.237	6270.82	7336.7	8408.02	3117.15	4786.11	5843.46	5152.29	6539.16	4780.45	7631.42	7057	6019.24	5789.92	7099.27	5984.32	6346.79	6682.72	5673.73	5811.97	477.431
279.04	279.037	279.048	411.087	410.579	411.664	3	2	3	3	2	3	3	2	4907.42	7069.71	7264.04	205.741	4134.71	4050.49	4639.7	2722.14	3475.12	3124.6	4121.82	5514.33	116.174	5447.11	3562.3	1736.16	3484.06	1910.79	4495.41	4641.01	4436.94	3523.97	51.853	4132.99
279.092	279.089	279.096	633.965	633.34	634.719	2	3	2	2	1	3	3	2	5722.91	5280.91	198.013	4996.57	6072.8	4386.37	0	5020.63	3380.36	4705.96	16.5265	4305.66	299.859	5561.59	292.393	3917.74	5203.14	4088.24	6381.66	3096.05	4500.5	44.386	4390.54	5318.33
279.12	279.117	279.125	297.69	297.186	303.08	2	3	3	3	3	3	1	3	2998.39	2614.6	4483.32	64592	70230.7	69876.1	1855.54	4766.9	1666.29	7127.87	3735.96	4860.09	1997.34	1383.26	2345.52	32838.3	4879.7	7555.27	2053.74	1804.07	1553.37	87295.1	86617.3	85939.8
279.103	279.101	279.112	346.479	345.859	346.746	1	3	0	0	0	2	0	1	1064.56	817.963	459.374	5339.05	7295.38	3110.68	197.082	823.105	206.174	365.265	440.161	583.493	391.858	660.221	508.012	587.993	4153.35	2354.48	140.886	392.567	505.297	1394.17	2769.69	2446.49
279.121	279.118	279.123	255.86	255.261	256.015	0	0	0	0	0	0	1	3	2324.94	2253.14	1681.17	3354.36	4257.47	3596.64	962.326	693.441	699.25	1016.55	1103.46	1105.9	2277.82	1411.93	1695.01	3102.18	1877.4	1451.59	1421.01	840.634	2200.2	7490.46	6441.43	8251.11
279.128	279.126	279.133	111.381	110.995	117.441	1	3	0	0	1	0	2	1	520.923	1015.36	449.875	1228.25	966.978	610.8	534.412	301.625	382.856	639.429	452.751	495.748	829.433	440.816	711.407	435.964	634.918	423.09	749.37	1704.06	1835.21	481.217	467.72	938.882
279.164	279.161	279.167	248.483	247.816	249.084	1	0	0	0	0	0	3	2	31.7007	116.911	2552.02	0	34.3838	0	90.3147	81.187	31.3447	83.1969	85.3271	97.0242	78.7857	60.3932	0	38.0789	85.5689	76.7503	8010.15	8627.47	7062.88	0	5415.35	3716.25
280.073	280.071	280.076	524.136	523.348	524.981	3	3	2	2	3	3	3	3	3262.73	3955.3	4803.94	1918.27	3321.83	2145.72	3206.97	169.187	2371.71	163.632	2828.49	3306.46	2953.13	3228.71	2708.68	1911.78	3462.08	1400.83	4399.07	3740.16	3770.58	3885.14	3409.54	3026.56
280.123	280.121	280.15	297.634	295.292	302.853	1	3	1	0	1	1	1	3	1765.02	1190.45	1133.61	10254.5	7782.68	12959.7	400.608	457.942	722.764	623.316	580.112	454.856	878.311	1245.74	1955.28	1230.62	1155.41	1699.64	1173.66	993.909	1579.46	12452.5	10356.4	13616.9
280.161	280.16	280.162	119.712	118.442	120.69	0	3	0	3	1	3	0	3	387.964	189.32	186.155	9226.28	7753.82	7756.62	256.699	141.149	141.487	7574.73	8915.26	8452.39	34291.8	264.097	188.908	8514.17	8418.33	6477.02	257.139	190.392	268.105	9452.18	8682.67	7866.93
280.576	280.575	280.578	33.4054	32.244	34.5177	3	0	3	2	1	1	1	0	7116.06	6271.84	10111.3	71.7558	19.8799	0	15768.2	25557.6	17728.8	0	5088.41	31889	13320.2	47.91	28.6158	42.7762	0	16607.9	56.2926	1063.04	0	7.7493	0	0
280.948	280.945	280.951	457.468	456.6	458.458	2	3	3	3	2	3	3	1	796.737	5897.67	5063.66	4442.45	5032.72	5622.63	5183.28	6160.22	4963.74	4755.93	6137.21	4155.85	711.794	5393.54	4572.56	4119.46	5159.81	7486.58	3135.18	3770.25	4393.61	899.735	751.627	6429.8
280.979	280.979	280.981	402.884	401.754	404.054	0	0	0	0	1	0	3	2	2562.6	1980.23	1715.76	464.151	634.427	363.483	249.766	156.562	163.513	92.2926	157.854	272.118	2262.05	813.851	889.369	545.255	184.262	433.074	2647.93	4359.46	3882.81	140.499	4334.65	3821.97
280.997	280.994	280.998	386.535	385.601	386.719	3	1	0	0	1	0	2	0	10075.8	9789.1	6780.33	919.693	156.808	144.222	235.641	183.754	196.202	262.414	214.891	202.028	296.616	586.002	2613.24	48.1828	184.301	353.039	153.123	4837.49	8857.03	83.2305	90.1934	130.929
281.071	281.066	281.073	34.216	33.0079	34.8704	3	0	3	2	2	1	1	0	4632.75	6804.87	9610.9	183.26	192.397	0	34728.5	35830.9	24374	131.043	13050	35781.3	10649.7	236.516	4552.97	110.823	128.064	9315.74	1915.84	177.562	196.363	132.092	0	0
281.098	281.095	281.101	183.841	183.372	184.061	2	0	0	0	0	2	2	3	2726.67	666.719	3115.36	776.261	514.031	619.905	520.324	267.737	351.779	348.617	340.759	486.535	451.116	387.981	448.935	2053.95	1242.8	481.314	2045.32	910.511	2429.48	5074.51	3796.5	5503.96
281.095	281.091	281.1	161.769	161.121	162.675	2	3	0	0	0	0	1	2	3034.46	474.091	2446.88	3750.02	4041.74	3144.64	162.654	203.193	208.281	215.283	170.234	135.462	483.489	356.055	415.424	491.931	432.381	313.828	544.376	1778.17	276.152	3704.38	519.959	2725.67
281.13	281.108	281.137	227.92	220.478	241.085	0	3	1	1	0	1	0	3	2401.84	2005.43	1850.25	13931.9	20001.3	17615.7	936.903	911.49	923.899	1513.84	1843.32	1944.4	3577.29	1838.48	1100.31	1301.6	1788.56	1703.6	1516.79	2339.35	2367.77	26852.6	25494.1	25008.9
281.131	281.108	281.133	210.106	205.494	213.836	0	3	0	0	0	1	0	3	1509.07	1235.57	1092.98	10321.5	1846.26	13627.3	454.029	401.247	395.013	500.683	483.167	452.461	1114.51	969.394	1098.54	4953.22	1001.47	767.633	1513.17	1435.02	1344.01	16149.9	16474.2	13232.1
281.132	281.132	281.133	196.994	196.842	197.407	0	3	0	0	0	1	0	3	4545.98	2462	3583.03	18329	20754.1	21484.6	873.148	874.88	594.228	902.4	867.209	916.193	2716.75	2729.2	2074.01	9233.97	2216.06	2073.5	3789.75	4029.12	3879.7	22748.1	25192.3	27081.1
281.176	281.173	281.177	717.358	716.295	718.545	3	2	3	3	2	3	3	1	25755.4	8015.15	10103.4	21971.6	15556	21101.2	30226.3	18163.1	22519.9	43501.7	24655.9	24567.1	14313.4	20289.8	14575.5	37226.1	22976.5	15778	59588.7	13246.1	23127.4	21369.4	14467.5	19722.9
281.243	281.233	281.244	834.69	825.782	848.149	3	3	3	3	3	3	3	3	138659	112894	148949	174970	195567	178031	132406	114961	207430	167913	159172	123171	118303	184176	109479	192710	196208	106495	264358	144276	119704	120942	140688	171962
282.083	282.081	282.085	368.934	368.674	369.323	0	3	0	0	0	2	0	1	576.813	1029.23	861.636	5126.93	5764.51	5168.97	325.559	584.677	313.484	722.689	238.478	502.27	775.641	578.108	852.968	6419.32	1072.42	3968.85	1028.73	851.928	1269.55	1064.1	1048.1	1065.09
282.119	282.117	282.122	64.7791	63.7935	65.6262	1	0	0	0	0	1	1	3	965.471	169.427	274.557	158.699	224.103	310.613	2767.74	1400.92	1018.43	223.985	735.909	2789.93	0	244.587	62.2942	777.87	399.948	0	228.531	137.832	4871.89	3761.23	4617	5247.77
282.13	282.125	282.134	144.134	141.993	145.565	1	2	3	0	1	2	0	2	1661.91	368.25	278.224	406.128	1279.89	1352.56	1373.95	1460.22	1149.78	302.272	318.971	211.926	1008.95	273.486	191.262	1091	1356.65	280.26	390.765	412.859	255.571	310.753	1180.76	1340.53
282.172	282.169	282.173	554.435	552.516	556.776	1	2	3	3	3	2	3	3	28435.6	9927.05	15264.8	39446	10430.1	21080.9	48851.4	17251.4	27196.9	56796.9	11547.2	26184.8	32905	27581.9	9781.52	38493.6	22224.8	16173.5	49728.3	16227.2	17412	48740.4	24826.5	21373.7
282.171	282.16	282.174	526.355	524.789	537.367	3	2	3	3	2	2	3	2	24620.7	7568.23	9378.75	34710.7	14659.2	10700.5	28189.7	13345.4	16386.4	30169.9	17917.9	16009.1	18220.2	19611.3	8642	40203.1	10871.5	11657.7	31143.4	6582.49	4502.55	34722.5	5308.58	10962.7
282.165	282.134	282.17	202.097	196.896	209.433	1	1	3	3	1	3	1	1	1512.2	506.012	396.757	258.415	177.903	1598.05	2008.32	1472.35	3371.85	1198.74	2664.08	901.812	266.464	1931.42	253.801	657.585	906.327	1109.48	458.623	1122.77	359.511	481.027	2765.61	104.759
282.165	282.158	282.169	262.038	260.434	270.696	3	3	3	3	3	3	3	3	19621.3	12886.6	22414.3	9920.1	17553.3	18130.4	23962.7	17480.7	28232.7	20139.6	25669.7	18853.3	2535.25	24518.3	15794.1	16231.4	16865.2	19425.2	2078.41	20197.6	17063.4	13566.2	14588.5	18565.3
282.204	282.201	282.205	381.103	380.012	383.462	3	3	2	3	3	3	3	2	7711.55	4526.16	8005.64	3563.79	6224.66	8223.28	7379.79	698.872	7016.37	5822.24	8278.92	7412.07	4909.3	8302.11	4864.11	6781.51	2472.68	5309.34	4582.42	4315.59	5245.97	6200.36	5494.04	606.033
282.246	282.238	282.248	832.945	825.782	844.461	3	3	3	3	3	3	3	3	25471.8	16057.2	35341.7	19094.1	33141.9	27494.8	25054.9	17814.6	33731.8	26263	22443.6	13273	18894.9	41147.3	16778.4	18232.3	37537.1	15738.3	22863.2	37987.7	19874.3	25152.3	22426.7	28145.8
282.574	282.57	282.576	524.532	523.583	525.064	2	2	1	1	2	0	3	1	1878.33	386.905	2607.03	219.473	1230.76	2061.38	35.4205	113.361	1673.12	1762.16	44.5567	116.538	211.351	1460.29	1949.46	251.977	148.467	161.287	1575.14	1564.69	1664.29	29.6377	168.549	2168.18
282.673	282.67	282.675	553.468	551.86	558.133	0	3	1	2	0	2	0	1	5882	2708.9	3233.35	9458.27	3737.55	4851.38	7623.33	1484.37	4380.28	12988.1	5271.02	5072.18	4924.66	4442.51	2785.63	9201.45	2848.71	3831.85	7105.29	3122.57	3100.37	6982.93	4509.18	3142.71
282.944	282.911	282.949	457.559	446.201	459.188	3	2	1	0	1	2	2	2	1625.06	1788.51	3036.02	879.198	3414.25	1999.06	943.495	2980.07	863.9	1161.15	719.343	769.598	703.812	1865.2	852.743	724.422	1420.96	1221.96	641.165	1613.41	658.288	1986.51	876.607	2829.49
283.014	283.01	283.015	52.5999	50.7723	57.1773	0	0	0	0	0	0	3	3	3491.28	2979.33	2998.16	2174.5	2725.35	2683.68	1361.03	1755.19	1188.33	398.132	748.105	1217.6	2843.84	2426.53	2927.95	1625.39	933.81	3397.74	5723.67	9768.09	7089.03	5600.96	8076.5	2764.75
283.023	283.022	283.023	386.458	386.339	387.374	3	0	0	0	0	0	1	0	3425.6	4332.59	2784.72	61.3113	42.1585	125.651	232.215	99.9768	93.7221	118.58	129.849	99.3188	230.288	22.9531	183.63	198.461	141.194	165.596	202.005	181.31	2797.18	0	74.0362	248.078
283.097	283.095	283.101	533.332	532.826	533.838	3	2	3	3	3	3	3	2	3920.24	4921.24	3964.57	107.332	4906.14	5727.69	4025.62	6035.94	6147.77	3699.84	5096.68	4598.38	3856.83	6105.88	5015.91	3840.71	4173.64	3167.03	4349.02	5540.43	5631.75	59.9214	5309.89	5218.43
283.12	283.116	283.123	492.991	492.748	493.709	3	2	3	3	3	3	3	2	7078.63	5530.84	8644.08	8745.66	8397.08	200.252	9130.66	5086.07	4698.45	6553.24	5665.65	5328.79	9668.34	9263.48	9863.82	8347.04	8344.62	5344.24	4586.7	5382.56	7094.43	825.21	6947.96	8083.28
283.117	283.113	283.128	231.544	230.432	233.441	2	3	1	1	2	2	2	3	2976.81	1395.32	3841.93	12091.5	10574.4	12087.2	1070.5	1049.72	1362.15	2393.04	1142.06	1085.02	1087.64	2273.94	3218.21	10656.2	1425.43	4211.45	1642.22	5982.77	4980.4	22340.5	19490.4	20879.2
283.119	283.117	283.131	447.471	446.368	448.021	3	1	3	2	3	3	2	1	1789.05	2336.76	2575.5	3177.17	408.627	209.887	6131.98	4028.83	5123.89	5756.98	5195.08	460.358	7966.71	7518.09	8250.68	6301.18	8203.25	7255.31	258.217	2705.83	2523.77	442.607	671.182	3190.89
283.131	283.126	283.132	30.9902	30.1685	34.2413	3	1	0	0	2	1	1	0	8179.4	15550.5	2202.87	6011.09	0	0	119.63	0	155.636	0	64.3887	0	14493.7	133.971	19795.1	70.3983	0	17299.4	8482.27	143.886	0	96.3604	0	0
283.174	283.173	283.175	782.076	780.59	783.562	3	3	3	3	3	3	3	3	50673.3	40277.1	45744.4	35105.4	44083.6	44943.7	49706.9	34398.6	44750.4	39145.9	43570.2	44010.1	39011.5	47242.5	35434.1	51869	34653.9	38422.4	36410.2	33848.7	37035	36932.6	32641.3	31459.4
283.172	283.164	283.173	164.221	163.682	164.983	3	2	3	3	3	3	3	1	4522.21	5330.57	5113.94	95.7555	3389.46	4269.58	5000.14	4922.85	5418.75	3989.32	2984.23	4867.47	4375.53	4833.09	4875.87	4233.83	2273.68	3979.63	2162.78	3847.27	2436.26	122.316	2653.09	50.5258
283.17	283.164	283.173	185.454	184.983	186.083	3	1	2	2	2	3	2	1	2991.09	2280.61	2467.96	75.49	105.477	2334.08	1715.33	161.325	1948.2	104.782	2458.29	1720.28	1702.46	99.8912	1889.12	3047.84	1805.68	2111.64	117.969	2376.37	2112.46	0	174.821	2038.32
283.174	283.173	283.175	796.532	795.576	797.782	3	0	0	0	2	2	1	2	13278.5	12455.9	11056	9180.23	5153.75	5225.14	8877.61	3794.6	6239.14	9177.6	6326.8	6426.02	13563.4	13806	3669.1	13716.1	11529.3	4737.02	17630.3	4198.56	4800.37	8426.94	11182	10436.6
284.127	284.121	284.131	493.136	486.465	498.925	1	1	0	0	1	1	1	3	835.2	1030.55	768.689	978.611	1111.1	529.32	246.505	303.029	260.452	602.854	435.829	403.407	450.218	1319.82	536.333	1047.73	751.24	579.276	1308.65	2365.8	694.978	2667.65	1231.41	1185.52
284.145	284.143	284.147	208.376	208.014	209.029	3	3	3	3	1	3	3	3	5468.52	3118.51	4965.97	3697.66	3483.82	3978.96	4293.93	3713.74	3288.17	4208.69	3451.82	3903.57	467.858	4219.25	567.931	4999.14	3593.16	4884.69	3418.86	2887.28	4486.7	3316.79	3931.98	2965.35
284.139	284.138	284.142	537.246	536.693	538.242	3	2	2	3	3	2	3	2	6480.17	4382.69	5989.16	739.757	3548.5	4702.99	3604.66	708.593	5566.15	4066.47	3555.97	4043.87	5186.07	3744.72	5173.19	4514.8	3872.64	543.09	5228.08	4910.06	4992.21	241.142	5251.6	2405.51
284.145	284.142	284.147	102.536	101.175	103.897	3	3	3	3	2	2	2	2	5358.6	4029.48	4218.51	1078.4	4817.8	5216.77	3573.34	1977.45	6265.43	3089.92	6008.04	4111.11	739.962	5768.15	3095.27	5139.36	1276.95	528.556	1021.91	2385.96	3461.98	741.301	3101.49	2508.36
284.148	284.144	284.149	279.589	278.941	279.816	0	0	2	3	0	0	0	0	1654.7	2725.22	1395.11	2066.01	1391.14	1704.33	859.554	1143.44	686.312	784.565	892.463	895.262	1524.12	1327.15	1528.94	1303.22	1239.66	1335.96	2483.53	1670.91	2019.66	2252.62	2222.83	2139.02
284.156	284.145	284.161	381.856	380.256	390.953	1	3	2	2	1	3	1	0	2234.69	403.123	485.833	8068.29	4902.34	1930.41	5699.85	336.309	2548.35	619.982	6276.8	6028.77	841.087	3104.12	502.899	11039	3272.65	1786.03	7181.1	176.962	557.485	484.841	329.155	296.284
284.148	284.143	284.181	237.599	236.883	246.085	2	0	3	2	2	2	1	2	1303.29	1021.11	5675.49	4335.64	4910.16	4911.16	2975.14	3109.98	3363.17	2276.77	4630.16	1576.22	4700.92	1329.66	1974.82	1954.6	4526.79	1998.21	3930.62	1757.79	4895.82	2852.94	2163.54	4941.58
284.179	284.175	284.187	781.455	780.478	785.678	3	1	1	2	1	2	1	1	4243.05	4673.32	2902.06	2324.75	2049.22	1775.79	3209.2	1244.62	1616.62	2316.24	2482.16	3881.86	1654.49	1875.02	2409.53	4176.31	1746.6	1792.01	2899.48	3398.74	1468.3	2138.94	1927.79	1449.13
285.015	285.009	285.021	204.177	202.887	205.295	3	1	0	0	1	1	1	0	1895.54	2515.84	3810.08	1229.52	20.2133	42.462	59.9836	137.727	52.5504	14.1461	78.202	142.83	102.135	319.203	2170.16	32.0034	88.3086	991.932	219.383	127.021	1978.42	162.708	17.1766	25.9301
285.13	285.128	285.131	297.333	297.178	297.525	3	3	3	3	3	3	3	3	30468.9	27673.8	29780.9	21624.3	25775.5	25107.3	23700.1	23562	24566	17878.9	23672.8	24555.9	26904.7	28136.1	26248.8	27268.1	20852.4	25022.1	25716.9	29137.8	30807.1	28315.5	34849.7	28662.2
285.201	285.199	285.202	421.75	421.013	422.084	3	0	1	0	1	0	2	0	5627.18	5598.45	3809.32	812.754	532.965	247.635	490.088	3882	577.396	653.698	583.542	738.993	1749.18	756.657	883.317	740.062	684.54	404.103	1450.23	1125.05	5388.72	639.414	969.982	1275.97
285.274	285.27	285.278	917.036	908.91	919.993	1	0	3	1	1	2	2	1	52.3264	1409.92	68.6272	66.641	100.258	208.335	1341.62	2838.75	2391.76	282.165	79.4708	4036.9	37.0198	72.691	3036.18	17.5508	3000.96	1889.34	3645.31	111.937	1994.29	43.4401	1846.15	174.906
286.041	286.04	286.043	407.301	407.147	407.828	3	0	0	0	2	0	2	0	11791.9	4850.01	9079.12	176.809	188.481	287.124	184.016	250.032	239.385	207.088	159.902	72.3949	2774.65	234.916	4450.5	247.997	156.624	230.904	190.865	4002.86	6442.68	360.107	213.7	319.047
286.096	286.095	286.098	530.642	530.199	531.144	3	3	3	3	3	3	3	3	28698.4	24151	32959.1	23201.3	15134.6	9869.16	9492.57	5029.54	6460.5	9929.54	10958.5	8396.8	10530	10709.4	8629.69	9722.84	18821.6	8168.62	16837	23762	20856.3	24264.3	25742.6	24294.9
286.133	286.124	286.14	297.427	296.951	299.52	2	3	3	3	1	1	2	2	2444.25	709.444	3343.27	2939.41	3157.13	2311.83	2114.59	1813.59	2233.7	2369.04	2770.62	1886.53	2552.09	915.795	629.37	3059.73	747.943	849.194	961.317	3729.12	3897.78	1193.73	4092.49	3806.77
286.159	286.158	286.172	87.593	85.2905	89.7714	0	0	3	0	0	0	1	0	234.668	239.526	146.685	158.003	91.6293	121.595	642.501	499.453	829.063	132.02	146.988	44.8377	274.975	155.459	300.365	202.759	200.062	177.206	358.31	698.357	290.277	225.779	321.636	329.197
286.271	286.269	286.275	525.399	522.274	530.616	3	1	3	2	1	1	3	1	2886.15	2855.03	2441.63	87.8448	2648.71	117.671	1739.2	1851.49	2193.31	1890.5	90.1272	2069.24	83.1219	2564.02	178.813	253.661	2461.89	141.834	2060.71	2635.56	2315.34	132.335	153.406	2565.11
286.597	286.595	286.599	530.6	530.199	531.223	3	3	3	3	3	3	3	3	8523	7920.17	10399.2	7655.06	5233.61	2802.52	3235.17	1558.16	2164.36	2562.81	3282.38	2644.78	3201.05	2856.16	2894.94	3568.81	6137.67	2570.16	4248.79	7521.81	6687.06	7152.38	8474.58	6944.9
287.01	287.004	287.012	45.3024	42.4011	46.7281	3	3	2	3	3	3	2	3	6032.33	4603.43	6818.18	4277.35	5532.36	7044.09	21.2221	4378.3	4604.6	2922.13	6306.59	4147.98	5160.58	5903	2781.37	6533.7	4403.11	5235.8	2120.41	29.9954	3169.89	2649.12	3834.07	3782.76
287.057	287.055	287.059	262.606	262.45	263.113	2	3	0	0	2	0	1	3	18824.7	1311.06	11456.1	5767.73	6196.42	5179.57	389.173	719.797	265.013	494.104	609.726	777.377	5726.18	4227.74	795.468	1388.84	949.729	659.461	1814.87	1847.16	9761.72	5428.54	7949.16	5695.39
287.058	287.055	287.059	285.349	284.901	285.522	0	3	0	0	1	0	1	3	3385.8	4284.61	2597.5	4599.61	5683.73	3397.2	1473.81	1267.83	849.129	1940.5	1178.89	1769.96	2812.24	6713.71	3180.8	2639.11	2094.54	2306.52	5188.23	18007.1	4125.32	12197.6	12286.4	7783.11
287.108	287.107	287.113	185.266	184.432	186.26	3	3	1	1	3	1	3	3	7792.07	6198.96	4405.26	4172.24	3835.55	2513.42	1327.89	592.047	487.901	548.332	458.129	2295.2	4155.97	3649.24	3959.75	4385.58	907.901	899.326	15743.3	13950.2	11681.2	16356.2	14606.9	9336.1
287.108	287.097	287.111	244.149	243.385	251.73	3	3	2	2	3	3	3	3	18811.4	47252.6	20046.3	15523.9	7312.74	3906.33	5536.52	2553.98	3162.71	6022.53	2191.76	8037.63	14121	2265.99	27567.2	9858.5	18729.3	19146.3	61200.9	21919.6	50330	7617.52	10378.9	13399.2
287.108	287.108	287.11	60.4866	59.8733	61.266	0	0	0	0	0	0	3	3	262.879	657.662	728.844	417.822	187.688	247.944	648.727	1665.31	1131.43	611.071	472.78	1788.19	568.299	343.695	768.332	361.65	519.554	1064.23	11963.7	5036.95	7920.5	24307.7	25951.5	5937.09
287.144	287.11	287.146	219.29	213.315	220.018	3	3	3	3	2	3	3	3	9881.35	5029.69	4092.38	8982.98	6150.39	5138.82	10326.2	6631.21	5668	9890.96	5691.07	9590.68	5792.79	1858.19	2375.42	10459.1	3839.99	4783.87	7841.32	6104.6	3940.72	7842.11	4090.1	4195.31
287.144	287.121	287.145	302.727	294.614	303.346	3	1	3	1	2	2	3	1	29611.5	45050.5	17975	20124.3	10503.1	10038.6	10854.6	26127.2	1793.85	1787.79	6928.25	12755.8	35617.7	7107.01	21655.6	4453.12	9158.37	24658.1	30167.1	3263.17	22497.8	14555.2	6858.39	9758.16
287.112	287.109	287.141	203.224	196.32	209.096	2	1	0	0	1	1	3	2	3432.28	7877.04	605.642	9235.27	776.324	799.893	570.581	611.899	475.45	579.386	527.766	608.895	935.064	607.845	8186.57	966.265	638.946	1739.36	8161.64	5636.17	12994.2	1220.36	1824.75	3368.15
287.146	287.143	287.148	351.871	351.371	352.279	3	3	3	3	3	3	3	2	12918.7	12156	6996.75	12365.2	5112.5	8744.59	7977.74	5447.64	3732.25	8604.21	6798.96	13000.2	9289.74	7287.63	6818.07	19836	6432.92	4823.82	11294.5	9091.95	7917.86	7332.76	3711.6	2249.9
287.142	287.138	287.145	283.153	281.665	285.378	2	2	3	3	3	2	3	1	48245.7	17876.3	26946	38851.2	7790.34	13653.1	23739.3	19472.2	8640.42	33423.8	12024.6	33098.4	33247.9	11967.1	18084.8	62987.4	22395.8	9211.97	30104.6	21696.2	21615.6	12213.4	12317.7	7707.72
287.179	287.172	287.181	385.032	378.816	391.749	3	1	2	2	2	3	2	2	12917.4	13577.7	6983.53	3392.13	0	386.028	1525.64	11520.5	1664.54	3457.8	728.546	2956.75	12914.2	352.722	9747.19	8485.7	5666.13	7660.21	11170.2	772.216	12890.5	622.864	2487.27	4016.6
287.162	287.158	287.186	596.081	589.769	610.982	2	3	2	1	2	1	3	3	1460.08	2146.1	2438.97	1624.27	2360.1	1742.21	1858.1	1294.06	567.164	1575.45	1237.02	2445.25	3131.12	1210.82	499.222	1341.73	2191.51	1423.53	3684	3152.37	1998.72	2366.76	3202.6	2011.89
287.229	287.226	287.234	324.91	324.391	325.431	0	3	3	2	2	3	3	3	0	0	0	2666.01	1739.58	1825.06	1217.65	1384.12	2211.13	3014.36	65.4161	1667.82	1226.21	1305.2	377.912	1711.75	2626.11	2344.21	2915.24	1526.95	2085.02	2389.83	3107.48	2578.86
287.96	287.958	287.961	262.933	262.438	263.345	0	1	0	0	1	2	3	3	470.473	404.379	377.547	399.231	4275.55	226.361	119.259	93.9597	196.173	101.423	23.9443	164.12	412.951	556.825	194.166	3051.48	305.283	1721.9	1072.08	3128.1	3819.99	1602.21	8141.84	905.436
288.105	288.104	288.106	361.303	361.049	361.574	3	3	0	0	3	3	3	3	31645.1	20615.6	19249.6	16064.6	18844	7165.35	1267.64	871.992	558.786	979.526	907.242	1279.44	122379	68455.7	59571.1	16191.2	9159.77	13084	80187.1	114391	135812	98557.7	226045	70637.6
288.131	288.117	288.133	369.573	369.196	370.243	3	1	3	3	3	1	2	2	6725.85	6597.5	7200.9	1072.61	944.291	3672.29	9942.52	7187.52	9654.88	4884.32	9517.22	8826.12	6880.18	7769.6	6692.05	970.49	6005.52	607.081	624.981	5325.61	5320.07	3071.73	2376.19	1047.08
288.113	288.111	288.115	243.991	243.68	244.253	2	0	0	0	1	0	3	0	860.427	6076.89	1819.55	951.579	806.507	720.394	611.142	524.456	411.88	528.808	386.261	640.42	686.713	963.433	3353	853.421	824.979	815.15	6115.15	2321.52	6464.13	1266.28	937.606	833.652
288.252	288.251	288.253	590.611	590.015	591.356	3	3	3	3	3	3	3	3	46356	25749.3	23077.7	22552	20420.2	24524	21686.8	15076.4	8462.3	17909	21334.4	16168.4	20080.2	18081.3	14359.5	24089.4	17009.2	15941.6	19595.3	15906.9	18295.8	19313	18577.4	19250.5
288.288	288.286	288.29	507.101	505.337	517.378	3	3	3	3	3	3	3	3	6435.46	10006.7	8002.49	7631.49	7239.28	6382.05	9199.68	9372.96	10288.9	8723.21	8279.2	7874.31	7612.55	9142.55	8317.61	7930.1	7298.22	8027.34	16791.7	8292.64	8839.81	5865.79	8724.35	9545.4
288.566	288.559	288.568	34.1808	32.0506	41.4484	3	2	3	3	3	1	2	1	33720.2	42167.3	43148	2491.1	0	18107.2	72290.4	105102	78933.1	2489.74	21708.2	102268	55342.8	9247.1	43088.9	71.414	0	55805.3	15825.9	39.427	17210.2	60.3109	0	8999.64
289.032	289.028	289.037	86.8429	85.0516	89.0978	2	1	3	1	3	2	0	0	1096.14	1670.82	351.672	241.548	1405.51	223.277	626.459	1224.13	1629.68	888.443	219.495	599.02	1401.87	1559.81	1492.41	222.602	895.917	1524.7	881.33	647.343	755.144	476.768	852.886	597.063
289.068	289.06	289.093	34.5177	32.5558	40.6747	3	0	3	3	3	3	1	1	7177.79	9331.43	11446.8	53.2267	72.7812	0	17007.6	25019.4	14169.8	2009.46	4182.5	25759.8	12414.3	2060.96	6674.67	2231.6	2400.42	12427.3	2522.77	97.7245	181.535	163.429	0	2860.11
289.124	289.118	289.126	197.38	196.512	209.044	3	3	3	3	3	3	3	3	81588.7	80411.1	45312.7	104470	29266.5	27732.3	56460	28167.7	14656.3	34906.2	28883.6	114070	78797.9	18712.5	45435.9	78907.8	25735.7	14763.6	88062.2	88975.7	26737.3	50948.7	25342.1	17493.1
289.149	289.146	289.155	620.887	617.139	632.074	3	3	3	3	3	3	2	3	27671.5	40552.1	21850.4	54815.8	43221	52356.3	49833.9	9024.56	51741.6	49974.5	50831.3	39998.2	42439.6	61265.3	33665.3	46028.5	47445.5	43071.3	29228.3	46658.4	39106.6	54411.6	32160.1	40806.3
289.109	289.107	289.139	361.253	361.012	369.437	2	1	0	2	3	1	2	3	4034.86	1414.6	1808.41	2247.82	1815.69	1873.14	1433.26	1208.5	1075.93	1008.64	1019.61	1312.31	17917.3	8867.55	8869.59	1785.02	1481.28	1319.12	11883.6	1292.81	18105.6	14053.9	33032.6	8195.61
289.17	289.162	289.173	506.207	496.316	508.626	2	1	0	3	1	1	0	0	3373.99	2662.01	3184.33	4309.14	4042.53	4461.57	3564.67	1918.84	2047.11	5936.65	4598.58	6171.62	5667.63	2316.7	2277.6	4132.92	1833.12	2742.41	4066.91	2185.1	2558.58	4997.13	2734.2	2418.44
289.161	289.159	289.162	226.448	226.145	226.726	3	3	3	3	3	3	3	3	146609	121469	69296	136004	91066.1	86665.7	127932	84826.3	54440.7	114475	83038.8	133925	106298	73309.1	74452.5	171932	83028	65207.1	128061	100064	91187.6	162226	82290.6	68396.8
289.165	289.158	289.174	636.052	632.354	639.346	3	1	2	3	2	3	2	2	7584.64	7062.56	5559.84	18974.7	13327.3	4443.4	19708.9	4341.79	5855.37	16407.5	7779.91	6930.82	12783.3	6399.08	2596.45	10753.5	3882.18	6331.75	21150	2937.97	3531.63	19115.3	9772.4	6988.57
289.183	289.182	289.184	795.697	793.267	799.049	3	2	3	1	3	1	2	0	33909.6	26342.6	27264.1	25515	23891.1	29578.5	35337.3	16534.2	30466.6	29739.3	30519.9	18640.3	31951.1	29736.9	10843	28449.5	14859.9	26186.1	28366.3	21611.6	16875.1	28293.6	16441.3	17018.4
289.57	289.566	289.573	34.1583	33.3448	35.9559	2	0	3	1	0	1	0	1	3356.28	3640.33	18.2076	55.9212	52.2268	0	7964	13532.7	4514.63	8.08489	76.8795	14736.5	46.8408	93.4579	27.2667	58.9485	96.3585	5945.75	44.4898	14.8272	68.7091	49.8711	0	992.984
290.072	290.07	290.073	418.744	418.34	419.054	2	2	0	0	3	0	1	0	7993.3	632.025	2736.57	1946.63	637.289	918.359	184.395	449.314	338.491	160.722	422.507	313.548	689.634	909.428	5601.11	416.798	486.616	623.675	579.47	598.638	1335.87	932.992	513.743	867.03
290.084	290.062	290.086	44.383	35.387	50.2679	0	0	1	0	1	0	3	3	69.7745	9.43136	126.463	79.2132	137.982	75.8034	0	1813.38	42.7935	99.3859	60.0083	17.5199	15.1577	802.819	67.3502	119.894	50.2082	77.1162	2584.83	2913.59	3078.35	5320.85	4514.78	5880.06
290.127	290.125	290.131	197.323	196.421	203.879	3	1	3	3	3	2	2	1	10633.3	11797.5	6385.39	10597.7	718.871	599.855	5134.2	3619.14	1762.77	2436.36	3308.48	8989.01	5646.01	1958.59	3732.37	9316.01	630.009	2174.78	939.59	7445	3981.66	6080.85	1110.06	729.463
290.101	290.083	290.108	361.141	353.145	361.638	2	1	0	0	3	1	3	3	2390.81	1949.59	865.857	1171.88	2532.04	829.441	608.384	513.193	486.753	887.498	483.103	607.075	13341.2	5375.19	5380.71	861.17	805.571	1251.8	7678.88	10576.1	12655.7	11287.7	21676.9	7686.43
290.129	290.123	290.132	369.4	369.023	369.847	2	1	1	3	1	0	0	1	610.489	1515.71	2572.72	716.73	1455.56	403.654	268.355	1772.49	284.579	2078.38	3120.92	2382.25	411.745	2700.38	327.105	615.532	382.33	589.404	763.772	775.507	533.754	1125.23	446.924	510.002
290.164	290.162	290.165	226.461	226.112	226.87	3	3	3	3	3	3	3	3	19215.5	17548.9	8331.02	16588	12027.9	10563.9	17136.8	11433.7	5820.98	13974.8	10119.1	17402.7	12525.2	8354.73	8892.01	23345.8	11233.2	9769.7	17649.4	13855.1	11039.8	21055.5	11661.4	8952.4
290.153	290.151	290.163	622.575	619.025	634.325	2	1	3	1	2	2	2	2	2623.21	915.241	3136.44	6168.56	5981.91	3495.73	6110.63	4363.38	4133.83	6606.26	3686.15	4224.63	4349.43	3425.52	2452.45	5900.87	1673.99	2167.34	3825.84	2204.14	2216.14	2395.07	3561.75	3716.3
290.266	290.262	290.268	511.516	510.236	512.281	1	1	1	1	2	3	2	1	32.7364	52.8503	2446.34	1334.73	134.264	64.4035	39.8131	2100.61	60.0326	80.4577	1851	42.7579	1078.93	2211.54	25.5475	1495.82	2391.88	2129.5	0	2719.93	2640.29	64.3256	1373.37	95.23
291.11	291.106	291.122	193.414	192.825	197.38	1	3	3	2	2	3	3	3	2872.25	1767.91	1145.05	6732.05	4814.21	5032.43	6687.2	1291.96	3039.91	5745.85	475.817	7541.86	4138.7	2495.88	1158.11	9748.4	3406.94	2103.3	6675.2	5161.21	3647.22	9929.82	2781.65	3577.04
291.12	291.117	291.129	326.51	326.082	329.286	3	3	2	3	0	3	3	3	5173.83	4857.11	6905.5	7875.77	7366	5427.45	3711.15	3966.43	1221.51	6403.48	5746.19	7644.49	1946.65	1495.75	1897.1	5250.46	4436.37	4041.43	3875.18	3285.63	4470.85	8066.82	7134.65	8257.46
291.119	291.113	291.121	315.303	313.398	315.637	1	0	1	3	1	1	1	1	4645.54	1786.41	1871.26	15727.1	17473.2	19433.6	1870.27	3603.74	1330.84	3552	3675.36	3565.33	1698.43	1964.85	2552.17	1744.65	3029.02	2722.18	2556.5	2451.47	3514.44	20525.9	23508.2	9820.21
291.119	291.118	291.12	293.725	288.866	293.94	0	3	0	0	0	1	0	3	5487.76	3814.63	3957.72	49226.9	53899.1	38134.5	3072.43	2550.47	1771.72	3589.14	3313.28	3368.73	3421.09	3104.85	3867.47	16762.9	4070.79	4758.06	3327.36	3931.79	4381.77	65760.7	45918.2	68641.9
291.119	291.118	291.152	261.028	260.568	265.944	1	3	0	0	0	0	1	3	5036.99	2709.68	3097.22	15994.2	16376.1	15644.3	668.894	783.608	652.449	747.436	956.477	1118.31	2537.5	2529.6	2939.05	2267.43	2298.81	1654.82	2054.28	1060.48	2507.6	33232.9	23750.6	21171.6
291.16	291.143	291.165	411.608	398.088	414.506	1	0	0	3	2	0	2	1	733.029	610.654	2144.16	888.975	1183.71	367.452	404.621	525.442	103.154	15894.1	5644.61	3014	832.215	1347.95	891.934	531.016	609.536	0	7830.79	1806.94	653.715	2249.87	1577.96	1617.4
291.168	291.158	291.172	210.959	210.78	212.464	1	0	0	0	0	0	1	3	79.5289	64.0205	2217.8	35.7023	19.2077	121.279	117.559	72.437	78.8701	23.5724	109.243	75.835	165.339	29.339	123.508	0	65.0043	58.5822	171.546	106.9	1099.3	1155.91	709.385	2147.44
291.248	291.245	291.249	616.7	614.439	620.263	1	0	2	2	3	0	1	1	1653.88	1403.15	3965.81	1692.12	1273.39	854.491	3164.09	1290.75	2955.83	2759.79	3985.8	2556.48	2760.7	3504.12	3187.13	1707.15	1162.81	1157.19	2165.94	3076.48	1156.98	1753.54	1398.23	2171.31
291.58	291.576	291.584	524.366	522.662	525.608	3	1	2	1	1	0	1	2	1892.14	1480.06	1144.03	247.063	1220.99	145.943	910.641	116.032	575.771	203.353	165.402	1132.05	188.162	1355.12	218.076	69.1529	112.112	166.364	207.355	1561.41	207.846	1162.56	254.327	1823.84
292.122	292.12	292.125	293.659	292.235	293.94	0	2	0	0	0	0	0	3	2050.31	1664.77	1658.99	4337.01	4542.35	6313.06	1090.09	1045.25	826.213	983.146	997.25	1009.53	1234.67	1539.19	1671.68	2212.93	1611.4	1228.14	1509.5	1717.84	1361.03	8850.45	3621.84	9278.95
292.152	292.145	292.154	334.579	331.711	337.11	2	1	3	3	1	3	0	2	1961.05	1058.02	2360.67	2264.54	1907.84	1993.04	5665.67	1823.59	2002.57	7495	2347.9	2742.76	1319.18	1741.58	971.833	7212.79	2401.19	1519.35	1667.32	1556.01	1312.8	5691.7	2375.56	1694.6
292.522	292.52	292.523	247.996	247.771	248.324	3	0	0	0	3	0	1	0	5698.5	1442.79	3883.45	225.73	182.393	157.676	136.478	25.6009	94.3712	135.405	50.5892	119.259	4053.36	2926.41	2566.58	70.0656	216.607	101.347	230.588	67.4247	1863.29	259.137	230.27	181.179
293.051	293.048	293.052	196.657	196.047	196.846	1	0	0	0	0	0	3	1	1300.26	1782.78	2976.81	3185.49	2669.26	1583.46	132.115	285.823	268.987	148.608	346.07	229.387	1122.07	1435.24	1326.36	1558.83	1260.27	1143.87	2315.62	4099.81	8065.72	2466.08	2635.43	4058.3
293.096	293.089	293.098	201.764	199.935	205.824	3	3	0	0	3	3	3	3	8249.27	7455.35	5629.85	9027.35	9112.67	5618.8	378.647	431.498	296.878	394.071	494.846	499.046	7461.55	5917.47	5519.53	6819.19	6519.75	4531.3	9358.38	7947.39	9776.75	8031	10432	5563.87
293.09	293.087	293.091	162.138	161.531	162.595	3	3	0	0	3	3	3	3	22725.9	17900.7	21580.4	24304.5	21750	18958.2	235.754	384.457	434.009	326.421	256.574	183.33	11587.5	13277.6	14600.4	16172.3	14083.6	13542.1	18233.2	22943.8	23243.2	22702.9	20920	20154.1
293.092	293.09	293.129	233.141	232.843	243.572	3	3	1	0	3	2	3	3	7466.4	7755.68	6109.03	6924.13	7642.9	5171.17	716.213	1827.64	401.561	557.232	618.672	592.842	4520.11	3651.16	5802.8	4624.71	2754.2	3684.4	8847.63	15573.9	16799.3	16555.5	12142.1	11982.7
293.139	293.134	293.143	274.698	273.909	278.789	2	3	3	2	2	2	2	3	2883.13	2040.28	4539.05	29931.5	36174.9	34413.4	4693.65	4243.12	3264.08	4178.85	3369.11	1633.15	5705.37	3471.42	1413.27	20026.6	1949.81	2503.21	2017.14	3487.25	3271.28	41049	38615.6	48269.8
293.188	293.185	293.192	202.746	201.777	203.174	3	3	2	2	2	2	3	3	9118.2	10910	9948.73	13015.2	7687.64	6136.43	2099.17	2309.27	145.235	163.716	1900.21	2701.94	3834.05	172.784	2737.92	2656.19	2453.35	42.4432	10276.4	12358	13512.2	15847.1	13460.2	10362.4
293.191	293.173	293.195	528.184	512.904	537.507	3	2	3	2	3	2	3	0	26472.2	1178.62	7478.2	22649.8	23181.8	13622.7	3450.19	1538.69	16947.8	48186.3	17548.3	16179.3	19240	9095.44	1240.11	41836.9	11622.6	8682.74	26162.3	3606.3	1796.81	23144.7	15040.2	14174.2
293.184	293.173	293.189	407.92	407.301	410.106	3	0	0	1	1	0	1	1	3200.27	4182.94	2715	5233.53	4711.14	4405.99	3100.26	3423.94	2035.74	3528.2	2240.95	2660.53	3143.08	2772.76	1859.49	4389.35	2336.33	2564.01	3408.15	1909.77	2241.47	8323.69	4783.33	5379.81
293.691	293.689	293.694	202.533	202.024	202.968	2	3	0	2	1	1	2	3	80.8666	3155.56	3362.88	2614.82	3635.56	1942.37	115.562	138.395	38.4134	836.409	38.7637	1014.41	194.794	51.2811	1087.01	105.417	1296.6	74.4459	3968.12	192.404	4258.67	4168.71	3180.25	3130.18
293.924	293.919	293.931	621.806	618.132	628.836	3	1	2	1	2	3	1	2	1676.19	4059.75	1874.45	318.892	1792.08	329.41	3309.96	2199.48	272.284	3912.52	253.821	320.806	845.175	577.272	1620.04	3927.06	1280.01	1984.28	2338.11	305.348	719.136	3069.03	3918.84	334.325
294.029	294.023	294.034	33.6821	30.4937	35.0745	1	1	3	1	2	1	2	0	94.4003	11240.5	30.3451	8.08471	2336.43	0	6036.59	15828.5	5052.49	32.3391	16.1822	8488.69	1244.7	45.2126	9205.94	26.6076	84.2563	8915.61	3215.36	2585.21	61.9742	63.3502	0	13.1383
294.091	294.087	294.095	162.212	160.812	163.166	1	1	0	0	0	3	1	2	210.916	247.672	1650.43	310.468	2169.21	275.826	143.475	121.306	179.31	187.368	180.669	180.964	158.686	206.012	184.811	799.33	1501.19	1265.82	397.045	1503.89	252.569	279.408	2055.7	2020.38
294.202	294.198	294.203	676.969	676.39	677.82	3	1	3	1	2	2	3	2	4893.47	12386.7	3555.47	4809.67	2735.33	3136.98	8924.37	10975.4	4215.63	5937.75	2480.61	6980.8	6010.02	2977.12	7746.58	5641.34	4526.76	7033.7	9054.6	2899.92	7069.28	3741.03	3677.75	2755.99
294.198	294.193	294.201	710.832	710.171	711.418	1	0	2	3	0	0	1	0	5517.77	2651.83	4826.31	5327.02	4216.58	4075.32	3656.43	2785.68	5035.84	7013.15	4631.82	4443.28	6033.56	5050.31	3626.28	5432.59	3848.52	4631.65	11247.7	1634.46	4695.82	5635.01	3884.83	3109.01
294.941	294.94	294.943	457.287	456.775	457.611	3	3	3	3	3	3	3	3	18542.2	17392.6	15997.2	16710.2	17523.8	18894.4	21210.9	15042	16198.1	17790.6	18155	16400.6	17915.8	17381.1	17723.7	20017.5	15055	20126.1	16172.1	16379.1	19223.6	16915.7	17075.9	16910.9
295.012	295.01	295.014	269.931	269.327	270.201	3	2	0	0	2	3	3	3	7681.5	3863.37	4302.14	97.3223	4602.05	1493.81	0	66.3483	48.1931	71.3903	0	33.3597	4157.93	319.776	4048.86	4619.94	3678.19	3769.46	5558.14	8768.45	10754.2	4807.46	4461.93	8662.59
295.086	295.082	295.089	582.454	581.278	583.109	3	2	0	2	2	3	2	3	4227.96	3396.49	3041.52	4994.95	3001.62	303.533	111.084	89.4496	37.7804	39.3783	969.852	1254.62	0	2039.2	1610.86	3088.75	2533.17	1902.14	0	3317.87	3590.29	2107.71	3526.25	3169.35
295.09	295.083	295.096	534.057	532.653	535.448	3	1	0	3	1	2	1	0	1925.89	2070.56	2116.02	343.829	392.02	1527.84	290.966	232.331	235.171	1809.61	1907.19	2821.19	197.876	483.299	2068.17	2229.78	355.019	1746.8	169.933	2275.15	479.367	290.535	361.984	450.722
295.146	295.133	295.148	279.297	268.046	280.846	2	3	1	3	2	2	0	3	5846.97	1883.74	1282.52	10091.6	15499	17241.3	3907.83	2849.79	789.694	3303.09	2925.35	3453.24	1289.29	4170.1	1303.34	9217.2	5682.41	6436.36	3767.38	4486.45	4523.76	18515.3	19412.3	17028.6
295.12	295.114	295.143	237.992	235.602	245.598	1	3	0	2	1	2	1	3	1927.07	1563.54	1907.93	56029.2	60823.2	61282.1	833.39	544.743	449.501	4603.23	5830.08	1078.18	1140.3	828.317	1487.52	29830.2	1872.92	3890.65	1784.31	4080.77	1837.12	83168.6	86538.2	85260.3
295.116	295.114	295.155	251.667	248.984	253.202	1	2	1	2	1	0	2	3	1768.76	1755.41	3302.67	23746.2	25263.5	8123	1785.85	785.192	926.704	2284.32	3341.5	1669.03	1977.41	1628.27	1813.1	5297.58	1981.97	2109.87	1588.71	2193.48	1743.68	31513.4	23728.8	31414.6
295.162	295.158	295.165	192.395	191.735	192.953	1	0	0	0	1	1	3	3	269.676	260.437	1833.51	0	81.5193	0	248.595	176.095	55.9379	121.263	69.1181	65.716	1564.13	243.508	332.631	56.9052	1245.55	109.107	5327.82	6187.44	5734.23	4171.5	3988.18	4019.88
295.19	295.189	295.191	540.933	540.566	541.359	3	3	3	3	3	3	3	3	15708.5	19300.8	19699.9	13882.5	14001.2	16129.7	20527	15797	10540.4	18393.5	18342.8	17005.7	12500.2	10915.7	12086.2	14920.7	13289.3	9900.77	15444.4	13695.7	15913.7	18205.5	18766.7	14839.4
295.19	295.188	295.195	582.42	581.284	583.071	3	2	2	1	3	3	3	3	8060.33	6553.23	7196.35	9961.11	8968.12	3198.37	5506.47	6045.98	3264.2	4880.27	3052.51	3359.33	3383.7	4577.94	4721.48	8315.3	5012.61	5175.87	11319.2	5957.67	6564.76	5979.24	6113.83	5367
296.061	296.054	296.065	743.489	741.674	747.544	1	0	1	3	1	0	3	2	75.314	62.9646	986.677	24.9076	248.424	360.6	92.4851	446.645	138.945	1306.92	2145.68	700.364	1246.23	0	258.817	149.51	246.466	131.432	1812.72	1661.72	1384.88	1081.96	847.542	83.3462
296.097	296.094	296.098	68.0685	66.2719	70.1261	0	0	0	0	0	0	3	1	1362.87	2168.42	1322.21	487.132	384.777	839.5	905.612	5575.21	2169.16	365.772	483.794	5206.39	3511.11	431.458	2726.03	457.688	422.081	2546.7	5866.47	1253.15	4973.24	455.186	757.077	1362.94
296.151	296.149	296.153	274.553	273.582	275.227	3	3	3	3	3	3	3	3	7181.01	5542.66	7577.56	7745.86	8330.77	7960.11	6039.39	5231.05	8673.46	6692.96	9035.66	7642.37	7288.79	7128.29	6951.93	7597.14	7170.86	7516.92	5517.83	6596.34	2049.76	9375.68	7576.96	6648.72
296.124	296.112	296.156	235.935	225.265	236.983	2	3	2	0	1	1	0	3	766.951	948.929	771.638	9082.15	8984.43	4998.35	532.46	253.186	487.904	278.901	186.49	412.284	1641.48	390.046	395.132	490.743	738.485	550.177	725.814	833.98	543.76	10025.9	11162.5	11386.3
296.151	296.148	296.152	258.664	258.209	259.105	3	3	3	3	3	3	3	3	8408.53	7715.01	8538.36	6951.46	8641.54	6924.18	8390.36	7062.94	10254.6	7109.6	9285.47	8797.6	8008.73	10088.6	6525.46	8453.15	7756.09	7061.04	6222.87	7554.46	8287.72	7777.62	6600.48	6884.15
296.181	296.176	296.184	289.088	288.853	291.43	3	3	3	3	3	3	3	2	5499.84	5493.12	6555.42	3555.93	4577.41	5707.53	6704.69	4941.94	7389.18	4149.26	7441.79	5693.09	1998.05	6947.23	4702.85	4051.04	3648.02	4932.36	3770.69	4116.64	5145.96	5118.31	2735.81	3359.73
296.184	296.183	296.187	816.109	815.401	816.723	3	3	3	1	2	3	1	1	19045.1	20552.4	19566.2	31489.8	19976.1	16090.5	24402.2	13252.4	15867.3	19997.5	11089	22475.5	19530.1	10932.3	13455.4	39584.2	16988.5	15427.5	19966.2	7631.73	17335.9	17886.4	11356.8	13425.7
296.184	296.179	296.187	582.562	580.614	587.932	1	3	1	0	1	1	2	1	10906.5	9018.12	6244.86	19670.6	7021.9	7356.04	13313.3	10228	3400.43	16555.9	8532.01	10820.1	10354	8649.4	9233.13	15467.7	9064.39	10249.4	14577.2	6198.46	2683.59	14306.4	8209.87	8974.55
296.253	296.249	296.255	503.067	500.749	504.016	3	2	2	3	3	3	3	3	3782.95	4097.9	5049.57	1470.35	3027.5	2988.16	1436.81	4264.45	3650.99	3525.68	3601.89	2332.72	2647.22	4831.68	5009.98	2683.62	4546.47	5127.62	2406.85	4196.53	4883.8	2877.77	3320.18	3636.87
296.651	296.649	296.654	258.523	258.083	259.257	2	0	3	3	3	3	1	1	2151.41	2062.5	479.917	479.496	305.348	292.846	1982.24	2276.7	1615.2	1883.4	2198.11	2370.78	1387.02	2244.08	1123.23	1660.16	1830.92	2050.61	529.965	1450.63	651.648	544.175	1692.68	533.224
296.937	296.936	296.938	457.238	456.934	457.701	3	3	3	3	3	3	3	3	15238.1	13027	15655.1	14025.9	17526.8	13108.7	17521.2	12553.3	11154.3	12273.8	14662.2	14337.5	14759.3	14484.7	16287	11592.8	15407	14338	14205.2	13840.3	14949.6	13568.3	14015.3	13726.7
297.029	297.027	297.031	177.854	177.521	178.096	3	3	3	3	3	3	3	3	22639.3	24240.3	20543.5	17230.4	21943.3	20021.1	22800.7	22066.4	23397.5	19304.3	23407.9	23526.9	21907.3	25105.5	21451.8	21840.6	20196.8	24115.9	16632.9	18926.3	21087.8	18303	19171.6	18135.3
297.091	297.088	297.095	159.645	158.164	161.145	3	1	2	0	1	1	3	2	2946.23	2444.37	3715.49	6055.55	1146.25	744.367	1776.66	769.29	1380.95	539.214	654.145	542.449	523.066	1238.44	466	646.561	687.939	1634.84	2776.88	4001.79	1696.56	4066.75	925.122	3057.07
297.129	297.127	297.131	230.745	229.85	230.99	0	3	1	0	0	2	0	3	2576.19	2028.72	2300.95	10943.4	21221.9	22391.8	869.076	1115.09	507.185	1262.48	1586.61	1547.56	1737.21	1564.46	1879.12	11651.6	1173.25	1662.02	1470.53	1824.65	2418.68	23487	23497	21149.3
297.092	297.089	297.119	368.738	363.836	369.323	0	3	0	0	0	2	0	1	327.089	502.032	684.718	2555.64	4073.04	3791.25	216.077	458.776	243.048	236.493	338.677	285.591	447.435	291.245	528.4	4355.39	458.255	608.35	413.26	464.765	856.835	845.368	224.114	1121
297.129	297.128	297.132	207.04	203.541	208.167	1	2	0	0	0	1	1	3	518.491	193.012	823.076	12563.6	659.412	12183.9	195.431	270.783	232.79	283.246	389.426	248.03	554.884	335.363	401.567	4038.35	471.636	539.631	352.907	419.53	2571.81	17216.7	13823.6	18382.3
297.161	297.145	297.167	261.579	258.724	266.63	0	2	1	0	0	1	1	3	418.39	364.83	79.6073	3909.44	0	4399.13	720.572	1386.67	417.548	432.486	149.067	443.19	351.949	407.448	171.32	2639.31	56.6046	0	839.778	163.202	229.641	5206.28	4261.7	6304.62
297.174	297.166	297.177	197.582	197.323	197.847	2	1	3	2	2	1	3	0	192.484	3144.55	3219.34	3182.54	128.436	232.449	4304.84	3484.86	5680.81	3313.99	121.072	3191.79	333.063	5028.04	2298.4	207.435	2764.28	269.441	2737.79	4157.79	4412.85	244.055	52.8466	63.6522
297.183	297.163	297.19	476.92	466.437	478.572	3	3	1	2	1	0	1	0	2456.6	21040.8	1514.87	12228.4	3900.84	5169.01	4087.61	1951.1	1889.38	9348.8	1518.64	2507.36	2594.11	2033.53	1762.86	3864.1	1850.97	1780.68	3422.23	2024.26	2503.46	4053.63	2423.92	2126.87
297.237	297.231	297.239	794.422	793.192	795.754	2	3	3	3	3	3	3	3	6040.23	59130.6	52857.3	16557.4	23520.9	17042.8	21759.6	54179.3	21755.8	9664.6	17650.8	24625.2	58892	25228	60461.3	27118.1	22068.4	41990.6	64385.9	34056.2	58168.6	18562.1	26660.4	22116.6
297.239	297.239	297.24	714.208	712.801	716.674	3	3	3	3	3	3	3	3	1.21796e+06	1.02324e+06	1.26812e+06	999480	1.02519e+06	770626	837106	720790	874286	737897	990523	888710	757394	1.31911e+06	761731	829138	835628	806484	741482	1.17867e+06	753698	1.05845e+06	1.03562e+06	1.06042e+06
297.239	297.223	297.24	727.381	724.728	737.81	0	2	2	3	2	3	2	1	10251.3	7321.14	6970.79	12805.4	168361	350227	14074.5	333270	412984	164825	250508	217016	313658	5022.54	6075.95	347012	362115	237291	14581.9	3996.15	314822	13615.8	4335.07	8758.1
297.992	297.989	297.994	203.922	202.568	204.57	2	0	0	0	3	2	2	0	3906.41	4133.76	2715	1506.44	2538.27	2293.39	2424.91	2519.37	2811.36	2093.6	3175.3	2284.83	3605.5	3553.04	3270.32	845.47	911.282	2159.81	2194.07	3503.76	5309.62	1748.93	1965.35	2394.88
298.031	298.028	298.034	177.774	177.502	178.333	3	3	3	3	2	3	3	2	3491.24	3896.54	3360.77	2732.07	2596.83	3173.63	2079.1	4051.51	3867.89	2654.79	3269.32	3133.68	3507.18	3419.57	178.849	3504.99	2769.37	3094.45	2103.22	2881.44	3571.9	1849.2	175.429	2053.07
298.125	298.122	298.126	164.828	164.15	166.198	1	0	0	0	0	1	3	0	1778.52	385.689	210.452	391.028	292.924	289.349	283.583	240.556	191.715	209.921	122.37	362.21	222.353	179.426	451.757	302.329	267.858	1069.17	6544.49	4405.96	3384.35	272.046	382.77	362.439
298.161	298.159	298.162	250.527	250.291	250.866	3	3	3	3	3	3	3	3	30682.3	22802.1	27476	23914.9	27789.9	28720.5	28582.5	25279.6	28799.3	22203.9	31281.8	27711.5	23587.6	31089.1	25161.5	27692.7	22943.3	25300.1	19371.9	23820.9	25488.5	23998	21782.2	24939.5
298.161	298.158	298.164	291.294	282.329	292.122	3	1	2	2	2	2	3	1	3164.3	2908.15	3619.7	2949.96	1553.37	931.874	631.101	4805.43	2891.98	4046.74	414.391	5222.75	4287.86	711.204	3968.28	1596.68	4134.84	4789.1	2956	3598.28	4120.64	1255.41	1100.4	2617.84
298.242	298.242	298.244	714.79	711.942	716.8	3	3	3	3	3	3	3	3	124091	187492	170076	138386	178554	215630	125503	152273	151953	123450	113923	160558	186213	146957	135931	161276	151387	144866	108503	129983	148970	193741	154492	187930
298.242	298.234	298.244	725.799	722.095	734.308	3	2	3	1	2	2	2	1	97464.4	2202.81	67021.7	35444.1	41941.3	3571.89	25938.3	33954.1	62201.7	6297.01	57486.9	3915.56	4165.94	62216.6	37449.7	5097.77	54011.8	38138.9	78502	93177.1	3033.25	5511.12	37225.9	3206.55
298.241	298.235	298.243	794.655	793.335	796.88	3	0	2	2	3	3	3	1	7943.09	10865.5	9166.74	2358.55	1344.9	1510.75	2548.7	8874.09	3236.22	2862.23	2178.44	3494.64	8368.72	3699.92	9692.73	3808.04	5012.06	6168.5	11351.3	4975.39	9046.11	2375.41	1920.01	4187.9
298.933	298.93	298.939	457.279	456.519	458.593	3	3	2	3	3	3	3	3	4438.63	3849.55	4216.5	5573.33	6565.81	7061.01	890.16	4369.76	4723.39	5365.06	5371.29	4640.3	5977.91	4897.1	6757.86	5735.98	7056.03	6870.95	5845.42	5546.05	5119.7	4593.65	4720.31	6027.71
299.005	299.001	299.011	203.911	202.568	204.405	3	2	0	0	3	3	3	0	10996.7	9650.29	10175.3	2821.28	874.79	1458.59	820.763	892.65	776.333	738.354	841.566	1195.38	9981.87	4155.27	10506.4	1781.53	3022.89	2890.94	4578.45	11769.8	10509.8	783.091	843.459	653.542
299.008	299.006	299.014	386.319	386.198	388.405	3	1	0	0	1	0	2	0	5684.47	6521.15	4196.89	880.766	74.5105	193.087	138.845	177.046	225.225	240.53	206.449	249.52	299.669	181.246	1250.34	131.401	128.707	148.751	100.15	2641.72	5575.32	116.24	108.007	86.1603
299.037	299.034	299.046	75.166	68.5419	79.245	3	0	0	0	0	0	0	0	570.162	563.766	1715.76	653.712	580.903	614.971	347.608	824.755	564.016	523.302	380.681	466.368	987.068	466.395	739.33	281.407	305.014	788.903	1416.07	1303.82	966.718	792.467	1059.46	1023.6
299.111	299.107	299.113	404.1	403.791	404.601	2	0	1	0	3	2	0	0	3817.41	953.25	3490.65	820.075	1118.43	822.662	270.272	3829.43	309.639	306.831	478.602	490.404	4005.73	1123.79	3648.94	1841.7	591.731	2109.96	1179.3	755.635	709.696	1005.38	1192.2	1042.28
299.145	299.143	299.147	380.879	379.497	381.32	2	2	1	2	2	2	1	3	1065.1	2757.83	1622.51	3376.59	1137.21	1128.91	620.439	1050.22	1812.39	3414.68	699.764	1233	2657.6	2105.16	1113.24	956.419	4822.06	1612.41	1614.27	5374.94	1908.25	3022.78	2612	4268.44
299.144	299.141	299.148	209.22	206.062	210.324	2	3	3	2	2	1	2	0	11888.1	976.613	12779.2	2548.69	9635.29	8500.49	6299.09	4688.49	5399.22	1008.43	14315.8	2131.89	1010.58	6757.05	4160.22	12546	1124.84	1106.55	1131.53	5168.56	14260.8	6076.66	5680.08	6277.91
299.163	299.161	299.175	697.423	696.555	701.81	3	3	3	3	3	2	3	3	18530.5	24520.3	18077.2	8630.54	7221.91	7650.21	7347.81	16010.7	6042.27	6081.6	5488.38	6950.39	15977.4	9143.11	21036.5	10390.7	2398.6	15904.6	12732.5	13403.6	22836.4	8551.87	11934.2	7917.25
299.164	299.162	299.168	666.016	665.296	666.782	3	1	3	2	3	1	3	3	3699.41	11353.1	8456.26	2540.47	3341.04	2118.36	3762.28	11193.1	3771.59	2690.64	2657.02	3957.73	4908.04	2448.67	8354.06	3106.61	2153.21	4537.37	2702.09	5630.27	8409.94	3384.43	4148.88	3937.17
299.156	299.146	299.162	359.941	354.494	363.074	3	2	3	3	2	2	2	0	2364.45	7106.84	3640.67	13639.9	928.177	7615.53	7642.99	2748.92	3211.33	11296.3	4557.26	7972.8	6102.58	971.193	3389.8	13064.1	4560.55	666.425	1196.44	3035.65	5134.2	1283.95	1676.82	742.577
299.181	299.18	299.183	513.358	512.925	513.666	3	3	3	3	3	3	3	3	21519.2	21211	21917.6	26316.6	23621.9	25092.4	24589	21404.8	21069.7	23056.3	24545.3	22740.8	19304	23969.8	20320.1	21903.8	26945.6	22237.7	21558.1	23217.2	21044.2	25367.8	28843.1	26732.1
299.163	299.159	299.165	250.459	249.751	251.026	3	3	3	2	3	1	3	1	4310.89	3362.71	2144.67	3794.97	4406.46	3813.02	3918.39	3605.68	4325.37	115.203	4413.61	3943.78	4524.56	4949.29	3170.71	4113.08	172.771	163.948	2977.32	2978.41	2863.85	3515.83	465.281	0
299.195	299.175	299.199	556.618	553.368	557.506	3	3	2	1	1	1	1	0	2498.11	45582.8	2042.13	14951.7	4193.15	4235.96	1564.33	12138.7	1391.67	11056.5	1557.18	1386.24	1073.57	1137.37	1150.64	1933.43	1435.79	14932.1	1970.78	2423.45	1538.58	1679.9	1465.45	1286.88
299.18	299.177	299.194	606.746	605.812	614.462	3	0	2	0	2	1	1	0	5010.69	9182.37	1282.78	2789.66	2651.03	2082.5	2272.21	5452.78	997.832	2726.97	1477.92	2172.78	8139.3	2151.23	4784.05	2833.28	1831.35	4228.72	2809.25	1741.11	5817.52	2732.6	1978.71	2177.4
299.241	299.225	299.246	716.291	711.942	728.337	2	1	3	3	3	2	2	2	3612.97	11386.7	5257.87	8990.51	2816.25	2581.39	13838.9	17387.7	22590.6	2030.84	5841.9	14803.2	7985.54	14921.1	13994.6	3975.63	15555.2	17605.5	4369.56	16097.2	6671.37	3784.7	18976.6	12735.2
300.016	300.013	300.02	386.381	380.444	386.939	3	1	0	0	1	2	1	1	7415.38	5785.4	4323.71	810.388	212.747	96.357	300.255	223.159	155.428	122.275	61.3929	55.222	305.402	216.677	1021.94	1198.96	154.288	487.639	242.794	224.78	5880.47	221.348	124.837	884.086
300.152	300.114	300.156	295.592	288.012	296.45	3	0	0	2	1	1	0	1	2087.62	1624.73	1749.35	2522.33	2185.21	2297.22	2319.28	2210.72	2145.65	1004.57	2149.07	184.284	1928	2339.08	1528.08	1824.62	1519.96	1785.22	2291.85	2532.39	2356.15	1710.22	2990.13	2959.15
300.197	300.19	300.2	233.324	233.129	237.946	3	3	2	3	3	3	3	3	19991.6	23480.9	20046.8	30825.6	14565	11692.2	386.062	2785.77	3233.85	5488.86	3750.03	3888.84	5474.74	1799.64	4406.08	2598.51	3317.71	2906.1	27940.7	21823.1	18055.7	25149.2	21578.3	23022.3
300.185	300.184	300.187	513.41	512.817	514.227	2	3	3	3	2	2	2	2	3788.78	826.98	3376.82	3248.05	4161.09	3018.99	2978.07	3741.71	3441.22	3408.33	2817.84	2267.11	2943.7	2980.09	705.103	1267.47	4318.75	4153.37	4463.31	3895.38	525.535	3411.83	683.031	3213.77
300.196	300.191	300.199	221.364	220.981	221.766	2	2	1	1	1	1	3	2	9029.18	11170	513.139	16162.5	671.004	4052.28	2350.06	231.685	494.635	2976.26	202.602	360.194	2263.69	996.892	849.337	690.983	2364.58	648.368	13246.6	12032.7	8902.91	14640.3	2051.34	12327.4
300.201	300.199	300.202	555.272	550.384	556.619	1	3	1	1	0	3	0	1	3923.88	12316.3	2085.54	11848.8	1558.41	3971.75	4697.93	3002.53	2499.65	7586.74	2532.14	2687.08	3061.77	2640.04	1628.71	4853.92	1328.53	4069.61	4264.08	1798.57	2019.36	4756.91	2675.83	2888.87
300.172	300.169	300.194	697.667	696.214	704.852	3	1	1	0	1	1	0	0	1691.74	2990.88	2466.58	2777.84	1746.07	2245.62	2771.19	1761.64	1836.64	3174.54	1984.83	2108.46	2216.13	1753.33	2985.64	3155.55	2012.43	1382.41	3707.96	1359.31	2064.83	2730.76	1671.25	2167.48
300.214	300.211	300.216	416.974	416.504	417.595	2	2	2	2	2	2	2	3	1243.95	2962.48	2470.03	2056.6	3451.89	1449	1008.68	3176.16	3642.72	1727.64	1129.61	2759.91	2317.11	1243.88	1889	3306.15	2604.67	1125.13	3003.01	1769.89	1008.34	3204.71	2753.21	2024.66
300.215	300.212	300.215	380.993	380.073	381.87	2	3	3	3	3	3	2	3	11817.7	773.609	10651	8388.71	7922.27	10890.3	10438.3	7749.07	10928.8	6377.82	11200.5	9409.15	8939.26	9924.65	6274.12	10031.3	5937.86	8956.2	2772.09	6658.31	9499.28	6978.42	3919.79	8060.7
300.699	300.697	300.702	233.371	233.111	233.853	3	3	1	1	2	1	3	3	6804.03	7405.38	5996.21	11396.2	5148.06	3099.49	988.208	81.4885	92.0175	2155.39	106.889	85.5556	1704.21	209.555	1005.52	162.662	1047.3	134.702	9617.93	7274.29	5166.85	9384.84	6601.72	7389.06
301.014	301.012	301.023	33.8824	32.2185	35.7042	3	0	1	0	2	1	3	0	10207.7	11933.9	11334.3	49.521	0	0	1410.65	0	16.8441	23.578	30.3422	0	11202.1	24.2925	12502.3	25.9347	0	2929.53	9075.27	6024.51	10983.2	18.5307	0	0
301.072	301.068	301.079	215.844	215.366	218.793	0	3	0	0	0	3	0	3	609.659	611.606	464.569	8205.42	12937.3	22274.2	325.193	355.932	188.717	427.874	410.33	394.447	548.693	447.01	633.129	3888.31	2123.86	5471.19	808.744	1138.24	844.095	5083.94	5117.78	5102.69
301.102	301.097	301.127	297.281	292.224	299.843	3	3	2	2	3	2	3	3	3062.68	3851.41	3525.55	4044.31	4160.76	4161.93	496.028	3079.64	3578.74	2629.15	2995.81	666.764	2566.93	3279.51	3675.58	3043.45	2965.38	856.639	3359.38	2903.73	3540	5335.47	3767.22	3809.89
301.125	301.122	301.127	233.129	224.863	233.441	3	3	2	3	3	3	3	3	12115.5	11151.4	10492.5	12759.2	10848.4	8414.36	6784.54	613.356	2174.77	5307.75	4468.77	8746.03	6446.41	7069.96	9012.25	8378.53	6504.34	7087.64	16209.9	18296.4	21802.2	22791.5	22315.1	18887.2
301.128	301.124	301.131	340.021	338.647	341.814	3	2	1	2	2	2	3	1	3932.94	6759.52	2199.53	2317.77	2072.64	3008.55	3199.2	2825.74	1564.5	2331.87	2793.75	1451.58	6129.53	2891.92	4343.82	3400.99	4273.51	3907.41	6943.23	2159.83	3875.03	1167.03	5372.57	4266.12
301.141	301.14	301.156	734.917	733.521	747.099	3	3	3	3	3	3	3	3	57556	72698.9	50776.4	35208.6	51203.9	102044	105704	169263	94688.8	130245	111653	175631	113646	88698	109337	145139	121737	127335	193804	95213.3	106855	106414	94046.2	81766.3
301.129	301.117	301.135	310.422	308.23	319.008	3	1	1	1	2	1	3	0	7169.67	13258.3	1898.64	3720.98	3375.42	3011.19	2201.8	1543.58	1215.67	1827.13	1791.63	2780.07	7284.48	2509.85	3874.37	3702.6	1818.46	2269.64	12430.6	5292.7	9201.6	5713.11	4913.38	4300.81
301.177	301.166	301.178	633.782	626.176	634.583	3	3	3	3	3	3	3	3	43241.7	38065.7	44094.5	36064.6	43639.9	40487.5	38496.9	50882.5	39912.9	34267.5	40473.9	38940.1	35257.1	42961.1	38995.7	41858.5	39441.3	39232.2	48277	36847.1	40755	38957.2	36693.1	39005.7
301.159	301.144	301.161	351.609	345.309	361.049	3	2	3	1	3	3	3	3	31668.7	29161.8	13113.6	8021.76	3936.02	3872.8	3799.42	21698.7	1678.81	3824.32	2506.79	6963.87	25922.2	3465.3	18791.5	8557.75	6623.53	16858.2	23023.8	13255.2	21917.4	5715.8	8013.6	7126.57
301.158	301.147	301.161	254.105	251.411	263.776	1	1	3	3	2	3	2	0	901.199	4314.25	628.196	12376.1	759.045	277.994	10465.4	8418.47	2125.46	11834.4	5192.25	8812.51	7578.98	710.603	2986.39	9930.09	4367.62	3169.56	11177.1	929.421	4342.3	475.385	1117.7	754.005
301.158	301.139	301.16	325.628	324.642	333.176	2	2	1	1	2	3	3	2	0	19067	15472.8	3420.98	3612.78	135.786	0	13502.8	72.801	119.211	146.383	5339.88	18052.2	21.5975	11129.9	8652.14	8379.93	11233.8	7939.52	8773.18	17586.7	4189.25	5389.25	0
301.16	301.156	301.162	421.696	420.885	422.084	3	0	1	0	2	2	2	2	7674.81	10083.4	4463.43	2248.19	975.901	1248.47	1533.93	6478.91	830.549	1582.94	1122.15	1445.32	7690.42	1025.88	5020	1895.56	1136.57	4009.78	8137.97	1470.5	7780.32	1960.54	3501.77	2812.76
301.16	301.157	301.17	398.831	398.276	406.572	2	3	3	3	3	3	3	2	13596.7	10244.8	286.107	18292.7	3423.1	14290.5	10837.9	6185.82	2152.68	12728.5	8289.07	19849	7978.81	6083.19	8528.57	36257.8	6967.3	5289.97	13015	8331.94	8103.45	22725.6	5384.19	175.39
301.195	301.185	301.196	429.504	428.258	441.092	3	2	1	0	2	2	3	1	23177.5	40875.8	13687.2	3294.96	4773.3	17193.4	13352.5	15457.2	5166.72	14808.6	10817.2	20945.9	30875.1	8381.05	14723.3	34616.4	6478.39	14008.4	15118.4	14728	35289.3	21473.3	11010.6	8651.1
301.208	301.196	301.21	922.529	911.756	924.549	3	3	3	3	3	3	3	3	23774.7	23755.5	24302	21264.2	25414.9	23021.3	18641.5	21611.4	21686	17856.1	24835.9	22520	22192.4	22288.1	23905.4	21285.3	20975.8	22685	24684.7	21487.5	23525.5	23940.2	19518.2	20139.3
301.272	301.266	301.273	794.78	792.266	802.978	3	2	2	3	3	2	2	2	18781.2	25703	35433.4	10622.6	10547.5	26505.7	27467.8	24545.6	10792.4	18487.4	32955.4	28429.6	15544.1	35036.1	26339.1	8191.35	25949.3	24695.8	25353.8	6696.66	28354.7	20771.6	20295.3	4748.12
301.996	301.992	301.998	203.897	203.704	204.558	1	1	0	0	2	0	3	0	230.493	235.408	1531.81	528.896	348.032	191.719	130.39	181.182	115.88	127.383	105.159	175.169	2007.12	140.343	1525.34	87.2354	242.974	174.743	788.073	1732.41	1347.66	241.873	208.888	157.265
302.147	302.144	302.178	734.515	733.521	738.815	2	2	3	3	3	3	3	3	3342.69	10574.3	5330.23	3092.07	2662.94	12188.3	13419.4	25865.3	11591.3	16292.1	13928.9	25943.4	16583.9	13606	15429.3	21158.7	20593.4	20650.3	31166.8	17592.3	16911.2	15871.6	13584.4	10410.6
302.18	302.179	302.182	633.708	633.232	634.583	3	3	3	3	3	3	3	3	9198.08	8679.13	8249	8066.61	9207.17	7935.01	8066.07	9747.97	9110.3	9575.84	6990.32	8105.88	7039.84	8315.02	8057.04	10114.8	7805.68	7760.53	10581.3	6496.01	8218.34	8666.8	8183.42	8661.08
302.195	302.193	302.196	171.366	171.099	171.844	3	3	3	3	3	3	3	3	28459.8	41182.7	38738.8	39995.8	26281.1	15041.6	17352.8	15187.9	14654.3	17987	14099.3	17605.4	15086.9	19810.1	32273.4	60973	39969.1	14232.5	38838.5	73353.7	99540.7	117118	89999.7	31816.4
302.194	302.182	302.196	135.785	134.832	147.329	3	3	3	3	3	3	3	3	60301.4	114281	120981	94030.3	85387	47958.5	36153.1	30432.7	38285.1	51668.4	43334.1	41634.9	29727.4	51885.2	77119.4	160661	91775.9	33116.6	71287.3	202839	298645	324592	236022	70642.4
302.194	302.191	302.199	93.31	90.399	94.7467	2	2	2	2	1	2	3	3	474.939	11583.2	6419.68	11751.1	292.494	9543.02	2854.44	273.25	2180.15	1038.14	143.289	4878.41	368.608	2473.18	244.128	1047.82	1856.91	200.09	10356.6	13150.6	12985.8	11438.7	6714.51	11887
302.19	302.185	302.197	203.128	202.237	204.596	1	1	0	1	0	0	3	2	3733.54	20630.9	22607.5	4832.84	15994.1	7598.19	9619.01	9146.79	7456.35	9929.71	556.304	10617.3	9160.65	9679.08	17788.4	29249.6	20789.7	8319.86	4581.54	2046.9	5750.24	5662.78	3084.99	15239.8
302.189	302.187	302.197	233.513	232.774	243.579	3	1	1	0	0	0	1	1	3422.05	3988.95	2885.98	4561.03	3422.22	2728.74	1005.42	1177.05	1591.52	1477.36	1199.9	1410.68	3013.67	1306.9	2475.83	1634.28	1993.95	1373.46	7463.68	5569.84	6908.29	4529.71	5885.87	4732.37
302.304	302.302	302.305	580.643	578.253	581.626	3	3	3	3	3	3	3	3	4569.6	5293.71	6156.83	5106.14	5188.69	6159.29	5260.38	5975.77	6101.93	5208.14	6536.35	6535.94	4892.08	4588.37	6549.46	6147.88	6198.78	5610.65	4768.72	5075.74	6209.4	4452.61	5514.35	5844.91
302.564	302.561	302.565	39.9742	39.6482	40.6761	3	0	2	1	2	1	2	0	877.961	9207.91	1966.72	22.2401	7.07578	62.3034	19.8775	19981.2	2179.72	32.6744	39.7825	12238.8	9739.27	47.5521	9327.66	69.3798	10.1102	11872.9	5966.6	93.3694	1931.67	50.8889	38.7171	7.07389
302.689	302.685	302.691	288.027	287.726	288.551	0	3	1	2	1	1	0	3	197.57	171.066	175.093	1660.03	2007.36	1798.55	144.883	5828.1	74.4469	1942.2	54.2958	1460.86	32591.6	230.175	78.451	115.56	1468.09	121.554	245.439	272.306	202.396	1619.21	1603.32	1113.64
303.096	303.094	303.099	470.689	470.12	471.151	3	2	1	1	0	2	3	3	2873.48	3335.51	2460.57	3873.27	1844.67	903.583	354.802	1362.96	413.529	3664.53	329.137	907.094	489.629	451.311	381.552	779.613	2910.91	1745.39	6289.04	3160.72	1665.21	4859.05	4428.53	3229.52
303.121	303.119	303.125	345.522	344.967	346.079	0	1	0	0	0	1	0	3	2439.03	2337	1477.57	3706.01	3770.74	4834.29	978.732	1191.78	980.82	1300.59	1219.12	1491.25	1563.65	1406.67	1206.3	1739.93	1693.9	1580.11	1854.77	2181.06	1772.83	9349.05	8867	9350.29
303.138	303.136	303.143	166.859	165.505	167.772	0	2	0	2	2	3	0	0	97.0738	75.4561	137.598	1123.47	133.812	726.828	75.1423	120.574	31.6706	0	928.263	1276.78	1918.87	83.6735	1194.58	706.212	589.8	1072.38	65.4122	62.3315	395.366	120.977	177.75	120.238
303.175	303.163	303.177	260.159	259.557	275.586	3	3	3	3	3	3	3	3	138102	115715	71098.7	125792	91042.4	86881	120366	85538	53824.2	116133	79539.9	112450	100629	73882.3	68819.5	144953	88951.4	69534	126217	96081	88967.9	150109	89004.6	78954.1
303.14	303.138	303.141	231.497	225.289	241.238	3	3	3	3	3	3	3	3	172713	169238	115963	172721	109783	70521.2	120270	63753.2	35378.2	125760	74205	161014	100598	52835.4	89636.3	174886	60568.8	46955.6	89963.9	147741	60540.2	134876	52946.7	39164.5
303.155	303.146	303.158	295.961	293.763	297.224	1	2	2	3	2	3	1	3	39732.6	36210.5	1391.01	38639.5	3113.48	2363.04	4815.94	24980.1	3888.17	4881.86	4219.6	4241.6	5902.77	22157.5	1557.49	4295.35	2739.79	3648.7	35164.9	3762.83	25406.6	4148.57	2421.66	4534.67
303.197	303.193	303.199	135.481	134.515	138.239	3	3	3	3	3	3	3	3	5653.36	18662.9	20453.2	15446.6	13650.6	7433.76	5583.97	4580.97	5978.48	7379.44	5859.7	7730.32	3825.79	9302.53	13122.2	27139.2	13789.2	3191.4	12638.7	36163.2	52966.1	55219	40791.6	10446.3
303.196	303.192	303.198	171.277	170.769	175.265	3	3	2	2	2	2	3	2	4439.61	5878.87	5608	6443.7	3630.08	2064.32	2430.44	2060.42	601.749	3484.79	1316.61	463.118	643.631	2023.83	5386.33	9810.83	6503.08	783.031	4724.74	11001.2	13364.5	17024.9	13712.9	759.035
303.286	303.282	303.288	880.765	874.441	889.49	3	3	3	3	3	3	3	2	20630.9	14230	28860.3	7845.02	23884.9	25094	20129.3	8482.15	26093.3	13733.8	24337.2	16699	17194	25025	13662	26708.8	20657.8	8370.94	23926	15846.7	17905.3	28.9452	12627.4	13007.9
303.659	303.654	303.665	296.19	294.802	297.281	3	2	1	0	0	1	2	1	686.418	501.119	919.455	48.179	800.529	808.027	134.768	132.313	1052.59	154.997	262.488	164.131	151.617	133.634	98.9232	1055.99	129.372	109.444	446.26	676.234	187.649	1103.84	164.937	178.116
304.134	304.131	304.138	274.577	273.986	275.132	3	2	2	2	3	2	2	1	2233.92	2194.04	3156.01	2825.15	4080.14	509.844	441.459	2558.76	2240.72	2746.45	2228.58	1036.5	2426.74	2762.33	2330.44	3575.21	984.022	3362.58	2627.33	2796.94	1890.6	1884.04	1598.4	1163.66
304.179	304.175	304.18	259.92	259.105	261.517	3	3	3	3	3	3	3	3	20968.1	18055.8	9096.67	18835.7	10740	9799.92	16726.6	10084.1	6567.87	18153.1	11150.7	14093.7	13437.7	10513.8	11468.7	21205.9	12187.4	10910.4	19660	13810.4	6958.08	23191.6	11348.5	11144.2
304.143	304.137	304.148	231.451	225.154	232.544	3	3	3	3	2	2	3	3	23346.4	27568.9	11527.6	22447.5	7405.82	8101.19	15608.2	7279.94	3591.21	12420.2	9708.72	22925.2	15978.9	1266.04	7658.17	19034.7	5814.82	1314.84	12535.3	20929.1	7461.34	21560.2	7480.41	3561.67
304.183	304.169	304.185	527.6	526.468	539.874	2	3	2	2	2	1	2	2	19934	7192.51	5184.07	22786.6	4996.03	9737.77	12859.7	6106.23	10645.5	25055.8	13490.4	8939.82	2058.83	8041.95	2088.02	21473.2	7088.28	6534.06	23193	5982.8	6497.43	29391.1	8287.12	4557.7
304.198	304.189	304.204	135.975	130.286	137.066	1	2	0	0	0	1	3	3	357.984	299.454	1951.28	1668.94	576.27	277.92	128.357	91.2986	194.689	135.748	206.317	103.096	334.293	336.65	481.936	131.336	1140.71	260.803	896.227	4594.11	5888.51	3891.66	4751.86	258.805
304.929	304.919	304.93	457.542	456.598	465.326	3	2	3	3	3	3	3	3	6894.12	7600.67	7340.15	7317.28	886.858	6846.45	6507.86	7041.95	6326.25	6806.39	5858.57	6175.54	6322.21	6514.7	5119.37	8356.39	6654.01	6389.05	7202.03	6562.11	6920.15	6655.95	6178.36	7287.82
305.065	305.062	305.07	743.017	741.685	746.069	1	2	1	1	2	1	2	3	78.34	104.025	1307.58	66.9696	1389.13	1406.22	1458.42	88.0891	56.9943	0	1076.26	136.04	1669.38	1494.81	171.394	80.3239	1259.11	73.6154	164.556	1736.01	1595.36	1435.87	1670.97	1048.35
305.068	305.063	305.083	33.2045	30.5312	40.1629	3	2	2	1	2	2	1	1	12623.7	13751.5	1167.72	1835.39	3112.18	0	963.312	0	4498.54	119.926	120.022	13057.5	17450.7	167.686	23180.8	116.197	762.226	25608.9	68.4288	74.4617	20663.4	61.3281	0	4179.49
305.11	305.109	305.112	620.794	616.791	629.374	3	3	2	2	1	3	2	2	26294.1	18661.2	23948.9	27394.7	26407.5	48908.3	171.087	32839.4	51416.7	0	23853.3	46214.1	155.144	30851.1	387.504	22825	21056.1	42297.9	47005.9	31333.9	235.532	222.279	51831.9	41611.9
305.106	305.104	305.111	160.853	160.475	161.481	3	3	0	0	1	2	3	3	7972.71	4270.47	5685.11	5921.27	7830.24	6211.93	20.2074	137.512	62.0173	121.223	33.0518	176.59	203.127	76.1969	4316.91	3887.19	189.698	2541.16	6118.54	4440.89	8361.42	6607.62	4707.28	6983.99
305.127	305.117	305.138	226.612	226.098	233.686	3	3	3	3	3	3	3	3	10349.1	9205.62	5093.62	11327.5	8768.24	5306.78	11113.1	8496.29	4155.55	10741.9	7207.97	9950.09	10630.9	7744.82	6915.43	12777	7635.66	5618.42	11720.6	9449.94	8075.05	14663.1	7298.95	6707.96
305.155	305.145	305.157	185.709	185.392	194.374	3	3	3	3	3	3	3	3	186383	152571	149342	184008	155473	159395	157968	114909	123962	139336	154268	154606	149236	127934	111849	163779	130938	130041	139757	139560	131544	161676	148733	146306
305.133	305.12	305.135	274.092	272.971	274.872	0	3	0	1	0	1	0	3	2586.59	2728.2	2197.6	8858.49	11135.1	10979	1492.91	1313.18	783.448	1564.14	1076.52	701.426	2326.22	1696.83	2106.31	1981.61	861.372	2281.55	3303.66	2753.5	3094.5	14135	12260.4	11828.7
305.151	305.147	305.156	164.699	164.019	165.323	3	3	3	2	1	3	2	3	14473.3	14512.2	10131.3	13276.1	14284	17844	16533.6	16699.1	17680.7	421.783	18682.7	17867.8	411.075	675.841	15373	17809.2	8871.71	12947.5	9720.28	651.382	11990.7	12572.5	12512.5	7765.35
306.13	306.108	306.156	162.992	160.657	166.304	0	2	1	1	1	1	3	2	481.916	280.712	218.874	2744.09	174.206	1825.63	113.494	119.629	1965	98.0624	2044.45	218.378	300.538	132.845	1088.39	1243.48	108.845	93.5972	1645.33	2265.17	1962.69	283.099	2730.93	1657.58
306.158	306.151	306.16	185.702	185.392	191.251	3	3	3	3	3	3	3	3	26664.7	20838.6	19955.8	24369.2	21299.2	20078.9	22027.5	14937.5	17089.9	19004.6	20218.3	21328.5	20043.6	18265.4	14987.3	21718.6	17222.4	18840.8	18506.3	19461.7	18075.7	21347.9	20879.7	19884.3
306.167	306.153	306.169	387.938	383.236	393.804	2	2	2	1	2	2	2	3	13417.6	732.564	3580.48	15876	9760.68	624.716	15293.8	409.943	4316.63	16503	935.737	1007.4	8916.23	384.446	2843.64	800.422	4434.25	2496.69	9939.51	4791.13	657.282	5632.99	2597.66	765.3
306.948	306.943	306.95	457.77	456.262	459.305	3	2	1	3	3	2	1	2	3776.81	5231.76	4867.42	3781.48	2076.93	1501.8	1345.8	1084.24	3246.96	2387.69	3676.24	4416.48	5358.64	3201.17	5418.23	5354.71	3543.5	1533.39	1206.71	1400.32	5017.78	3351.9	3393.93	1102.68
307.079	307.077	307.081	205.993	205.755	206.943	3	3	0	0	3	2	3	3	42717.4	15557.6	8851.75	5090.64	2907.3	4573.63	679.761	990.814	464.2	1387.54	738.381	1111.09	20448.7	8538.49	7064.71	1451.5	3006.49	5417.29	62919.9	33119.8	22001.7	6159.88	9081.55	13478.7
307.101	307.098	307.103	40.4536	39.9292	41.3501	3	3	3	3	3	3	3	3	21323.9	19160.8	22710	20097.4	23004.6	22822.5	25247.4	16976.3	16781.6	28716.4	27138.8	22221.5	16330.2	25111.9	16192.6	26893.6	27380.4	16633.6	14547.3	19208.4	17104.6	23263.7	22316.3	21585.3
307.102	307.097	307.104	368.856	363.81	369.052	0	3	0	0	0	0	1	0	288.127	524.914	307.954	2666.81	3997.96	4292.28	185.475	363.407	126.404	147.614	93.4343	294.934	360.344	446.975	389.644	975.15	650.468	510.75	291.639	451.881	3535.58	2550.92	2302.23	2514.42
307.114	307.113	307.115	252.388	252.084	252.636	3	3	3	3	3	3	3	3	105654	85190	137893	80828.3	76713.7	63078.9	88491.1	51840.4	80551	48388.5	67298.8	74309.8	58083	65563	48681.7	65463.2	71501	62375.7	68578.2	96613.2	92894.9	94718.9	94701	90521.4
307.12	307.115	307.125	282.789	282.128	285.714	2	1	2	2	2	0	3	1	5750.56	82167.2	5018.81	77493.7	75858.7	3118.36	4524.36	49386.2	4394.82	49306.4	2779.75	4055.58	1749.54	2124.51	48399.9	61452.9	67859.4	59070.8	5585.36	4709.23	5399.87	90347.2	90412.4	4566.22
307.194	307.19	307.198	816.377	814.66	819.39	3	2	2	0	3	2	2	2	14202.9	6550.06	7683.04	20867.3	7368.37	8064.77	20167.7	9271.79	10310.2	23607.1	12199.4	14467.2	14073.8	11324.9	4922.78	22511.9	11122.5	9381.02	22472.7	5422.52	8973.51	21814.8	5370.51	6960.15
308.101	308.058	308.102	40.0851	33.845	40.6718	1	1	1	2	1	2	0	3	28.6472	3621.8	59.3626	26.6297	37.0685	2571.58	1481.89	33.0213	29.6628	2208.55	3611.97	17.859	41.0991	3004.52	13.464	2064.18	3356.52	45.13	25.2822	32.0226	29.2961	2085.72	1998.34	2389.11
308.081	308.077	308.083	205.943	205.393	206.763	1	0	0	0	1	0	3	2	6170.81	412.802	533.174	467.669	433.725	366.236	182.688	308.135	174.123	232.47	155.103	206.51	2968.84	304.722	436.162	331.076	412.659	445.901	8537.36	4540.43	3374.76	359.949	1297.16	1400.79
308.117	308.116	308.118	252.452	252.007	252.688	3	3	3	3	3	3	3	3	18076.7	14059.9	22889.1	11239.6	11799.5	10267.2	13413.6	8325.58	12571.6	7365.47	10845.1	11892.7	8693.87	11032.7	6841.95	9793.81	11722.2	9747.91	10956.3	14554.1	15740	13904.1	14833.1	15785.2
308.953	308.95	308.955	457.33	455.925	458.579	2	3	3	3	3	3	3	3	4970.6	1710.68	6970.97	6340.49	8127.04	6684.82	6533.89	5952.54	5267.85	6365.04	6421.34	6518.06	6521.81	7244.33	5627.56	8012.45	5293.59	6123.43	5706.93	5493.69	5518.17	5885.9	5019.48	5566.22
308.936	308.927	308.94	427.887	427.279	428.158	3	0	0	1	0	2	0	1	793.399	905.25	827.047	235.503	260.23	374.859	479.277	190.454	471.532	343.66	332.353	842.774	254.022	277.319	183.94	395.892	827.574	736.1	379.22	409.721	356.201	684.747	262.684	272.09
309.064	309.062	309.077	161.955	161.527	164.956	2	3	0	0	2	0	3	1	2748.75	437.385	2214.83	2119.13	1778.88	1451.98	230.368	178.228	188.747	243.309	255.161	256.787	498.668	1364.98	1488.54	191.592	341.709	344.804	1236.5	2732.96	1890.23	433.436	341.79	1694.21
309.129	309.126	309.13	217.388	216.804	217.854	0	3	0	1	0	2	0	3	1424.06	1314.23	1047.88	15149.5	16687.9	19476.2	899.83	452.413	528.324	1982.98	583.284	752.981	1274.85	979.139	991.03	9552.07	3263.21	1156.32	1820.19	1789.98	1427.73	22619.7	23167.4	25371.8
309.124	309.117	309.128	201.159	200.601	201.687	0	3	0	1	1	0	0	2	877.582	735.775	814.428	6086.58	5660.3	6617.98	462.818	345.242	225.845	338.1	582.442	383.103	776.15	643.861	1850.62	686.666	739.061	733.742	1057.6	1059.53	918.737	1055.3	5616.68	8148.23
309.129	309.126	309.131	237.16	236.983	237.597	1	3	0	0	0	1	0	3	3267.13	856.315	1346.28	20639.6	22250.3	25087.6	1361.14	979.185	801.459	1577.26	1303.93	1016.34	1738.61	1357.39	895.416	9359.62	1971.21	2078.34	5130.72	1798.27	1200.84	28314.1	26615.8	29270.2
309.177	309.174	309.181	389.262	386.384	392.745	1	2	2	3	2	1	1	0	4907.27	4885.05	4545.95	29444.7	12100.7	11101.1	17522.6	5734.74	8198.2	23185.6	13477.9	13607.6	7214.19	10062.8	3590.73	14446.4	4550.48	5414.84	8125.75	4415.69	5094.76	12724.7	12325.4	12153.5
309.202	309.188	309.204	800.338	789.852	801.838	3	3	3	3	3	3	3	3	18979.1	16247.5	16580.4	14027.3	16726.4	113976	98564.3	135990	134177	102756	88631.1	112446	118655	125027	138868	93278.8	136895	115599	190372	133149	140597	122129	123578	103653
309.21	309.182	309.213	325.153	324.574	332.147	3	2	3	3	3	3	3	2	6719.81	7888.1	6438.92	6094.31	5455	5187.78	14803.6	10268.7	21432.3	21409	14731.5	10768.4	6699.95	10393.3	9564.61	5399.47	15586.6	8065.45	12285.4	14569.2	8425	7049.61	4834.94	4954.99
309.678	309.668	309.687	388.794	384.161	390.94	1	0	0	1	1	3	2	0	135.237	345.097	782.785	525.256	174.012	366.27	443.618	279.59	182.037	1803.87	367.024	316.463	446.367	1193.58	297.473	2339.56	1447.87	341.617	739.048	249.965	598.9	324.098	296.117	173.646
310.134	310.128	310.135	217.144	216.954	217.605	0	3	0	0	0	0	0	1	639.469	541.002	749.389	2350.88	1929.17	2675.23	532.685	431.13	255.747	301.141	496.289	289.098	642.971	825.205	399.946	795.949	747.394	529.328	868.47	939.804	900.414	3013.56	826.26	955.928
310.166	310.163	310.169	318.904	317.69	320.037	3	3	3	3	3	3	2	1	7927.12	6292.56	3242.84	10602.4	8417.77	6165.24	9244.9	5965	4516.81	10077.2	7708.73	9689.84	7151.46	2630.87	4161.28	9456.87	3582.1	3806.97	5691.37	721.308	2749.25	7165.63	1633.19	1430.44
310.179	310.178	310.186	617.964	617.235	621.066	3	3	3	3	3	3	3	3	7280.48	8655.89	7404.54	11742.9	11557.1	10875.9	7273.62	7725.26	6453.21	9266.25	8441.6	7942.42	7846.71	7738.74	6129.64	12763.9	8484.06	8558.42	8977.4	8066.92	8986.85	12359.2	12287.8	9327.05
310.205	310.202	310.206	800.461	799.657	801.838	1	1	3	3	3	3	3	3	11103.3	8892.62	7217.11	14842.1	8945.26	26908.5	30706.2	24208.8	32561.1	34785	28364.3	25533.1	29805.3	29091.5	27979.4	31134.4	32149.6	29083.2	45102.1	27818.2	30828.2	36374.2	29061.7	26264.4
310.234	310.233	310.235	590.614	590.015	591.356	3	3	3	3	3	3	3	3	174169	103162	100668	93156.2	93507.7	114088	94106.5	70355.1	56197.3	75788.1	98030.1	76366.7	89246.4	89120.4	75618	94137.7	76707.7	73763.4	70349.8	81247.5	76735.9	77892.9	78221.8	86896.1
310.668	310.66	310.673	319.531	317.771	320.87	1	1	2	3	1	1	0	1	260.298	898.411	300.573	401.54	268.671	1032.21	1007.42	680.146	978.806	2408.11	1955.61	1964.64	3167.68	1006.66	656.526	1265.27	332.139	372.656	298.373	243.692	288.852	533.713	737.99	510.471
310.694	310.685	310.705	711.31	701.425	715.451	0	1	0	3	1	0	0	0	2754.18	1549.63	1609.88	1197.15	2536.89	2023.37	3954.18	1757.61	2625.09	2366.76	704.33	825.987	636.256	1988.21	1441.29	3684.96	2194.18	2232.58	3865.74	1600.07	1969.3	3480.66	2654.5	1964.28
310.948	310.941	310.95	457.563	456.425	461.407	2	2	1	2	0	3	2	2	803.495	2236.14	2292.28	1907.94	1004.23	2982.56	3673.71	762.086	822.992	2023.19	705.589	2567.66	820.85	1145.53	841.616	2652.57	2365.94	1923.4	1231.01	578.326	1138.1	920.314	1683.92	2291.95
311.002	310.997	311.013	210.656	203.224	211.725	3	0	0	0	2	0	2	0	2114.26	2457.09	2119.93	332.774	187.313	205.438	221.691	205.842	31.6752	250.542	68.4489	113.587	305.785	2673.14	2127.67	174.781	250.29	397.683	239.677	3162.88	3204.28	279.318	310.445	211.875
311.068	311.067	311.072	402.817	402.091	404.886	2	1	0	0	0	2	3	0	982.063	583.075	2925.93	1277.23	355.016	156.34	145.585	272.846	198.669	210.483	123.118	96.6917	562.852	312.51	540.815	2560.7	466.876	1546.81	1204.33	1242.58	3896.59	391.468	857.552	114.822
311.126	311.125	311.127	620.755	617.139	623.291	3	3	3	3	3	3	3	3	720769	615583	502823	477493	709784	712744	714370	404561	772749	546583	458416	662631	644002	810049	405648	519286	623270	620453	680715	606282	432168	568251	569516	567898
311.13	311.126	311.134	346.586	345.784	346.751	0	3	0	0	0	3	1	3	2879.94	958.966	705.161	12689.4	15353.8	7060.75	18.5304	0	164.12	226.338	130.912	219.341	607.3	406.25	193.461	14917.3	7783.02	6273.26	739.195	989.238	3153.17	6622.11	4193.63	4058.19
311.111	311.107	311.142	197.24	196.384	209.915	1	1	0	2	1	1	3	2	1289.93	2195.55	1114.57	9101.79	2128.06	1622.58	476.371	528.276	448.213	408.328	451.917	3516.33	877.632	761.54	2504.2	5710.03	1186.53	754.435	3168.3	8155.26	3387.96	1804.42	2368.93	4281.49
311.135	311.109	311.143	230.489	228.319	233.58	0	2	0	0	0	0	2	3	5575.13	3665.2	3350.83	7048.13	2246.01	7142.75	1838.79	933.896	644.606	1575.4	1326.42	2389.71	2232.01	2257.71	2916.21	4845.72	2210.69	1938.75	2698.8	1223.41	486.002	7413.36	2839.18	5318.32
311.177	311.173	311.184	311.319	302.005	322.731	2	3	3	1	1	1	1	3	13770.2	298.699	4486.14	5431.87	4560.27	5806.2	8882.48	6426.93	3239.59	1243.21	10953.9	814.622	2110.29	9994.42	578.033	9121.01	129.345	211.765	918.609	677.338	2708.38	10065.3	7036.96	10405.3
311.174	311.169	311.178	259.241	258.966	268.35	0	3	0	0	0	1	0	3	68.1406	365.404	26.9808	7129.72	4363.21	6777.41	292.935	187.575	354.141	193.65	630.824	288.518	442.127	327.3	228.171	4244.31	332.42	310.887	564.974	600.512	515.902	10117.4	10296.1	10297.7
311.193	311.189	311.213	681.138	676.801	686.808	3	2	3	3	3	3	3	3	6699.9	6941.07	28324.7	14848.1	22872.6	5959.84	7449.29	6683.59	28869.1	9854.57	20733.4	6706.8	17781.6	37372.6	6953.51	35956.2	35389.6	23647	7485.28	35589.6	5678.74	51792.8	24377.7	21631.8
311.199	311.187	311.213	789.73	782.126	793.694	2	1	1	1	1	1	3	2	5101.58	9189.32	3660.67	5912.26	1685.45	3672.18	6415.3	2872.13	5611.72	7772.02	3788.17	4257.55	4704.21	4263.99	2055.91	7299.95	3039.4	3159.43	16429.9	6406.15	2305.79	6601.16	3613.27	7851.5
311.202	311.198	311.211	803.649	799.049	805.338	1	1	0	1	3	0	1	0	13188.2	12478.4	8987.82	15799.6	9516.71	10078.9	16491.1	7443.78	10084.5	18318	21309.3	12029.9	15323.2	13972.5	5527.52	17210	9688.05	8575.97	18220.2	11589.3	9043.09	16356	10030.9	8734.58
311.232	311.212	311.235	590.512	589.901	593.046	3	3	3	3	3	2	3	3	28129.8	17592.6	16068.1	11827.8	11063.8	18697.9	13298.8	11418.3	5037.18	8877.51	14373.4	11434.4	12308.6	14538.7	12346.6	6073.73	13441.8	9371.3	8623.04	13401	9979.59	9831.9	10979.8	13603.9
312.13	312.129	312.131	620.539	617.898	624.631	3	3	3	3	3	3	3	3	71552.5	87241.2	115185	102468	43034.2	68538.6	67128.5	58560.2	60316.6	51264.8	41540	60135.3	60903.2	42946.1	86271	67843.6	122105	61156.6	55512.5	75233.9	50898	111462	74391.7	75452
312.131	312.128	312.14	634.053	628.649	643.412	2	2	3	3	1	2	2	2	34689.9	2256.97	240.2	146.046	22394.2	27392.3	33367.4	23956.3	2449.71	30280.3	33565	33735.5	15102.7	168.712	286.008	36851.3	266.945	26607.7	121.196	17736.7	19798.2	152.275	38455.8	34243.3
312.169	312.167	312.17	407.676	407.474	408.079	3	3	3	3	3	3	3	3	19354.2	18687	19687.1	11880.5	18060.3	16761.6	19354.2	17554	20266.4	12262.3	18870.1	18459.8	18754.7	20029.3	17000.4	19082.4	12636.5	19159.6	11632.9	12938.2	18522.4	11981.2	12299.2	11502.5
312.176	312.17	312.179	322.338	321.602	323.625	3	3	2	3	2	3	2	3	2468.91	2922.01	2848.02	6011.01	2210.35	3978.33	2490.04	2004.14	3111.1	8163.13	4989.79	2920.2	2505.21	4345.72	1740.38	2122.63	7685.44	2062.98	1953.8	7349.4	3912.06	6398.25	6664.34	6025.52
312.67	312.668	312.672	407.638	407.413	408.014	3	3	3	3	3	3	3	2	6618.25	5444.29	5900.45	3463.15	6049.64	5423.06	5813.85	6495.79	6114.73	3916.16	6244.65	6016.36	5311.79	6230.98	5765.18	5666.99	4469.47	5975.57	3501.28	3208.1	6034.18	242.574	3519.03	3723.42
312.942	312.938	312.954	457.585	456.817	462.214	1	3	3	3	3	3	2	3	604.397	7019.55	626.848	5770.81	11418.2	7668.47	10822.8	13885.4	11124	6795.94	7476.11	9293.39	10130.2	7797.01	5848.93	6839.13	5895.3	11789.6	628.28	13678.1	11174.1	10040.4	4135.93	10606.5
313.025	313.022	313.027	67.1985	63.9272	69.8081	3	3	3	3	3	3	3	3	24145.8	19421.6	23287	17865.6	12150.5	22500.7	23822.4	20244.1	20384	16315.7	25306.6	13234.8	18322.8	24826.5	19388.1	15143.1	18138.1	12086.8	14159.6	15781.4	18554.1	18486.9	9576.33	17619.7
313.012	313.01	313.014	203.882	203.297	204.04	3	3	0	0	3	3	3	1	19361.1	18231.1	18186.9	4885.15	3802.37	1845.09	655.395	611.209	483.146	233.768	601.525	613.79	16040.5	12692.4	17099.4	5594.69	5025.01	6790.14	9443.98	19854.7	20136.4	327.198	2963.61	433.194
313.023	313.021	313.029	269.923	268.987	270.671	1	1	0	0	0	3	3	2	442.612	1898.24	446.718	97.686	2129.14	192.795	49.1945	69.3819	22.5854	136.743	48.5416	88.6161	320.568	281.969	124.928	1715.18	1694.31	2101.28	2496.24	3442.19	3407.23	1927.75	253.258	2906.54
313.1	313.098	313.104	533.499	533.002	533.927	3	2	3	3	3	3	3	3	5532.39	3423.58	5865.05	280.92	3571.33	5974.13	6835.42	6296.33	6810.19	4410.26	4343.93	6380.29	5318.39	6497.36	6100.93	6192.04	5980.22	5118.79	4669.47	6063.53	4274.66	3758.97	4734.54	5693.45
313.126	313.125	313.128	621.523	617.468	623.961	1	3	2	2	3	2	3	2	716.071	32803.2	709.081	26748.3	27481.7	40159.6	37850.3	35063.5	402.93	116.799	15163.5	11756.6	19649.7	29330.3	25652.4	198.388	26402.8	32072.7	39525.5	35684.8	38470.3	464.182	44326.6	46056.9
313.159	313.147	313.165	387.394	378.501	398.399	3	2	2	1	2	2	3	3	23867.2	12846.7	5572.31	1617.82	528.965	4546.93	3454.29	14246.2	700.296	1272.1	1035.32	9574.26	8004.12	1014.55	6237.66	1347.86	2785.65	11075.5	5686.93	2894.16	7216.58	4084.97	7126.79	3946.92
313.207	313.184	313.212	714.872	709.217	719.555	0	2	2	3	0	3	1	0	8387.76	7740.67	7112.92	5320.64	8569.81	3960.63	8144.66	21334.6	6580.07	13675.4	6778.44	3657.53	8186.11	5908.73	8676.47	2517.21	8336.43	4733.49	4293.72	7236.82	8354.3	6898.32	6418.76	5252.41
313.231	313.23	313.233	616.824	614.439	620.263	3	3	3	3	3	3	3	2	10025.4	9562.68	10696	5483.64	10108.7	9761	9194.69	8984.08	8316.7	6376.71	8345.32	7474.34	9783.79	10337.5	9338.09	9052.91	7507.19	7568.79	5282.81	8820.66	8914.22	6941.31	7366.94	824.371
313.229	313.225	313.233	688.009	687.316	689.31	3	1	3	2	3	2	3	1	5962.37	5069.17	4403.4	2102.54	6257.07	1278.99	1886.53	20228.1	3657.31	2348.43	2353.32	3767.2	5087.01	3691.79	7373.6	1818.49	3300.16	9479.08	4698.7	5339.89	5811.57	2163.75	3253.84	1053.04
314.164	314.16	314.169	343.079	340.607	344.24	3	2	2	2	3	1	1	1	6271.91	1743.45	3134.04	606.282	3011.35	2736.15	1602.83	1079.58	343.433	5365.63	2350.55	477.462	3608.63	1633.15	1646.99	7368.63	819.311	655.975	3279.67	889.014	936.919	6341.99	868.705	977.873
314.226	314.22	314.231	688.17	687.188	689.017	1	0	3	0	0	1	2	1	2028.5	1572.45	1598.1	2598.19	1852.53	1478.53	2479.29	3017.27	1700.97	2956.93	1349.93	1810.29	1978.91	1341.63	1420.39	2993.75	1311.47	1458.59	2376.61	1698.14	1544.81	3043.67	1305.93	1678.09
314.934	314.929	314.945	457.259	454.197	460.997	3	2	3	3	1	3	2	2	5960.36	5037.55	5988.83	3600.69	810.145	7105.94	4539.73	9088.23	7458.14	4470.39	7108.39	5870.84	831.074	840.75	2638.68	5773.73	8114.14	7529.87	6208.31	800.645	6144.9	6569.22	674.235	6949.25
315.015	315.014	315.017	31.8842	30.4716	33.2602	2	3	1	1	2	1	1	1	8467.91	15180.6	47.5501	7975.44	7747.99	6001.73	21.9035	0	6604.19	0	8.42787	10680.6	13635.3	111.342	13935.8	59.281	0	19465	11.1237	32.0079	11200.1	0	0	5942.97
315.154	315.142	315.157	284.159	277.247	284.819	3	3	2	2	3	3	2	2	3071.18	1635.37	3467.72	2790.36	4074.08	4748.45	643.255	871.219	3168.73	4009.04	3908.12	107.125	3370.61	3218.33	1765.21	3340.43	2780.74	3253.9	2913.26	2951.24	135.022	3272.49	3696.11	98.316
315.144	315.139	315.151	366.445	360.782	367.177	2	1	2	1	2	1	3	1	9227.37	16373.4	1840.26	2886.85	3394.37	2951.69	1340.43	4169.7	688.283	897.087	638.833	2813.6	9044.47	1010.68	6904.36	4044.27	2026.56	2198.66	5898.26	3522.92	3284.84	5155.08	3906.01	3317.31
315.177	315.174	315.182	477.425	477.106	477.923	3	2	2	3	3	2	3	3	20244.7	36723.4	13313.9	6406.11	6630.02	5612.28	2095.22	17195.8	3100.78	4604.43	1867.44	6136.03	27037.6	1916.96	15468.9	8586.61	3725.66	16318.4	17583	13555.7	20660.8	4880.96	5099.04	5575.2
315.175	315.166	315.177	375.625	371.275	376.181	3	1	2	2	3	3	3	2	81545.4	33730.3	25035.1	461.719	355.254	10216.8	8680.07	38466.4	1009.96	1424.46	8161.53	18114.9	30703.7	8116.07	19250.1	12391.9	15192.7	26759.7	19206.8	18545	25327.4	11796.6	20709.1	440.071
315.177	315.174	315.18	454.379	452.842	456.236	3	3	1	3	2	2	2	2	10458.8	5594.36	4010.72	11532.5	4817.23	12620.9	8847.28	3841.21	3089.22	8438.32	5635.75	11002.4	8374.92	3616.55	4321.12	20997.1	4460.18	3913.85	10153.3	2564.68	6117.85	12391.4	6406.03	4043.99
315.145	315.134	315.15	268.574	267.035	275.268	3	2	2	3	1	2	3	2	6661.7	4195.01	4726.7	9910.83	3782.19	1653.65	7455.24	4240.59	673.964	5987.49	3876.56	12384.7	1409.9	1265.36	4430.32	13795.2	3465.14	1678.78	1576.15	6533.3	3989.15	2471.89	5849.05	4176.28
315.172	315.163	315.175	293.751	291.432	295.603	1	3	2	2	1	1	0	1	0	254.287	1548.92	4523.41	1635.84	2253.32	5341.45	4241.71	1773.81	5714.13	1191.25	2743.23	4966.52	1253.49	1504.2	3589.4	123.959	763.514	722.293	365.617	223.264	4131.86	622.979	137.756
315.175	315.172	315.179	436.897	435.486	437.244	0	1	2	2	3	0	1	1	135159	134810	137631	95973.7	119281	4220.92	129867	2103.22	4813.35	97916.7	4830.81	4918.32	6685.63	3814.57	3086.58	121487	104929	127025	92944	2463.77	128804	99881	98040.1	1503.35
315.176	315.175	315.177	407.734	407.474	408.079	3	3	3	3	3	3	3	3	135331	136420	138506	96724.4	120645	123751	131941	128478	135113	98896.7	130209	131967	128067	137894	122015	122820	105684	128119	93978.3	107762	128962	99632.7	99581.5	100420
315.206	315.184	315.211	486.954	486.068	502.525	3	2	1	2	3	2	3	2	12815.8	16549.7	8916.21	3073.1	2394.62	6101.45	4572.72	10240	2208.39	4309.74	940.625	1636.53	13017	1695.05	8838.61	3121.93	3153.38	6699.61	4780.68	3659.48	12419	1876.38	3032.28	3615.67
315.26	315.253	315.262	423.171	422.391	423.772	1	0	0	0	2	2	2	3	1515.62	0	11.1398	0	0	45.4761	0	21.2121	65.0865	26.9307	10.7941	0	1530.05	976.564	0	0	3185.05	1093.24	2713.19	3471.44	69.3242	3202.59	3086.09	3158.85
316.179	316.173	316.181	407.718	407.413	411.116	3	3	3	3	3	3	3	3	24929.3	20290.6	24511	16785.4	21725.9	22056.8	21627.5	20186.3	23974.3	19661.9	20426.9	22441.9	22660.8	23819.3	21178.7	22086.8	17793.9	22464.3	16909.6	17976.2	21353.1	16924.5	18387.7	17512.7
316.169	316.163	316.173	393.686	391.199	397.076	2	2	1	1	1	1	2	3	8130.01	835.799	3839.54	4854.24	3159.34	485.312	821.823	1055.51	993.181	558.069	515.032	3564.41	809.963	2906.62	946.047	1072.92	1461.41	371.658	2738.8	841.08	3812.78	4413.41	2271.13	4360.25
316.177	316.171	316.179	375.585	374.644	376.431	3	0	2	0	1	1	0	0	13582.4	4456.41	3370.41	1074.6	886.819	1245.55	870.449	5865.11	1168.35	1529.2	1047.59	1343.97	4171.63	1324.71	1068.36	1016.35	1204.49	3667.88	2144.75	1188.22	1026.76	1231.9	956.012	986.558
316.18	316.168	316.196	477.239	467.286	491.534	2	1	2	1	2	0	3	2	3614.71	2904.22	754.453	1150.18	1141.52	1386.52	1439.23	2477.9	377.515	1902	477.254	1198.42	3640.89	1104.09	2767.52	2069.09	1018.63	1270.4	3924.7	1250.3	4325.27	560.768	417.333	1074.18
316.182	316.178	316.202	169.023	167.791	174.475	1	0	0	0	0	0	2	3	235.582	311.59	589.566	186.986	330.828	242.933	252.335	190.317	167.072	237.766	115.978	145.921	363.784	272.568	260.308	372.814	127.668	149.56	2214.43	1890.12	363.72	1693.47	1715.29	1546.98
316.21	316.208	316.212	201.11	200.766	201.345	3	3	3	3	3	3	3	3	124628	128413	129393	112970	105082	109121	109239	92930.3	71378.7	98815.4	99061.3	94482.1	77780	85544.2	80235	93263.9	95921.3	81490.9	135454	99848.5	102585	104157	107485	99854.5
316.208	316.207	316.211	176.693	176.348	177.085	3	3	3	3	3	3	3	3	24763.4	33102.6	33594.3	27257.4	23579.2	25259.3	13269.8	7883.54	11384.8	8895.58	10786.8	13723.7	10737.8	10619.5	8349.07	8839.72	7624.73	8745.93	21538.3	28822.3	23367.6	25606.2	26668.4	24656.3
317.017	317.013	317.02	203.913	203.73	204.376	3	3	0	0	3	3	3	1	15518.3	14207.7	11960.8	3576.05	2421.43	1578.78	92.6651	214.503	173.184	161.015	190.179	284.324	12155	9758.51	14469.8	2808.46	2977.26	4668.16	8779.62	17007.7	18728.5	186.344	131.689	2681.51
317.063	317.061	317.065	229.922	229.51	230.525	2	2	0	0	1	3	3	3	4355.23	135.087	5095.28	3653.55	4669.31	358.297	90.9618	82.542	0	181.572	62.0302	0	120.55	5254.11	54.1865	3384.14	3562.79	2324.1	4908.04	6474.08	4769.97	6084.2	4539.87	4087.37
317.068	317.064	317.068	191.91	191.845	192.352	0	3	0	0	0	0	0	0	1092.89	809.544	850.157	1636.46	1422.14	2195.24	325.701	262.317	131.464	232.699	313.88	239.733	530.416	656.629	773.882	754.21	792.067	643.839	1153.08	977.165	1059.7	1010.03	1269.4	1153.76
317.062	317.06	317.065	262.597	262.318	263.124	3	3	0	0	3	1	3	3	15700.1	7591.57	11914.3	6080.78	5055	4258.5	3102.99	1751.12	941.245	1965.45	1402.23	3225.29	5926.74	6339.61	6022.08	4262.82	2063.14	3696.67	11029.7	13892.6	10492.1	7842.63	10003.2	9210.33
317.109	317.095	317.121	234.045	224.856	239.75	3	2	1	0	0	1	2	3	5872.2	8306.08	4643.54	7905.51	352.321	1071.11	4825.61	218.137	181.379	209.544	309.788	0	79.8301	0	0	5553.12	255.37	311.827	4492.49	139.15	4694.21	5855.32	5915.96	5319.69
317.155	317.153	317.156	266.403	265.208	267.639	3	3	3	3	3	3	3	3	159641	146404	80785.9	152714	78247	101291	121411	75624.8	35160.6	102865	71722.3	171168	92863.4	62881.2	89332.7	182458	71635	57112.4	110140	122289	80113.5	143865	61016.2	58511.3
317.126	317.12	317.148	248.262	242.375	257.074	2	2	1	2	2	3	2	2	2011.7	13062.7	3214.88	1911.47	4278.47	1377.67	4068.59	893.689	830.627	7247.86	855.873	10470.2	5982.42	822.669	7741.94	9502.42	1783.07	1799.51	6463.66	2787.16	1638.27	2262.95	1856.53	1842.08
317.171	317.16	317.179	541.126	532.218	556.75	3	3	3	3	3	3	3	3	99545.6	133068	130585	88904.6	82800.2	109143	132743	114489	80319	114551	126554	111590	75688	82308.8	85249.4	87848.4	84305	78528.5	92094	103942	102597	105503	115230	98466.8
317.172	317.171	317.176	582.489	581.876	583.235	3	3	3	3	3	3	3	3	26434.9	24703.7	22718.1	27246.3	23411.4	19514.5	6123.45	17513.9	7219.93	7738.98	8978.97	6048.48	11326.2	12443.3	15782.4	20302.6	18202	17097.2	24935.7	23510	24099.9	18033.1	21479	18411.1
317.154	317.15	317.158	208.638	208.033	209.24	2	0	3	3	2	3	1	3	3014.57	2416.45	3286.16	2253.46	2185.03	1910.19	3181.57	2101.87	1354.17	1814.21	2709.27	3558.02	2730.1	1489.83	2132.87	4873.37	1674.89	1648.07	2052.16	2429.4	1849.54	4034.56	2600.39	2125.61
317.178	317.143	317.181	407.677	397.566	408.551	3	2	2	2	3	2	2	1	3794.84	2768.98	2784.97	3044.1	311.481	2636.74	3536.49	3084.35	821.67	2900.65	816.096	3869.27	3021.25	2744.6	3536.82	1286.61	3089.97	2883.98	2383.14	843.652	3296.2	1674.66	650.589	359.456
317.155	317.154	317.162	280.647	279.453	287.361	3	1	1	1	1	2	2	2	67446.2	61414.4	40292.1	10063	45085.5	5730.43	5863.46	3396.75	4078.47	66819.4	7754.92	7126.8	3952.47	28007.8	1794.82	57186.3	41249.8	3646.15	88960.4	7821.32	41113.1	38635.2	34942.2	4414.68
317.173	317.166	317.175	342.774	341.643	344.1	3	3	3	3	3	3	3	2	18590.8	8901.69	6667.67	20285.8	9772.14	11834.9	25135.2	10998.8	11034.2	25094	14038.6	17841.8	14971.6	10848.8	9361.03	22194.8	12023.6	7496.92	15985.1	10327.7	8816.11	16585.9	7501.38	2958.48
317.185	317.179	317.207	745.422	738.327	749.318	2	3	3	2	2	3	3	3	10837.8	6880.1	10167.3	15331.6	8678.06	6550.86	11172.9	4097.1	6691.55	19870.4	2730.71	8292.15	9062.84	5760.72	5673.78	13479.4	11178.3	2757.95	16262	12501.7	7173.61	10699.3	11138.7	14096.5
317.199	317.175	317.203	627.303	619.702	635.591	2	1	2	1	2	2	1	3	3512.4	3032.74	3057.3	4148.91	2437.95	2925.24	3910.61	4052.43	2930.06	4656.47	2534.38	3587.68	2636.65	2252.85	2111.31	5481.67	3082.02	2780.38	5158.08	2247.73	3971.88	2800.78	2037.23	2710.89
317.19	317.186	317.192	296.277	295.287	303.513	3	3	3	3	3	3	3	3	81362.2	73628.6	46871.7	71306.3	59299.4	56709.9	69254.1	57878.8	32898.4	75870.2	48844.4	61108.5	71159.4	46829.4	45123.1	80513.1	61351.1	48322.3	83528.1	59386.4	52371	85952.3	59321	53694.7
317.19	317.183	317.193	356.75	355.992	360.895	3	3	3	3	2	3	3	2	6179.84	9407.6	7102.13	8654.22	5302.02	7316.91	6424.57	8295.81	4227.37	8431.55	7679.19	8429.18	7461.75	1354.42	5248.22	8547.67	7444.33	5188.83	8713.17	7603.77	7839.3	9282.27	7446.1	282.131
317.213	317.21	317.214	201.126	200.766	201.514	3	3	3	3	3	3	3	3	22048.7	22812.2	22980.3	19891.8	18455.5	19440.9	19674.4	15360.6	13023.1	17451.2	17496.9	16817.1	13151.6	14758.8	14833.1	17009.2	13362.6	13219.7	22816.6	16606.8	17564.8	19734.6	17722.6	17282.8
317.21	317.207	317.213	176.734	176.175	177.32	3	3	1	1	0	0	3	3	4112.56	5278.8	5005.86	4073.09	3608.04	3170.21	1797.48	280.043	363.491	348.423	251.929	1770.41	232.105	402.755	242.497	227.986	234.806	255.659	3880.55	4389.12	3270.48	5159.46	5149.83	3087.69
317.561	317.559	317.565	262.77	262.438	263.262	3	3	0	0	3	1	3	3	8668.04	2898.6	3968.51	2452.35	2859.36	1733.54	243.543	157.267	108.208	120.984	154.796	208.928	2206.92	2561.68	2635.11	790.345	1763.87	757.036	3879.76	4836.46	4108.83	2399.55	2756	2809.57
317.675	317.667	317.682	343.281	339.88	345.778	2	3	3	3	3	2	2	1	2935.18	2923.28	271.957	4674.51	3351.91	1131.05	2555.13	1142.83	2069.92	7036.71	1964.96	2469.51	2113.66	1592.62	2749.06	6595.57	995.965	313.177	2452.84	1498.01	262.599	217.315	2553.5	347.32
317.943	317.938	317.956	457.625	454.972	459.652	0	2	0	0	0	3	1	1	357.211	463.45	420.928	994.706	1397.99	497.266	680.072	470.575	564.696	618.65	376.219	526.891	288.132	434.263	462.28	1650.46	1357.06	1409.97	1135.1	314.395	347.296	311.926	331.671	933.614
318.163	318.162	318.176	284.322	284.088	291.113	3	3	3	3	3	3	3	3	27074.1	21328.9	23538.4	28149.8	24868.8	26738.6	25118	20518.3	22458.3	23816	22874.9	21478.2	29161.1	21814.8	19800.9	25040.2	23650.4	20734.2	22394.7	21830	19132.8	23468.2	22673	23071.3
318.175	318.174	318.177	540.951	540.286	541.622	3	3	3	3	3	3	3	3	21833.4	25667.8	26723	19848.2	18244.7	21327	25890.3	22351.4	16735.2	22193.2	25710.1	23934.5	16179.9	13629.2	15452.9	18308.3	18489.4	14545.6	18625.1	20353.4	20135	21208.9	20912.7	20005.4
318.16	318.15	318.163	245.836	245.343	251.54	0	3	1	0	1	1	0	0	1411.65	890.245	1186.74	2157.11	2032.33	2176.94	885.67	1235.26	648.481	615.128	482.003	521.156	768.671	3034.39	831.737	803.571	811.06	1426.71	1133.05	1004.64	984.993	1049.75	692.389	1084.69
318.162	318.16	318.172	268.642	260.986	268.987	3	3	3	3	3	3	3	3	45456.9	33962.1	25575.3	31788.9	20171.5	20259.7	30265.1	21842.1	18601.2	24404.2	24249	33336.6	25827.3	21303.1	22971.6	38333.6	17603.5	20410.4	25441.4	32663.8	16694.6	33642.1	20189.4	18294.1
318.197	318.195	318.199	817.392	815.31	818.413	3	2	3	3	3	3	3	2	20492.6	13591.5	15773.7	17825.1	13780.5	7339.48	20615.1	12296.8	13368.5	19516.3	17267.9	16954.9	14589.6	18008.5	12702.6	19130.2	13536.3	12077.5	17053.2	12253.6	14200.3	13471.9	13257.9	12419.8
318.192	318.185	318.195	295.934	291.627	298.674	2	3	3	3	2	3	2	0	13120.6	11872.9	30276.7	10840.1	9706.77	7440.3	11165.7	7364.6	2744.26	8080.4	3092.91	8888.88	7957.75	24401.3	3280.72	10792.5	6011.76	6143.83	9438.7	9084.54	24532.9	31309.3	22195.4	21301.1
318.185	318.18	318.19	582.432	581.781	583.235	3	1	1	0	3	2	3	2	13665.4	6005	4604.27	10957.4	8380.74	5919.28	9082.76	7575.62	6096.7	11554	6439.99	7151.08	7789.93	4310.98	6002.77	10084.3	5500.78	6795.45	7908.59	4491.2	3312	9592.89	8031.14	5609.52
318.213	318.21	318.219	201.138	200.601	201.62	3	2	2	2	2	2	0	2	3930.21	3605.14	3269	2607.32	185.314	2618.59	1850.93	1787.66	51.5639	2014.01	131.458	1804.22	1854.36	290.363	1784.08	2318.91	2672.51	181.828	250.011	258.174	306.342	1273.19	178.54	2737.45
318.665	318.662	318.669	284.216	283.842	284.849	3	3	3	3	3	3	2	3	4803.72	5285.62	5822.79	6860.04	5910.27	6928.35	6987.31	5756.38	5840.74	6290.53	6736.76	6594.34	7314.82	5599.71	3917.63	6924.86	6322.72	4902.25	705.585	4344.46	5177.2	6416.22	2890.11	3843.78
318.665	318.66	318.668	268.617	268.133	270.169	3	1	2	3	2	2	3	2	4178.46	3667.22	4581.46	103.087	70.784	2654.52	116.918	4178.13	4302.92	3094.19	4634.47	2943.62	162.641	4512.77	3685.55	4030.05	3774.43	135.666	1866.63	3292.7	3622.69	1559.39	3248.68	139.111
318.698	318.695	318.701	817.264	816.38	818.149	2	1	2	3	3	2	1	1	3768.78	2198.98	3930.1	3017.28	4007.97	2320.6	3983.52	2529.11	2315.43	4393.63	1996.06	5362.8	3921.35	3731.16	2862.75	5392.34	3287.46	2282.69	3513.33	1944.3	2765.42	3618.77	2923.53	2305.93
319.042	319.04	319.048	67.9317	63.8237	75.3227	3	3	3	3	3	3	3	3	63591.5	54468.3	36102.5	42593.2	61270.6	67654.2	75682.6	54568.2	75566.2	54586.3	74480.1	62158.8	49540.5	64189.5	28921.9	62519	51979.6	52015.9	19126.4	45879.1	54897.1	48973.3	52858.7	47628.9
319.045	319.044	319.048	291.76	291.55	292.126	3	0	0	0	3	0	3	0	4795.58	19744.5	6506.26	122.271	35.0373	265.382	252.045	275.496	172.548	271.434	129.8	175.902	13754.9	2534.69	6027.07	53.5805	127.624	85.8918	1742.4	17790.8	27507	0	9.76759	73.4434
319.109	319.105	319.117	232.538	231.16	234.814	3	2	1	3	2	2	3	3	13027.9	6858.47	4834.77	13002.6	3084.22	1204.2	4778.33	424.28	190.807	2996.12	3349.64	10748	677.395	1795.88	4018.87	11590.3	574.466	1419.36	5714.38	12042	5721.49	9798.53	2685.25	3443.87
319.104	319.102	319.11	297.134	296.553	297.615	1	0	2	3	3	2	1	1	3435.05	1894.82	1152.14	3254.4	3059.57	2908.41	2549.84	822.712	2399.33	1598.77	2866.08	2264.02	2288.9	3335.29	2048.96	1940.25	1566.1	3013.1	1417.96	2903.73	2085.78	4387.51	4333.62	4050.86
319.118	319.115	319.119	272.023	271.426	278.289	0	2	0	0	0	0	0	3	2107.14	2268.45	2289.16	1298.92	5492.96	2790.97	231.49	513.318	254.78	393.995	741.761	428.597	1402.17	1595.09	1602	1038.52	1121.58	1328.29	1519.78	1760.48	1616.93	6150.86	6386.25	5691.58
319.134	319.133	319.137	188.674	180.343	188.954	3	3	3	3	3	3	3	3	17573.1	17437.7	14650.3	22185.7	14465.6	13771.7	17003.9	12690.3	12244.8	14100.4	10993.6	18376	16918.2	12722.2	14259.7	19230.8	12602.7	10102.8	13747.2	14620.1	12619.7	17082.9	12572	12057.3
319.136	319.132	319.14	136.811	134.339	138.972	1	3	0	0	1	0	0	3	1384.02	878.222	440.445	2100.47	1001.9	1162.42	301.894	280.953	177.834	214.59	72.1338	190.402	602.028	378.743	287.867	319.91	396.935	421.113	1167.79	793.7	1128.67	2489.48	2431.14	3295.56
319.144	319.132	319.161	261.016	257.872	269.033	3	3	3	3	3	2	3	2	7601.09	11138.9	6452.46	9763.68	5996.44	4692.67	14119.9	8847.87	1385.61	11477.6	2580.1	10841.1	4865.03	1237.13	2475.97	14512.5	9465.88	3798.07	13409	4637.93	5946.91	5719.31	7652.73	2912.57
319.162	319.132	319.165	283.782	281.962	285.04	0	1	0	3	1	2	0	1	313.725	335.273	521.747	460.598	406.498	1961.08	844.755	926.553	350.95	1258.32	1961.35	1672.81	848.182	1165.94	541.877	1614.13	2088.33	598.419	432.122	533.04	510.776	1098.26	352.557	639.835
319.18	319.177	319.181	541.277	540.397	541.556	3	1	1	1	0	1	0	0	3047.91	5761.51	5047.85	7614.27	6504.39	3275.86	8507.67	4647.55	3163.8	6900.26	4389.87	4844.55	4957.2	3356.11	2806.29	7918.82	5241.7	3542.33	5851.02	3162.49	3661.39	7726.64	7299.73	5580.18
319.171	319.16	319.172	216.083	207.517	216.392	3	3	3	3	3	3	3	3	158126	131324	93176.4	161250	92243	99660	140349	80885.3	63713.6	117563	98225.8	163921	119734	80343.1	84139.4	183434	74082.9	69164.3	119874	102585	88147.9	142267	80373.4	69930.3
319.276	319.275	319.277	750.47	748.082	752.981	0	1	3	1	0	0	1	1	0	0	0	8949.95	16.8797	0	15642.6	17326.2	6812.45	6767.6	55.4061	0	70.6989	0	0	0	31.3133	201.051	0	4173.13	0	4017.71	0	59.8841
319.284	319.283	319.285	737.283	732.557	743.604	3	3	3	3	3	3	3	3	410627	795300	409955	619092	908621	535431	366587	483960	921453	651593	384008	793014	795324	424492	463224	358471	708281	478279	613362	725341	489111	648304	634542	634047
320.139	320.135	320.144	188.653	182.017	189.685	3	1	1	3	3	2	1	0	2616.59	2235.05	2056.37	829.018	1223.55	782.632	40.7792	1481.65	192.071	1696.12	891.389	2166.36	1608.98	1712.4	865.255	1712.76	1572.22	665.674	1368.97	2606.79	1508.65	1244.21	1256.28	1096.28
320.174	320.172	320.175	216.069	215.785	216.347	3	3	3	3	3	3	3	3	21718.8	19679.7	13376.8	24251.7	12357.1	14516.6	20182.6	11153.8	10022.9	15953.7	13383.6	24356.8	17400.4	11973	11957.4	28055	10902.7	9810.43	18578.1	14361	13146.3	19155.6	12656.5	9298
320.287	320.286	320.288	737.211	732.557	744.274	3	3	3	3	3	3	3	3	74903.3	101632	80090.3	125084	71493.5	114437	171610	97423	79055.6	128825	183410	98756	98605.7	82514.1	90160	71906	142167	100032	126435	147229	97411.6	134840	128332	128324
320.993	320.992	320.996	386.372	380.641	387.068	3	0	0	0	1	0	1	0	4214.47	3583.08	2641.91	326.087	61.3784	47.5138	267.987	134.97	155.738	132.38	171.699	392.627	357.894	176.549	322.891	85.2383	280.346	117.783	46.1916	115.918	4097.91	82.2157	29.6164	113.774
321.123	321.121	321.125	185.767	185.392	186.184	3	3	3	3	3	3	3	3	10912.1	10797.8	10432.3	13957.3	11473.5	12306.8	11763.4	8479.49	9477.69	9832.36	10791.7	12370.6	10080.1	8404.73	8172.63	11466.6	10220.6	9160.88	9442.74	10973.1	10105.1	12957.5	9837.37	11332
321.085	321.084	321.121	162.145	151.266	167.976	3	3	1	1	3	3	3	3	58281.6	44819.5	57929.6	62714.6	54508.6	47629.7	522.311	502.36	568.856	624.302	521.205	1000.99	24775	25148.9	30510.6	34978.4	29398.8	34286.6	46836.5	52864.4	59604.1	51304.7	57369	51460.5
321.129	321.127	321.13	277.412	276.432	277.952	0	3	0	0	0	1	0	1	3870.99	6471.15	4806.84	10230.9	10211.2	11046	1428.26	1593.86	906.385	1574.74	1434.35	1524.16	3591.35	2521.61	4796.33	3867.92	4153.93	4368.96	8986.55	4641.35	7814.8	5722.45	15813.1	5629.35
321.171	321.162	321.176	367.975	363.633	373.221	3	3	2	2	3	3	1	3	10823.7	5141.51	1573.04	23878.9	21049.9	19786.5	11637.3	1862.41	3568.21	12586	2088.95	8469.53	1737.8	5836.33	3925.99	24498.2	6644.48	2693.78	4860.21	2141.45	971.478	29314.2	28188.3	22071.6
321.171	321.167	321.175	215.677	215.253	216.17	1	3	1	2	2	2	0	0	0	0	1463.66	2839.14	1461.1	2072.87	1323.59	0	0	0	2120.95	1849.93	1218.03	45.219	943.937	3221.92	839.892	0	0	0	0	22.2637	0	0
321.177	321.164	321.204	421.363	416.565	431.715	0	3	2	0	0	1	3	3	1442.45	1770.26	970.01	8898.31	18613.4	10800.7	1166.27	2535.06	1312.33	2483.11	1653.96	2344.42	2503.45	1410.56	1127.77	3801.56	963.115	3763.99	3829.67	4682.99	3428.93	3635.89	20405.7	22238.7
321.284	321.273	321.286	736.763	732.891	739.199	3	2	2	1	2	3	2	2	13728.4	4708.46	12391.5	0	23159.4	6534.17	0	12461.7	15681.3	0	0	12473.3	0	21467.3	8761.17	13710.2	15885.2	12067.9	0	16493.6	9199.76	0	9818.95	7879.62
322.1	322.095	322.104	248.058	247.591	248.635	1	3	3	3	3	3	3	3	437.272	3121.63	157.835	2981.06	2709.95	4026.67	3596.99	3518.53	3403.92	2395.03	3360.6	3143.87	2920.74	4699.72	2904.16	3139.05	3440.31	2599.47	1716.69	3171.35	3301.87	3005.96	3704.25	3514.49
322.089	322.086	322.093	162.145	161.231	162.966	3	3	0	0	3	3	3	3	7074.21	5238.31	7473.97	6948.69	6624.53	4960.46	164.001	188.02	198.829	176.559	144.612	89.3111	2274.11	1678.26	3179.51	4141.66	2368.94	3347.11	5353.92	6165.54	7127.07	5958.83	6662.56	3224.42
322.158	322.135	322.164	305.398	295.139	309.485	0	3	2	0	2	0	1	2	2263.58	1837.57	1063.43	1700.53	494.569	1774.5	1506.54	1288.46	1065.61	3544.37	2717.21	1861.63	1175.06	1386.43	642.038	1825.49	2896.26	1028.86	1883.94	1108.48	1059.77	2747.04	2709.21	958.932
322.191	322.189	322.204	216.392	213.22	217.115	3	3	1	1	0	0	3	2	4148.79	3708.82	5237.32	5954.17	2960.95	1742.66	1303.42	55.5745	84.9161	861.883	152.413	117.564	265.4	258.422	151.817	140.757	126.687	244.159	4707.49	5907.79	4524.32	5068.73	244.699	3901.95
322.184	322.182	322.185	276.677	276.219	276.758	0	0	0	3	0	1	1	0	0	141.439	0	108.817	119.334	160.07	21.9076	101.046	0	3669.49	2388.74	1311.11	39.0643	0	0	0	2096.06	25.2616	867.181	0	155.318	93.0302	0	62.9892
322.246	322.241	322.249	222.886	222.192	223.243	0	3	1	2	1	3	0	2	142.925	219.677	259.813	1955.95	1900.28	2012.68	162.434	5033.26	341.444	2111.3	2387.34	219.969	51383	188.63	230.827	2069.41	1815.66	1401.45	283.105	58.292	156.872	3290.83	296.007	1132.65
322.692	322.687	322.693	216.462	216.019	217.403	3	0	0	0	0	0	1	2	1707.24	1246.19	1251.76	62.3398	111.255	98.7234	90.2968	38.0598	93.0066	93.9895	82.9507	11.7907	151.525	192.3	100.332	171.782	108.136	118.856	232.287	907.399	247.153	196.249	1169.78	1240.06
322.937	322.934	322.938	457.687	456.557	458.643	3	3	3	3	3	3	3	3	16405.9	13870.9	16709.6	14962.1	14552.6	15232.1	12752.7	13977.7	16419.1	13964.7	16189.1	13025.3	13701.4	14924.5	15708.2	15999.6	16316.6	15452.8	12775.9	15752.6	16696.1	13339.9	15197.8	16829.9
323.112	323.109	323.129	239.736	236.981	243.239	3	3	2	3	3	3	3	3	11538.3	7581.81	8326.97	5969.87	6647.49	4991.64	7891.07	3847	451.635	5346.35	4040.85	4932.67	9669.12	10419.2	8990.24	5341.59	8784.11	8609.23	14041.5	9656.47	8224.19	7358.27	7159.48	7264.79
323.119	323.118	323.12	620.065	616.791	628.289	3	3	3	3	3	3	3	3	160812	62498.4	65861.7	73304.8	114971	127458	80852.9	93519.5	91600.7	145052	89933.7	56484.9	64761.8	92735.5	119413	82167.3	87960.3	100083	67417.3	104359	64194.2	178584	132184	79509.8
323.19	323.186	323.198	449.608	444.65	457.296	1	0	3	2	2	1	2	1	7984.33	6891.33	4859.72	9993.66	8367.07	7913.92	12562.6	4963.74	1330.5	19764.9	6600.15	6898.37	10838.8	2814.93	4675.39	14778.4	4228.55	4253.89	15114.7	5209.61	2962.69	11542.8	9737.11	5773.63
324.143	324.14	324.144	593.028	592.58	593.198	3	0	0	0	0	0	0	0	2547.72	2459.63	3213.88	0	31.0374	103.174	11.8088	17.1603	23.6364	0	109.806	45.1019	23.2135	207.752	49.4063	77.8951	134.275	122.027	106.081	107.84	44.0602	115.607	68.3232	198.112
324.182	324.17	324.183	367.858	366.84	375.828	3	3	3	3	3	3	3	3	40379.3	24237.5	22969.6	45820.5	32163.2	28192.5	42655.1	21359.4	21864.9	51464.7	31256.7	37357.6	30274.9	23637.9	17173.5	50686.1	24032.8	16893.4	32667	21168.8	15575.8	42352	26021.8	19306.3
324.181	324.176	324.186	471.983	469.033	476.394	0	0	1	2	1	0	1	3	2009.9	2105.35	1642.22	2684.18	1694.96	1626.32	1869.76	2065.71	1497.64	2264.23	1397.07	1541.57	3784.67	1713.48	1761.93	2741.34	1612.49	1972.57	2954.41	1063.91	1907.84	5944.17	1836.18	2368.16
324.206	324.198	324.209	457.15	456.288	458.107	0	2	1	1	3	0	2	1	2638.89	2167.02	2041.5	3475.51	1791.88	2023.38	3061.19	1938.42	1930.71	2719.73	2561.07	2163.39	1302.8	1049.76	1365.22	3003.74	2020.47	1696.22	2402.87	2911.42	1947.5	3145.15	2752.55	1426.11
324.683	324.68	324.686	367.511	365.886	369.052	2	3	2	3	2	3	1	1	11553.8	612.741	5784.94	13234.5	4536.24	6570.94	12141.5	5519.87	426.134	15452	6823.24	9081.25	6945.95	4989.48	526.242	6449.78	7099.02	2515.3	9447.27	644.843	404.275	7256.22	575.95	562.31
324.936	324.933	324.937	457.571	455.882	460.298	3	3	3	3	3	3	3	3	9362.91	10197.6	11505.2	10892.4	11172.9	11230.1	5339.21	11275.4	10519.6	10939.6	9587.27	11174.6	11549.6	9997.17	7164	9938.13	10930.3	10559.8	9543.47	11713.2	11441.5	8654.66	8734.2	9588.76
325.111	325.109	325.113	40.4378	39.8106	41.0625	3	3	2	3	3	3	3	3	11712.8	9518.58	9668.06	12217.2	10934.8	8811.95	3050.84	89.2621	2455.97	2464.47	3133.36	2572.11	7549.98	10073.6	8538.1	12247.4	10470.8	9450.93	6691.24	10822.5	8385.56	11503.6	11178.4	10708.3
325.107	325.104	325.116	247.943	247.255	248.127	3	3	3	3	3	3	3	1	6464.73	7535.2	4853.77	5230.22	7997.7	6634.16	8806.89	7772.87	9937.12	9696.7	9428	6861.13	7007.2	7175.42	6397.31	6210.69	7804.43	8256.37	5265.62	5297.72	5037.67	3096.51	2230.34	2583.59
325.12	325.106	325.129	232.217	224.076	232.97	3	1	3	3	2	2	3	0	10578.5	10601	6381.76	10956.8	2374.65	2301.38	3972.46	956.393	913.202	1493.75	1430.34	3760.24	1681.19	2306.45	6170.96	6919.27	1232.35	1655.3	7273.08	8291.07	2544.96	2357	3578.68	2544.95
325.11	325.108	325.123	363.81	353.427	364.382	2	3	0	0	0	2	3	2	7656.17	3046.58	1694.41	5228.53	9199.07	6698.9	1280.66	1571.33	1973.05	1167.46	1533.16	1013.89	2202.25	1841.55	2385.1	6351.44	3314.28	6048.26	5821.36	12505.7	18461.2	664.665	10104	7206.13
325.17	325.164	325.173	305.231	304.638	305.983	3	3	2	3	3	3	3	3	6475.84	9481.95	9467.77	17687.8	7603.51	6871.8	12599.7	2586.34	9949.38	12827.9	10159.6	10020.6	12878.7	10294.5	8878.4	12294.8	11023.6	5267.76	8664.05	7520.96	3711.24	10281.2	13722.6	17693.2
325.151	325.146	325.157	341.494	340.217	343.947	1	0	3	0	0	0	1	0	5175.19	3045.14	2862.53	6228.85	6503.97	6782.92	3296.51	994.15	2537.52	3669.39	2693.32	3176.56	3154.66	2723.39	2411.91	5357.13	2993.11	3140.44	3149.72	2977.59	2927.59	8175.21	7571.35	8069.4
325.27	325.269	325.271	880.183	875.121	886.27	3	3	3	3	3	3	3	3	347346	261590	331098	268675	435220	298311	334500	254524	318726	267533	422261	270155	269518	361415	178143	369478	296880	242743	342406	323450	274112	204373	261478	250440
325.262	325.258	325.268	896.043	889.422	898.975	1	3	0	0	1	1	1	2	25331.6	48.1216	0	6004.82	8422.58	9354.86	52.0117	0	0	0	0	32.3327	0	0	61056.6	7172.7	100.949	0	41321.5	0	0	16535.3	15364.2	117.992
325.608	325.605	325.61	247.612	247.369	247.958	0	1	3	1	1	2	1	1	265.032	291.099	282.324	401.985	1370.08	175.532	1817.78	2315.87	2071.63	252.959	63.0676	1967.29	178.447	1820.25	178.078	1651.35	1149.31	207.01	990.498	221.794	506.208	1675.1	314.004	405.711
325.673	325.669	325.676	305.138	304.082	306.401	1	3	2	3	3	2	3	1	1963	396.112	143.723	4245.86	2875.23	2645.66	151.285	2312.39	1879.75	1449.94	1674.85	2809.53	3144.73	2583.4	1902.78	3690.36	260.028	2066.2	3603.88	3008.83	2083.2	2808.64	266.652	351.242
326.065	326.062	326.066	230.021	229.449	230.246	2	2	0	0	2	2	3	3	298.095	4252.6	4681.34	402.488	7079.87	5124.92	77.52	162.425	100.734	193.009	205.019	171.204	1695.45	192.611	3814.5	185.998	4546.2	3343.06	6037.63	6878.75	6597.79	7496.23	6351.34	4410.02
326.065	326.063	326.07	260.771	260.231	261.783	3	3	0	0	3	0	3	1	7684.14	3444.9	3552.08	2292.69	2530.57	2290.5	758.729	473.115	412.236	752.646	546.016	1049.2	1344.29	1308.86	2041.98	5366.2	5129.65	3567.8	2509.07	2577.35	3268.9	7500.72	6539.95	3005.62
326.146	326.145	326.15	284.322	283.8	284.695	3	3	2	3	2	1	2	3	3255.13	2779.99	4226.65	6539.09	4286.79	5519.77	4919.6	4744.73	680.856	5182.88	4362.13	3793.32	4864.35	1185.45	2448.77	1572.33	4687.12	1263.85	1470.11	3493.21	3177.28	4327.6	5343.66	4646.2
326.156	326.152	326.168	320.382	318.029	327.11	2	3	3	3	2	3	2	3	1060.05	4180.64	4547.81	3812.7	5738.31	5144.64	3692.51	3298.89	2591.84	2724.36	2338.36	1435.96	3737.92	803.572	3158.02	3958.96	3868.58	2715.04	1510.74	2067.59	3499.04	5060.52	4207.64	4278.55
326.156	326.152	326.164	295.852	295.162	296.271	2	0	1	2	3	2	0	1	754.135	4259.01	2204.84	1094.06	1252.1	1154.91	567.562	3303.65	434.698	2495.2	771.528	1858.67	2752.91	727.645	4887.28	950.453	2436.92	3968.02	1471.95	1421.06	1557.44	1458.01	1546.48	1469.45
326.195	326.191	326.2	501.654	500.061	504.782	1	1	3	0	0	0	1	0	2518.08	1148.83	1593.84	6155.53	2208.69	1511.86	4044.05	1161.01	2470.64	2683.2	1581.79	1961.15	1909.52	1645.08	1153.57	2971.06	1648.9	1229.37	4304.18	1278.89	1238.71	2930.74	2086.38	1624.81
326.226	326.21	326.231	379.097	378.726	381.896	3	3	0	0	3	2	3	3	6851.67	4016.85	4811.3	4671.95	1905.06	3286.27	909.817	3073.74	550.695	2812.64	593.662	1639.83	3007.98	3998.51	2978.64	703.74	5596.9	4763.61	2370.15	5107.6	5175.4	3291.64	4026.02	3856.63
326.272	326.264	326.274	880.785	874.778	895.477	3	3	3	3	3	3	3	3	46648.1	49520	85389.9	40114.7	68824.9	73449.6	54914.8	46819.7	89277.7	37264.4	60086.4	42942.9	49739.3	74376.8	50552	69768.3	44624.4	45491.8	24135.1	50734.8	41604.6	34901.6	34702.1	43290.4
326.566	326.562	326.571	229.907	229.709	233.557	2	1	0	0	2	3	3	2	2326.25	325.885	1608.36	309.257	442.169	1612.4	169.785	137.117	96.3945	108.462	122.031	267.517	386.544	1549.81	1227.79	1608.84	1335.93	438.981	1769.79	2831.18	1018.21	2473.31	2335.9	421.344
326.646	326.643	326.658	284.105	283.842	288.709	2	1	3	1	1	1	1	0	824.731	505.146	1249.07	1015.31	462.309	444.508	1557.58	1285.09	1031.67	347.366	1181.45	404.583	411.304	434.183	1031.93	490.969	596.844	482.019	528.599	758.322	517.526	694.822	499.188	558.716
327.003	326.999	327.005	203.92	203.297	204.596	3	1	0	0	3	3	3	2	13730.1	12088.3	13400.5	317.054	226.762	1368.05	280.674	515.885	126.681	256.351	257.611	267.469	11612	10432.4	12138.3	4343.01	5497.32	5407.94	7323.82	11073	14436.4	397.94	3090.48	2365.74
327.101	327.095	327.105	161.978	160.657	162.595	1	3	0	0	2	1	3	3	286.422	252.055	4520.99	5527.44	3809	2429.58	279.509	72.4496	160.066	257.074	49.2065	175.948	94.0103	1864.56	1874.72	1765.92	152.662	103.05	2637.33	4268.02	5182.84	2842.86	4409.31	2918.93
327.122	327.121	327.124	588.244	587.739	588.994	3	3	3	3	3	3	3	3	10699.1	10497.9	10629.4	8004.96	9227.4	9953.09	7622.82	9185.58	9247.78	6900.11	8699.66	9006.88	8039.13	8779.54	9426.02	8863.77	11313.1	9159.27	10094.5	11274.1	9878.89	6745.6	9622.54	10187.1
327.114	327.11	327.12	784.528	781.748	785.911	0	2	1	1	1	3	0	1	3581.9	2802.64	3570.61	1891.69	3033.05	3482.05	2856.32	3416.2	3967.37	3118.7	2261.26	2352.3	2850.45	3959.05	2130.29	3091.27	2932.76	3648.69	3083.56	4172.57	3153.1	3161.73	2303.08	3662.2
327.151	327.149	327.166	279.551	279.079	282.493	3	3	3	3	3	3	3	2	3603.62	4746.34	5525.83	2996.39	4774.82	5135.54	8294.86	6903.68	9645.53	6838.95	7937.25	6229.27	5294.41	5969.11	4590.61	4709.91	3684.68	3636.46	3585.82	3976.04	4045.56	4740.91	2538.78	5015.57
327.198	327.195	327.201	207.103	206.606	207.628	3	3	3	3	3	3	3	3	7373.59	5582.81	5794.68	7243.88	5639.39	5335.63	5985.64	4529.62	4793.33	5470.46	5466.62	5590.97	6882.52	5155.54	4893.06	6447.48	3858.31	5694.79	5839.85	4868.54	3416.84	5265.22	5286.63	5399.01
327.199	327.196	327.2	188.695	188.14	189.215	3	3	3	3	3	3	3	3	7723.87	7899.28	7675.15	6072.98	8212.61	6529.33	7168.21	7236.86	7883.28	6066.99	6451.53	6000.3	7887.78	7864.74	7529.97	7607.71	6853.51	8649.65	6126.09	7055.56	8559.73	4927.13	6803.6	6988.47
327.2	327.194	327.202	791.625	781.409	804.298	3	3	3	3	3	3	3	3	35467.8	27333.2	30784.5	22395.5	26933	26916.7	32006	26392.7	27699.4	27718.2	29520.3	29947.5	28989.9	28671.5	21704.8	32192.7	22825.5	24905.3	33402.6	21380.3	26003.2	25939.9	19495.8	20798.3
327.219	327.211	327.222	939.336	937.504	941.948	1	3	2	0	1	1	2	3	3530.06	3968.81	2713.16	1223.98	4064.59	3587.87	2436.51	1962.01	3346.13	4691.58	3231.69	3417.04	3034.78	1881.18	2146.54	4644.17	3017.82	2686.12	5170.5	2300.88	1311.96	5404.81	2676.5	3113.51
328.179	328.172	328.182	395.212	393.01	399.667	3	2	2	3	3	2	2	2	10750	3872.57	3175.84	12665.7	46.1782	8027.29	13790.6	88.5043	4719.32	13789.6	6257.75	11480.3	6953.7	5025.82	3363.58	563.528	5995.83	3380.83	11989.8	231.489	4039.99	13430.4	9057.35	646.083
328.21	328.197	328.217	207.34	206.28	207.925	2	2	1	1	2	2	3	2	2070.72	1364.37	1496.99	1849.73	1115.83	1349.95	201.226	952.079	184.952	264.968	209.428	921.957	2433.37	1870.02	1260.62	1047.51	1212.62	787.388	4991.83	4862.19	3859.56	4609.27	3940.36	1747.24
328.205	328.201	328.208	334.729	334.069	335.03	1	2	1	3	2	1	2	2	558.849	710.65	1959.6	643.002	1649.93	1151.36	503.621	2394.17	321.796	4030.71	3702.39	3012.94	582.628	1957.05	3607.86	592.808	624.842	3161.31	789.4	1992.01	2083.65	1121.15	881.465	1375.32
328.218	328.212	328.22	218.295	213.989	218.799	3	0	0	0	3	0	3	3	3702.56	1933.4	2357.99	2427.09	2920.91	2259.42	1422.15	1431.39	1362.29	1025.73	1609.6	1167.13	1462.68	2094.65	2323.35	2331.14	2304.48	2166.02	5447.49	4565.68	6393.09	5660.55	4630.38	3919.49
328.518	328.515	328.521	498.543	495.368	501.043	3	2	3	3	2	3	1	3	13082	5292.25	3833.16	8048.67	6266.97	730.046	13707.5	7363.21	5985.01	18712.4	9217.53	12052	7018.39	8166.65	694.817	15746.6	8310.89	3240.51	13523.2	853.746	730.792	19224.7	6810.1	3604.84
329.033	329.028	329.035	204.007	203.237	204.988	2	0	0	0	3	1	2	0	4793.78	2665.89	170.046	193.045	485.879	238.235	222.071	133.686	180.583	78.4816	191.511	192.694	4861.93	2925.26	2624.79	107.115	1228.88	199.105	337.01	3973.23	3566.25	117.943	183.904	249.279
329.078	329.076	329.082	402.819	402.526	403.699	3	2	0	0	1	3	3	0	16416.9	5729.53	12059	6060.29	1293.16	5173.62	202.859	347.963	281.645	340.496	376.406	755.699	952.934	423.17	2812.19	7148.47	2058.18	7500.92	4978.73	5989.13	16174.5	458.871	719.602	1663.9
329.155	329.153	329.157	363.118	362.826	363.663	3	3	0	0	3	3	3	3	16981.1	5185.76	7039.62	4918.84	5652.27	4742.35	2339.02	2907.22	1622.66	2938.1	2961.67	3509.28	10313.6	4251.17	4967.72	3920.67	4109.05	6150.72	10255.2	7947.94	7297.97	4825.94	7057.19	8665.2
329.146	329.146	329.148	197.855	197.058	198.34	0	0	0	0	1	0	3	1	970.433	1053.22	1021.26	858.504	724.174	712.448	590.386	470.693	467.522	458.795	432.589	673.265	809.682	741.535	456.771	713.957	649.472	541.782	1593.23	1930.29	2229.94	1051.48	1193.68	1844.49
329.155	329.15	329.158	238.135	237.261	241.574	3	3	0	0	3	3	3	3	18129	11185.5	13314.3	10811.3	10198.9	7295.52	730.944	855.241	812.786	862.184	923.918	839.965	4003.22	5255.07	3627.33	5841.89	4981.53	2679.07	15818.6	14278.8	16708.8	7481.64	7320.77	9100.95
329.158	329.151	329.179	417.707	414.9	430.702	2	2	2	1	2	2	3	1	6081.28	5205.25	995.522	997.125	2474.82	777.383	822.617	4605.06	983.684	1492.43	1213.26	1867.18	7417.59	741.633	5176.12	2959.67	1100.72	2054.78	5478.07	3040.66	4979.85	1555.43	1520.66	626.349
329.164	329.151	329.173	325.781	314.129	328.94	2	2	0	2	1	3	1	2	1492.32	2058.14	1681.33	6164.35	2454.83	729.605	3260.58	2924.96	2158.64	4589.36	2453.72	3185.03	3400.75	2513.58	1261.14	1469.99	4011.07	2169.81	4512.21	3231.64	1889.93	3506.64	2485.41	1104.03
329.192	329.187	329.198	817.549	815.31	818.873	3	1	3	2	2	2	1	3	6658.45	7584.52	4726.31	6105.72	4412.38	3738.24	5360.78	5285.29	6695.7	6904.75	7070.63	3145.97	4885.99	6739.41	5657.2	5055.64	3676.63	4840.3	6193.74	3386.62	3530.87	3836.21	4912.92	2988.27
329.191	329.186	329.194	338.26	335.245	339.933	2	1	2	2	2	3	1	2	7416.23	3782.24	4527.52	3515.75	2323.37	2430.73	4991.24	2209.63	956.931	2174.95	2316.78	4378.51	2963.69	2369.09	1716.17	1966.39	5214.3	1137.82	2858.96	1445.5	2346.25	2930.31	3186.59	2667.02
329.192	329.178	329.2	536.908	535.076	544.665	3	2	1	0	3	2	3	2	30592.9	44215.9	18214	5271.93	7612.98	3796.16	4841.57	24585.2	3383.99	5633.64	3396.88	4184.07	36654.6	4246.32	23297.4	10190.2	3042.99	18776	25235.7	12566.1	31605.8	906.525	6305.27	3869.48
329.216	329.209	329.224	548.477	546.819	549.655	3	0	2	0	1	1	2	0	5846.91	6120.18	2354.38	2586.36	2178.61	2068.68	1651.87	3433.04	1586.68	2733	1802.86	2025.32	4135.43	1430.88	1129.12	3332.92	1784.81	2807.22	3053.49	1541.86	4685.51	2444.89	2396.16	2286.95
329.578	329.575	329.583	403.001	402.368	403.758	2	2	0	0	0	2	3	1	5940.94	405.872	3559.23	277.793	1680.47	2387.47	190.084	301.034	318.661	132.031	139.994	180.863	199.008	229.169	241.583	445.931	861.146	2479.43	1475.77	1807.64	5481.72	384.778	768.077	380.441
330.059	330.057	330.06	40.2212	39.5469	40.7257	3	0	0	0	3	1	3	3	11820.8	10102.8	9498.34	19.5523	67.3967	29.6334	45.1369	9.76836	53.587	26.9528	9.77641	10.7827	13753	11469.9	12376.3	40.7515	0	742.864	52800.3	67134.2	66978.6	9225.21	11457.1	13360.4
330.198	330.19	330.199	156.228	155.058	158.921	2	0	0	1	1	1	3	3	1925.19	4075.57	255.229	194.75	164.428	194.013	123.959	317.384	102.399	668.655	154.111	168.849	1519.15	270.158	109.418	256.958	2181.74	311.314	5534.9	6816.84	3762.96	2681.78	4105.55	4805.26
330.195	330.188	330.206	486.73	482.199	498.159	0	3	0	3	1	0	0	2	5120.4	5079.78	3399.52	4182.71	2178.69	2774.59	4941.23	3214.43	3011.45	1947.81	1134	4908.63	452.522	3810.44	3849.05	6703.97	3424.65	3397.13	5838.65	3568.61	4102.23	7373.77	2566.93	2824.75
330.199	330.197	330.201	176.016	175.087	176.834	1	0	0	0	0	0	3	1	1355.1	927.087	1077.9	830.94	923.566	947.811	263.081	133.705	245.201	165.764	241.083	262.181	747.175	750.499	815.975	751.731	828.748	498.897	3001.94	3672.36	2411.76	2153.67	1942.75	2671.1
330.922	330.918	330.925	457.598	456.91	458.106	2	1	3	1	2	3	1	1	1602.69	2327.18	544.856	1651.01	362.273	593.341	2839.56	1889.24	1933.27	515.579	480.821	2414.45	2010.24	2880	444.993	2584.92	1619.4	1613.24	465.801	1592.41	581.89	2269.89	475.349	457.578
331.06	331.055	331.06	40.1009	39.9201	40.4679	0	0	0	0	2	0	3	0	54.9328	81.5559	20.9119	73.8182	30.3287	0	106.777	109.136	90.9974	25.2692	52.2523	109.85	1947.52	0	1758.79	57.9159	44.4993	0	6644.78	8733.02	9584.88	86.2991	54.5478	115.228
331.131	331.129	331.14	580.193	579.767	583.532	3	3	3	3	3	3	3	3	28873.3	20740.2	23780.6	25679.1	16915.4	15242.4	13210.2	7844.24	6925.19	12182.9	7330.09	8839.7	21502.4	14598.9	14023.3	14370.3	11652.8	10093.8	25005.1	17022.5	17305.2	26388.6	17775.9	20547
331.169	331.158	331.172	241.335	228.928	246.78	3	3	2	3	3	2	3	3	8449.55	5384.28	4954.8	11266.3	5715.1	6197.91	11048.4	6456.39	1054.45	10699.6	5923.45	10164.1	9269.78	3176.49	3680.94	10094.6	4708.3	778.141	8930.9	2968.84	4154.4	10603.7	5746.84	3380.44
331.135	331.133	331.138	272.297	271.185	272.696	3	3	3	3	2	3	2	2	15982.6	25440.5	9285.84	21475.8	9547.2	5640.54	12728	7051.3	2578.39	8153	7570.34	14673.7	13454.7	299.577	7873.58	15581.4	6701.88	5858.27	692.73	12588	7953.54	18826.2	607.437	5657.55
331.17	331.169	331.181	320.932	319.586	328.957	3	2	2	2	0	3	3	1	62834.4	65866.7	32996.5	68935.6	47991.2	16162.2	23564.3	2041.21	12626	50421.4	6170.6	21962.5	16052.9	14668.7	12986.3	21373	35084.3	42035.2	80000.2	46573.1	50552	58831.1	16983.2	16259.9
331.194	331.181	331.198	395.388	388.405	396.083	3	3	3	3	3	3	3	3	67419.5	60930.7	44894.8	85788.7	63082.7	46782.7	84016.1	49291.7	48904	88469.5	57266.5	63385.1	55184.6	45032.2	31007	87854.7	55958.9	35747.9	73635.5	40722.3	46032.5	75063	56459	48802.8
331.171	331.158	331.175	366.449	365.762	381.084	3	3	3	3	3	3	3	2	16850.2	14028.8	8488.93	16596.9	7843.98	8775.68	13720.7	6379.4	3711.72	9264.14	6299.57	16671.4	13054.5	8033.81	7034.49	18096.4	6463.41	4640.4	12717.6	11651.4	5985.99	11756.2	44032	5312.09
331.169	331.158	331.171	302.149	293.583	307.435	3	2	3	3	3	3	3	3	119060	100180	38582.7	113391	127.403	64898.2	89978.2	52820.8	17839.1	74082.4	63150.1	110345	2636.69	51460.3	56525.6	151244	55170.9	47103.6	92682.2	87951.9	69030.2	104924	46926.7	46402
331.187	331.165	331.19	478.537	476.077	478.96	2	3	2	1	1	1	1	2	5198.48	44303.1	2517.04	13862.6	5846.35	6411.71	6169.68	5043.02	1330.42	10062.9	4632.48	4384.1	4448.47	422.136	3872.39	6723.33	4537.88	3417.23	5640.73	2903.4	4659.88	2750.36	3603.01	5524.5
331.205	331.185	331.208	336.033	329.582	343.195	3	3	3	3	3	3	3	3	51496.2	34957.4	34082.1	34848.1	27099.2	32566.8	33344.2	48119.3	14972.8	29249.2	27044.1	33931.4	42929.7	25795.9	21751.3	33419.7	39674.7	25664.2	35379.9	31339.2	20300.5	41956.6	47923.2	26494.5
331.191	331.186	331.212	655.777	649.164	658.639	2	0	1	1	2	0	3	1	4260.58	13352.4	2695.11	4472.94	3171.23	3035.98	3528.65	6133.49	2688.6	4214.74	2935.83	2898.5	3545.98	2701.58	718.861	4035.82	2743.03	3515.32	4761.69	2856.24	3395.28	4380.55	2649.04	3710.71
331.69	331.687	331.692	394.951	392.893	396.856	3	3	3	3	2	3	3	3	17584.8	9795.44	8302.95	22585.6	16393.7	8828.31	20248.5	10511.9	6763.48	26337.7	13408.6	18570.6	11984.1	11091.3	1742	23254	9686.94	4452.81	14381.1	8903.5	9438.23	19957.8	10456.8	4252.66
332.094	332.089	332.098	202.55	201.706	203.583	2	1	0	0	2	2	3	1	381.095	3757.72	4475.35	2524.67	262.131	240.257	458.39	186.556	33.3559	179.838	97.7393	163.421	354.473	1858.83	3152.37	1233.35	250.719	1125.66	1382.86	3079.51	3848.41	400.927	312.194	972.63
332.137	332.135	332.141	250.486	249.993	251.877	3	3	3	3	3	3	2	3	5355.22	3790.91	4877.09	2318.05	5027.02	4851.83	4882.43	3240.71	5307.12	3583.15	5089.22	4706.88	3541.11	5697.65	3865.9	4705.41	3179.68	5129.2	613.22	3834.17	3261.94	2945.36	3360.9	3957.66
332.136	332.134	332.14	580.13	579.665	581.166	2	1	0	1	2	0	3	1	58.707	3037.55	1249.6	57.8591	2842.93	64.7678	50.9224	20.8426	70.8471	81.5048	1382.64	91.5521	48.4403	1717.83	1714.99	239.416	25.2474	100.568	3968.35	1532	1616.73	97.3385	2042.68	65.2649
332.178	332.165	332.18	326.896	320.011	327.948	3	3	3	3	3	3	3	3	17474.3	14534.7	12301.3	22382.2	13598.5	11928	23425	12227.1	12290.5	23614.9	14313.8	18666.4	18066.3	9164.91	10815.5	21732.3	12465.3	9038.33	16544.6	13454	7595.64	20889.3	14656.2	8490.04
332.166	332.162	332.172	366.659	364.644	368.424	3	2	2	2	3	2	3	2	12641.5	5745.24	3693.37	12236.2	5134.5	4102.7	12611.2	2717.95	3676.47	13519.4	5146.38	8170.91	6409.22	5520.65	3857.8	15496.1	3609.97	5442.78	9792.37	4088.82	2560.72	10509.1	8532.55	2778.84
332.17	332.141	332.176	301.605	291.77	302.743	0	3	0	0	1	1	1	1	199.565	651.778	683.438	20521.3	911.651	5836.96	774.266	606.471	498.806	995.402	836.383	692.001	1050.17	912.266	6249.33	25551.9	1049.54	610.031	8524.02	422.29	661.951	445.784	516.005	1598.23
332.2	332.162	332.207	396.3	392.673	408.728	3	3	1	3	3	1	2	1	5442.87	3287.92	2476.9	2760.61	577.644	1436.29	10340.9	3954.23	5862.91	7514.39	1789.56	1658.34	2984.13	2669.44	1573.21	12853.8	6323.62	1261.06	3044.62	2420.16	5576.9	10722.6	1646.08	6100.68
332.207	332.187	332.212	336.251	331.462	337.773	3	2	3	2	1	2	3	3	8478.15	3940.88	4728.69	3452.49	5174.16	3487.48	3371.57	6069.32	2032.89	3382.83	2285.23	10274.6	5015.1	3877.74	5898.72	2073.45	4840.71	3668.57	5747.6	4497.94	2815.57	4528.38	6607.06	2942.67
332.529	332.527	332.533	626.431	619.312	630.863	1	3	0	0	1	0	0	1	993.282	818.877	601.046	1822.15	788.036	963.411	1279.08	675.308	577.838	1849.19	819.985	918.622	543.595	588.423	700.062	1476.44	877.14	759.452	1150.49	528.638	1162.04	1379.71	897.55	948.809
332.68	332.659	332.684	327.166	320.011	328.967	3	1	3	2	2	2	1	2	4008.65	1885.43	2850.95	6902.03	452.263	482.149	5008.54	3393.73	1195.51	5263.77	420.926	3190.85	762.277	3702.16	2397.29	5394.82	3146.05	645.151	662.064	625.126	765.94	4915.12	1767.63	396.731
333.058	333.054	333.06	147.504	146.707	148.994	3	3	3	3	3	3	3	2	7005.86	4446.7	5692.44	3490.01	4958.17	5537.64	6573.08	4951.88	6773.7	3299.67	4970.88	5041.33	5379.97	6518.59	5422.03	4741.7	4057.49	4196.14	5189.37	2546.03	4773.38	3802.12	2094.17	569.667
333.123	333.118	333.127	269.495	266.133	271.286	3	3	1	2	3	2	3	2	8196.69	6144.98	5556.31	12594	4951.62	6706.07	81.1939	2436.87	371.042	480.413	3528.26	11547.5	5256.72	2277.49	3286.46	13681.6	2828.83	1144.85	4041.84	10098.5	2057.79	11868.8	1200.35	5154.21
333.15	333.142	333.151	220.354	206.643	220.885	3	3	3	3	3	3	2	3	98886	48480.5	31445.8	55427	24956.4	20252.3	39826.2	20287.7	10495.8	25707.9	19633.3	45898.3	33344.1	12524.9	29970.8	51724.3	19066.9	12336.6	28724	41693.7	1726.24	35095.3	20268.4	12132.6
333.151	333.148	333.154	227.776	227.347	233.769	2	1	3	3	3	3	3	3	1909.71	37084.2	18733.4	1852.93	1656.82	11092.7	14189	21519.2	8654.99	18631.7	7756.06	22302.2	29402.2	5626.13	26989.8	14288	12283.3	20738.6	37751.9	14708.7	60312.9	12925.9	8395.42	11114.4
333.156	333.154	333.165	296.476	294.867	305.621	1	1	3	1	2	2	1	0	5572.18	1177.12	1133.33	289.017	6526.1	1544.88	4754.55	3004.42	2154.31	1307.82	3587.52	970.573	3298.07	3268.54	990.449	2866.85	4714.53	853.695	965.148	6975.7	1088.81	1010.17	884.874	1010.7
333.164	333.149	333.174	366.944	361.269	370.784	0	1	0	1	1	0	0	3	946.194	538.193	791.3	2560.52	849.318	1576.29	462.934	659.996	285.756	1063.53	328.673	800.876	469.499	549.539	443.356	723.145	659.154	531.143	642.953	601.957	625.521	2159.73	3193.41	2008.35
333.171	333.169	333.206	682.602	671.705	691.877	3	3	3	3	3	3	3	3	104204	91124.7	105878	116414	81796.2	116980	75366.6	91774.4	120802	97969.4	91543.4	72627.9	94770.5	108894	85256	105731	129569	73277.8	87498	84424	96423.3	102113	100620	97200.7
333.182	333.17	333.202	549.466	540.59	556.228	2	3	2	2	3	3	2	2	3333.18	5528.4	4206.98	3701.38	3474.79	5199.81	4538.58	8021.05	7505.86	4175.21	2943.15	5416.34	3638.77	4085.05	2691.96	5591.5	5911.56	4293.57	14273.8	2180.52	5722.95	5751.7	4849.05	5690.61
333.194	333.189	333.197	524.416	522.661	526.43	2	2	0	1	2	3	2	1	14791.3	11699.3	6709.85	14395.9	20369.1	20251.7	9994.7	8308.98	6364.22	11963.6	6662.36	22321.7	24127.6	18202.3	6187.91	43222.3	16361.4	13878.6	27135.8	6821.14	7507.35	41897.5	11652.6	10959.4
333.186	333.185	333.187	245.937	245.683	246.386	3	3	3	3	3	3	3	3	215782	180460	120248	216422	133281	129063	202570	114876	82947.8	172885	131863	219653	162762	101466	109460	261625	99288.2	93161.8	181296	145945	119535	210201	110526	93945.1
333.21	333.208	333.213	808.154	807.325	809.379	3	2	2	0	2	1	2	1	12088.9	10077.4	8699.48	6122.28	6343.35	10008.3	10531.3	7967.79	11959.3	11750.5	6916.82	6881.11	11825.5	6806.69	9177.96	10187.7	7847.12	5816.52	10683.9	5758.35	12540.6	10645.2	6766.01	8825.02
333.209	333.207	333.211	790.643	789.644	792.372	2	1	1	2	3	1	1	1	8052.82	6723.29	6150.25	9576.39	6118.99	7750.24	9040.68	4107.68	6323.93	10703.8	8013.49	10715.9	7645.45	7555.64	6452.2	10034.7	5582.91	6229.84	9740.34	4400.4	6658.29	9371.77	9812.46	6355.28
333.527	333.518	333.531	524.441	518.762	532.081	1	1	1	2	1	2	1	3	525.641	560.655	1316.61	6539.15	645.5	422.175	2568.47	546.143	387.325	831.051	2333.64	4436.61	2783.02	301.001	423.452	4650.32	4213.82	427.208	499.877	506.287	891.028	5160.67	1833.63	2848.58
333.851	333.847	333.853	450.077	448.465	451.857	2	2	2	3	0	2	1	2	3148.38	2828.7	645.58	787.531	2519.15	2401.51	851.986	1985.31	2538.91	8032.67	4743.45	4175.45	896.781	626.724	693.737	7453.36	1411.94	644.148	6654.5	738.503	642.168	7433.42	677.089	1608.84
333.862	333.855	333.865	523.246	518.391	532.155	0	0	1	1	0	3	1	1	253.91	355.954	486.836	380.669	511.189	582.231	840.846	512.578	492.354	735.968	504.924	453.902	397.85	379.13	523.968	817.241	364.634	652.769	322.509	404.914	236.098	441.468	498.247	693.146
334.016	334.011	334.019	31.347	30.7088	37.2127	3	0	0	0	0	0	0	0	7669.45	10590.8	7915.46	41.1056	0	0	51.2214	0	97.0208	0	47.8701	0	0	22.2685	0	24.5888	0	211.557	0	92.9906	0	55.9295	0	0
334.154	334.144	334.157	220.705	209.304	227.918	2	3	1	3	3	3	3	2	7501.74	8370.31	1488.82	9175.48	2156.41	1607.97	5881.07	662.404	591.748	2971.99	2750.93	7255.31	3083.74	796.367	4671.49	7136.31	1987.63	2479.05	5291.61	5778.35	2767.27	4685.97	1604.86	1437.86
334.175	334.173	334.177	682.645	680.086	685.153	3	3	3	3	3	2	2	2	17576.7	11854.5	16312.5	8720.99	11858.4	17338	15412.5	15033.3	18523.2	12738.5	9544.04	8804.63	12196.2	21518.9	5165.75	4074.82	11426.3	8293.38	4009.23	19924.8	7746.7	3836.99	8352.99	13787.6
334.178	334.17	334.183	549.959	549.303	551.258	3	2	1	0	0	0	1	1	1419.18	1472.14	1229.55	2274.81	1206.63	2512.16	1353.22	2238.92	2205.2	3667.61	2650.98	2653.16	2761.65	2352.31	2072.76	3549.1	2721.09	2539.57	3673.81	2125.25	810.021	4721.14	2967.63	1469.55
334.19	334.183	334.191	245.946	241.19	251.73	3	3	3	3	3	3	3	3	37299.1	31035.8	18931.7	35795	22556.6	20317.7	33213.9	17900.4	13224.5	28261.9	21403.8	38196.4	27576.9	15013.4	16586.8	43022.4	16567.7	13170	30873.8	22590.1	18176.8	33671.9	14449	15081.1
334.934	334.929	334.936	457.161	456.21	457.771	1	3	1	0	1	3	0	2	1485.49	415.401	390.843	1534.07	2572.28	2137.79	2548.13	571.882	607.644	667.949	483.938	675.638	415.667	398.125	2598.94	2193	1313.15	2600.94	569.524	506.805	368.534	2461.77	2355.57	690.847
335.013	335.01	335.02	67.1067	64.5218	72.2174	2	2	2	2	3	1	1	1	4117.83	4819.57	3733.55	2236.06	3014.58	3535.91	7823.22	3611.71	7522.2	631.882	3847.48	5291.57	2452	1125.66	1851.9	698.408	846.685	875.745	5112.06	4420.4	6456.71	2455.35	2397.04	1598.73
335.099	335.071	335.103	233.035	229.573	233.853	3	3	0	0	3	3	3	3	5848.25	5400.17	2935.04	7287.52	6642.54	3218.63	194.728	226.94	221.161	186.657	339.152	21.2219	3937.74	3378.76	3378.76	5462.73	2480.57	2508.29	9915.78	12604.8	11912.9	11906.7	13012.5	9337.08
335.108	335.106	335.111	317.656	317.225	318.164	3	0	3	1	2	0	3	0	4375.09	9239.21	6228.2	6037.47	5027.2	5538.45	1646.22	4044.84	1783.85	787.393	942.796	3334.16	4813.64	960.436	4478.16	2760.25	1883.09	1687.82	6488.42	3248.62	9130.94	8210.56	8621.74	8437.88
335.138	335.134	335.148	216.15	215.76	227.557	3	3	3	3	3	3	3	3	17121.4	13756.1	10012.6	17443.9	9277.55	10375.6	17609.2	9226.66	7443	13601.1	11821.2	18671.8	13040.6	9004.21	10200.4	19766	8953.26	5809.86	12752.5	10126.2	11108.3	13179.5	9685.7	8399.73
335.166	335.157	335.171	341.766	340.753	345.249	1	0	3	2	2	1	2	0	524.03	100.701	2401.51	1060.78	1999.73	1747.17	2521.02	2651.54	1340.21	3347.24	2381.74	495.954	3035.47	424.876	507.522	932.823	2176.59	166.337	2031.69	1701.69	186.785	1517.42	2516.04	2261.46
335.187	335.183	335.194	519.979	519.133	525.483	3	3	0	0	0	3	3	3	5090.8	4201.74	3341.17	4665.97	3007.59	3423.55	2252.26	3178.73	1137.11	2786.2	1799.77	2527.21	2387.23	1764.57	1516.6	2514.02	3105.12	3154.99	5190.97	5307.97	4234.32	2943.16	3231.93	5286.71
335.188	335.183	335.194	246.083	245.14	247.363	2	1	3	3	0	2	2	0	3835.5	2524.47	0	2944.87	168.521	0	4753.56	1840.02	1649.83	3993.45	1880.91	6065.03	151.559	40.8296	0	4905.47	284.369	1237.55	3813.72	0	2274.35	154.686	248.705	0
335.187	335.181	335.191	423.152	421.725	427.288	3	1	2	2	1	2	3	0	8159.11	3121.04	6092.68	23211	14023.4	12375.6	17942.3	5957.43	8654.39	15695.4	8319.48	5310.87	5273.22	9413.82	3470.43	14630.7	8868.41	4946.7	12756.2	4315.21	5055.48	18014.6	15937.4	15289.7
335.19	335.186	335.217	594.938	580.764	596.016	3	2	2	2	3	2	0	3	7272.75	5893.88	4812.9	3094.44	3112.05	2820.69	5582.38	3914.1	1340.14	2232.92	2510.35	2050.2	4358.04	2230.67	2776.08	2851.46	1490.06	2862.98	2699.37	1301.33	1504.95	2736.82	3171.67	1770.19
335.27	335.265	335.273	629.279	627.099	632.362	1	1	1	2	3	1	1	2	0	0	4885.26	0	0	2992.27	0	24.5573	5544.66	0	2169.65	5067.47	4055.41	2999.97	5563.91	62.1099	18.1752	3364.84	831.555	2295.94	329.671	0	1872.13	3345.16
335.572	335.569	335.579	229.815	229.397	230.152	1	1	0	0	2	0	2	3	307.692	137.178	1019.8	1587.94	115.235	293.006	137.485	142.543	109.493	115.186	65.4174	112.58	805.191	185.513	970.305	177.568	145.261	163.609	1196.6	126.504	985.096	1385.74	1398.88	770.045
336.114	336.112	336.118	533.194	532.604	533.796	2	3	2	3	3	3	3	3	281.406	3480.13	4132.87	4131.74	2840.94	3137.2	3770.41	207.795	3209.31	3552.42	4742.1	3785.67	4294.05	4193.97	4409.21	3195.98	4349.76	3482.13	3593.54	2976.18	4559.79	2108.2	2422.04	3187.01
336.177	336.171	336.181	350.456	349.175	354.54	1	2	1	3	1	3	0	2	780.134	989.74	507.375	5481.11	3346.9	1306.14	4649.93	761.234	397.413	6421.02	1584.43	3406.11	641.409	699.44	1335.73	4588.66	3492.66	882.341	467.678	549.69	479.407	5479.42	1572.77	1962.75
336.176	336.172	336.179	305.619	305.221	305.983	2	0	3	3	2	3	0	1	2169.14	638.678	2357.32	969.753	916.246	579.525	1522.24	2474.54	3320.98	1410.3	2233.29	1769.21	1547.31	2285.91	793.745	2425.23	1383.38	2092.36	857.474	700.385	826.432	1527.73	665.559	915.434
336.219	336.218	336.221	808.491	808.03	809.147	3	3	3	3	3	3	3	3	29404.7	24805.2	29516.5	21549.5	23143.5	24462.1	24857.8	25299	24883.8	21177.3	25295.3	23471.6	26323.6	25792.2	27310.1	22088.1	24102.5	25819.8	15929.5	24300.3	25445.6	17894	22156.9	19235.5
336.721	336.718	336.723	808.482	807.695	809.16	3	3	3	3	3	3	3	3	7369.65	7168.16	9322.37	4111	7242.77	6719.32	6765.97	9040.7	8484.17	5390.99	7449.79	8673.78	4183.15	8243.72	8220.78	6292.8	6338.36	6375.37	3846.91	7258.58	6296.92	4792.36	5390.97	4194.85
337.071	337.068	337.074	386.381	385.929	386.847	3	3	0	0	3	3	3	2	160471	137808	102173	14531.5	11545.6	9487.54	98.4305	380.698	485.447	209.512	68.4815	163.979	14051.7	4657.34	32693.5	10891	4161.53	11384.3	18686.5	68304	134713	0	6496.01	12757.4
337.062	337.051	337.079	162.403	160.138	165.107	3	2	0	0	2	2	2	1	3331.59	2053.26	3790.46	535.948	3988.54	1977.49	408.131	449.832	442.85	455.583	175.955	363.301	926.718	1809.2	564.919	831.379	1003.18	442.959	796.533	4173.74	2060.11	3401.68	603.812	742.419
337.056	337.054	337.063	249.457	249.31	255.063	3	0	0	0	2	0	3	0	6711.99	2488.62	4544.54	1290	1255.29	799.89	216.696	485.737	274.678	313.24	373.996	396.87	5342.56	846.001	2818.77	1046.4	787.967	385.407	1901.58	3178.41	2287.89	1648.43	1690.27	1780.6
337.136	337.133	337.151	325.032	324.237	330.307	0	1	0	0	0	0	0	3	142.56	78.481	202.832	0	0	5182.95	0	115.843	123.653	0	41.1537	0	0	35.106	151.11	174.289	0	98.6589	117.673	162.38	113.744	3589.89	4038.87	3583.66
337.166	337.165	337.171	293.341	292.801	293.955	3	0	3	3	1	2	2	0	4012.84	1987.26	3994.24	2657.59	3131.67	3461.78	3375.79	2904.6	2743.96	3892.4	2980.7	3701.19	576.647	3553.2	597.6	1597.67	2810.12	2156.87	444.532	4099.86	2795.34	4826.85	3851.72	3846.74
337.16	337.148	337.161	307.514	303.288	308.08	0	2	0	0	0	1	0	3	2468.39	1687.91	2090.04	20266.1	6875.68	25887.6	3011.4	2418.88	2487.58	2338.33	3050.6	2556.74	2773	1931.28	2469.28	1156.24	2172.53	2875.08	1974.42	2198.84	2661.66	28721.5	27644.4	32843.1
337.229	337.226	337.233	890.958	889.721	892.438	3	1	0	1	2	2	1	2	7946.46	3896.76	7281.97	12847	8262.7	8382.84	13455.1	5590.84	8849.34	16071.2	9616.48	11686.5	9210.89	7788.74	7232.02	14357	6728.06	8427.68	15865.2	6729.58	7465.69	13483.4	6364.48	10038
337.241	337.236	337.244	423.161	422.759	423.635	3	2	3	3	3	3	3	3	7116.23	4811.01	6852.19	6489.32	2309.42	3106.22	6570.08	7709.34	7646.79	13134.4	8103.14	7521.53	6157.35	8437.32	8360.53	3253.31	16733.2	7160.81	12622.2	15345.5	6401.47	7137.26	5873.47	4153.84
337.862	337.861	337.864	556.277	553.259	560.811	2	2	1	3	2	1	1	2	12646.7	1280.98	5477.48	2128.35	11026.4	5535.92	2287.37	1056.69	9200.31	25676.1	10481.9	7233.18	11291.3	7543.52	1422.25	2168.61	9059.67	1120.21	1793.16	1527.15	6168.97	10318.2	6731.1	1159.38
337.993	337.989	338	34.5786	32.7163	35.8437	3	0	0	0	0	0	2	0	2207.67	3259.84	1920.63	114.872	77.496	58.2892	34.713	12.4633	59.2877	34.3587	21.9208	34.0384	55.5931	11.4717	29.6197	9.76878	23.2432	47.5011	27.3007	8401.37	1548.18	32.3487	0	0
338.073	338.069	338.075	386.363	386.254	386.949	3	1	0	0	2	0	2	1	34116	29479.9	21655.7	2760.66	313.615	415.144	184.4	30.6256	222.16	98.0261	165.301	83.8417	189.551	855.618	5453.36	257.424	371.297	452.658	602.036	14194.1	27771	41.7838	284.715	1852.39
338.14	338.135	338.151	530.965	530.297	533.184	3	1	0	2	0	0	0	2	2484.53	2517.32	3024.42	212.633	64.8091	1974.61	171.488	66.2127	150.093	152.82	1845	1755.87	157.204	113.964	66.8942	137.432	92.5457	118.976	65.8889	16.1749	111.998	96.9638	2600.16	3087.9
338.18	338.178	338.181	402.338	400.344	403.45	3	3	3	3	3	2	2	1	28564.4	30643.6	14760.1	35156.7	24232.8	10933.5	38028.7	14367.6	11629	26581.9	17278.9	23119.3	25948.4	14601.7	15025.6	34390.6	13631	1950.93	21977.8	20994.4	2094.04	26266.1	4891.55	5046.69
338.198	338.192	338.2	423.059	419.265	424.424	3	3	3	3	3	3	2	3	56647.1	42721.3	35803.1	87901.4	61958.5	44591	75067.6	41985.7	48745.4	100607	51991.8	55742	50815.2	42942.3	22242.1	91284.6	36783.4	31719.5	68255.8	17171.8	42987.9	75385.7	46496.1	36164.5
338.191	338.188	338.195	200.859	200.358	201.345	2	3	2	1	1	2	2	3	508.807	1973.38	3171.25	2805.19	3437.09	1924.79	1891.93	375.246	1162.85	1304.6	473.925	393.24	779.545	2008.84	317.117	2869.71	2255.16	366.719	2128.15	912.73	2261.61	3641.87	3520.85	2316.88
338.227	338.213	338.229	657.968	647.416	658.905	3	3	3	3	3	3	3	3	17893.5	14963.1	10616	6139.08	7088.7	6731.74	8850.07	9860.74	4858.78	8098.27	3673.3	6882.33	16236.9	6154.91	13319.2	9217.56	7883.34	11846.9	21631.8	8998.8	12498	9319.15	5291.57	7600.98
338.227	338.219	338.251	683.139	681.932	697.699	3	1	2	3	1	2	2	3	8062.44	5430.1	8023.82	6089.99	3844.61	7328.04	15803.4	5626.01	3375.68	16233.9	14582.4	8295.89	2880.16	3563.51	8761.8	5854.98	3600.96	2648.37	1667.09	661.102	6414.58	6445.68	3604.39	4150.94
338.522	338.519	338.525	473.879	470.217	476.73	2	2	1	2	2	3	2	3	10285.7	2349.04	3626.79	18531.5	1909.83	5354.53	2316.6	3983.38	2103.63	21447	6635.66	1757.75	13000.4	9016.47	1903.47	14078.2	6023.74	3422.84	15404.1	2278.21	2340.17	14413.9	7006.7	3015.3
338.637	338.633	338.638	530.84	530.297	531.199	3	1	0	0	0	0	2	1	1330.48	974.989	1275.94	972.245	83.3557	251.958	86.7545	9.74792	65.4326	158.866	69.9101	133.642	138.66	22.6573	136.476	0	39.7068	33.9433	124.287	1246.05	928.827	905.181	135.631	100.916
338.68	338.677	338.682	402.351	399.809	405.363	2	3	1	1	2	1	1	2	7904.89	5965.03	725.125	9419.07	5456.83	2019.36	930.515	645.264	4114.04	677.327	468.312	6741.51	6960.06	715.905	4276.45	5194.07	796.59	605.863	944.768	950.454	2182.74	7289.17	1388.98	652.724
338.698	338.688	338.699	423.035	417.051	425.766	3	3	3	3	3	2	3	3	19090.8	11800.7	8057.14	27996.6	19651.5	11699.3	21461.9	5634.8	15180.4	32523.2	8310.62	16615.8	8819.15	14137.3	5932.55	26303.9	3263.38	8275.48	22503.2	7094.52	13351	21763.6	15026.4	10071.7
339.024	339.022	339.026	52.9188	52.1252	53.5212	0	0	0	0	0	0	3	3	1354.47	834.052	1511.96	971.317	819.441	1356.5	1378.55	1185.85	1200.77	566.534	585.316	1230.08	1468.52	1101.46	1621.08	975.379	1089.5	1027.02	5286.69	7849.7	5005.97	6599.23	6355.18	9441.23
339.077	339.075	339.078	447.519	447.002	448.192	0	0	3	2	2	2	0	0	63.7573	33.6627	103.98	0	127.449	0	2716.75	2573.93	2920.25	3211.13	2518.66	52.8744	27.9499	3249.26	4575.53	0	2319.57	1742.47	96.7537	223.737	308.102	86.8976	0	222.229
339.089	339.076	339.092	379.539	379.174	386.535	2	3	0	0	0	3	2	0	6598.19	2378.63	330.908	8433.59	6860.98	3934.29	82.5806	58.9306	25.2712	79.1268	0	55.9161	0	23.2827	0	3532.7	3157.84	5475.05	0	4252.27	6353.58	0	0	0
339.093	339.081	339.101	162.101	161.143	163.976	3	0	0	0	1	0	0	2	1421.31	1058.67	2374.45	255.831	203.898	191.301	64.3207	63.0134	176.935	101.763	256.194	161.409	388.139	309.846	1616.09	207.762	350.488	194.973	406.175	298.358	197.685	408.086	2085.02	975.816
339.115	339.112	339.118	588.412	587.906	588.994	3	3	3	3	3	3	3	3	8276.51	8490.94	8684.86	7815.47	7493.98	6640.97	7375.58	7203.46	7973.93	7619.39	8936.32	9168.53	8399.39	9497.55	7856.54	6646.14	9532.56	7663.59	7411.8	8577.89	6256.23	7246.44	7858.53	7229.29
339.123	339.121	339.125	368.979	368.762	369.323	0	3	0	0	0	3	1	0	1179.82	450.071	674.978	12492.4	16585.3	14055.6	219.095	198.072	91.7074	224.994	139.309	166.062	564.558	797.133	611.861	16252.6	4022.35	11229.6	514.008	1552.36	1777.15	397.912	510.008	306.392
339.157	339.156	339.159	745.745	743.713	748.977	3	3	3	3	3	3	3	3	127956	104861	142908	168818	141895	137929	130270	103960	142627	186898	142493	101849	102890	155406	100065	140648	202904	100264	240808	191477	106825	179224	199004	168200
339.158	339.155	339.162	540.944	540.397	541.336	3	2	3	3	2	1	2	2	2307.24	2782.01	4063.3	2809.22	1836.44	3279.88	3833.46	3623.54	2466.6	3094.39	4034.07	3505.78	1595.48	2541.25	3476.9	1864.61	1093.32	2914.38	1741.64	2304.85	2816.59	2808.59	1559.58	2262.62
339.16	339.158	339.175	757.779	755.699	766.107	2	3	2	2	1	2	2	2	69074.9	8361.16	82625.2	66351.4	81925.8	70158.1	66740.3	7013.83	89649.3	20497.8	87735.5	44346	40071.6	10647.3	5619.01	68004.3	9683.89	33298.7	17917.7	101060	36501.6	11707.9	10499.5	65637.3
339.163	339.157	339.171	278.825	278.452	282.332	0	3	0	0	0	0	0	2	376.264	361.37	330.486	2046.63	3465.63	4588.77	341.336	777.63	412.955	777.947	830.381	511.589	368.106	716.574	466.915	2189.12	547.683	475.414	365.163	326.165	238.438	4050.3	3847.25	3736.39
339.165	339.161	339.168	253.198	253.014	254.234	0	3	0	0	0	0	0	1	142.96	363.312	313.309	2854.89	2543.61	3197.12	243.92	164.94	197.93	276.789	343.578	102.381	395.812	205.779	29.2848	285.624	283.32	346.351	499.145	299.861	328.157	155.959	374.2	4227.17
339.176	339.166	339.206	395.881	384.495	407.637	1	3	3	3	2	2	2	2	2771.68	3784.06	1503.64	7799.32	4285.28	2930.76	16699.6	5887.05	7599.71	17927.9	12725.2	9700.72	7869.37	1867.32	2032.04	7106.07	2598.11	882.926	3526.28	3396.96	1166.27	4901.48	9181.87	4657.05
339.179	339.175	339.187	504.108	503.623	504.893	2	2	3	2	1	2	2	1	2755.65	2909.9	2849.78	3694.36	3654.9	2519.25	6621.09	4047.99	4230.7	3508.2	2237.27	5544.47	2617.98	2020.18	5129.54	3313.72	3870.73	4190.5	3350.9	1968.01	4140.86	3613.72	2988.75	2960.08
339.187	339.183	339.188	350.395	349.74	350.909	3	3	3	3	3	3	3	3	40655.9	22642.7	23338.6	53074.6	33068.5	28639.7	43907.1	17186.7	21962	46739	23003	34409.1	31090.7	25367.2	16601.5	52188.6	20735.8	17359.9	28784.5	18165	19395.4	44540.1	27531.2	24045.1
339.211	339.192	339.215	430.064	417.07	430.66	2	3	1	2	1	3	3	3	5385.5	5632.87	2466.95	7002.1	8425.46	5555.6	5172.28	4441.34	3940.81	8899.44	2202.1	1660.69	6106.53	4509.54	3965.08	7097.25	3677.64	3836.98	9053.06	19477.3	11759.7	19531.2	33523.5	10408.2
339.246	339.24	339.25	625.184	624.409	625.797	3	3	3	3	3	3	3	3	9495.85	8452.06	12012.2	6101.63	9181.15	6804.01	8576.68	10673.4	10407	6667.08	9855.56	9207.99	8486.44	10090.8	8958.72	8639.4	6933.77	8318.01	6338.93	6505.31	9833.83	7735.16	8374.35	7308.49
339.688	339.686	339.691	350.908	349.725	351.691	3	3	3	3	3	3	3	2	10218.2	7043.74	5836.96	13575.9	8376.24	8141.7	11578.7	4427.13	5631.55	13950.8	5080.86	11608.7	9294.14	4566.71	5360.9	15123.5	6519.44	4532.84	8556.28	4341.98	5353.83	12903.4	6008.19	580.175
340.129	340.125	340.131	368.965	368.424	369.39	0	3	0	0	0	3	0	0	1156.73	578.787	764.046	5164.43	6686.08	5446.45	302.274	294.643	314.789	182.607	158.189	217.631	594.317	696.935	449.885	5760	1717.94	4686.38	1002.13	860.009	986.898	932.773	1267.56	364.358
340.176	340.162	340.178	293.316	288.803	301.362	3	3	3	3	3	3	3	3	31616.4	24684	30254	37205.8	31079.5	33755.4	31841.2	25057.4	30555.1	33332.9	32486.1	28323.1	33211.7	32004.9	25453.5	30683.1	29891.5	27828.4	23427.5	28065.1	28333.2	29035.7	31985.6	31169.4
340.177	340.175	340.178	277.866	277.687	278.279	3	3	3	3	3	3	3	3	21582	20198.6	20291.8	17138.8	19916.6	21054.5	20428.3	18666.1	19304.1	18652.5	20693.9	18845.5	18162.9	21613.5	18188.4	20087.7	19955.3	19754.1	17196.9	16933.1	18747.4	17236.3	18292	16677.6
340.164	340.161	340.182	746.803	743.713	757.198	3	3	3	3	3	3	3	3	18182.8	13769	24834.6	26098.6	20226.7	18846	18738.1	13245.6	25327.9	26357.3	20851.8	13923.9	16733.6	23809.6	15884.8	17406.7	32970.6	14311.5	35498.1	28168.1	13401.4	27381.3	24819.8	29558.5
340.181	340.159	340.183	237.897	233.181	238.274	3	3	3	3	3	3	3	3	7574.52	6609.17	8801.43	7077.15	8400.11	9908.54	14488.9	11776.8	18386.8	10805.5	14995.7	11322.2	7373.84	11383.1	7760.44	9154.09	7469.9	9637.31	5336.57	7260.53	7340.97	7055.42	7760.76	6328.38
340.199	340.197	340.202	504.149	498.99	504.526	3	3	3	3	3	3	3	3	12448.4	11532.1	12527.5	7228.24	9913.03	9935.05	10939.1	11320.5	10620.2	7712.31	10543	11563.8	10790.8	12294.1	10353.8	11950.3	7159.58	11977.2	7860.53	8112.3	10298.7	8348.96	8877.18	5153.13
340.211	340.209	340.213	818.407	817.084	819.153	3	3	3	2	3	2	2	1	14628.5	10807.6	12395	8040.86	9097.99	7785.45	10653.2	9867.31	13614.1	15395.6	5206.27	11363.2	12681.3	10177.1	7920.72	8039.05	10315.7	9645.06	9846.83	7459.84	10222.6	8969.01	8686.16	5357.39
340.207	340.204	340.214	263.776	263.303	264.294	2	1	3	2	1	1	2	0	2086.01	2908.64	1410.06	354.488	896.227	2078.9	2462.09	2882.85	2556.73	1612.36	1316.58	2221.65	1539.2	1046.68	449.922	1518.35	574.883	2266.47	1713.47	1308.57	2119.41	2649.35	2112.54	1547.99
340.257	340.255	340.259	322.899	322.613	323.168	3	3	3	1	3	3	3	3	9237.22	9320.73	9624.38	7436.49	6215.07	6576.22	4009.67	3891.55	2746.95	4735.47	0	20.8871	7728.07	6247.41	6780.78	7117.26	5315.59	5868.53	6481.43	6919.44	6581.46	7767.23	6788.36	6606.07
340.256	340.255	340.258	222.902	222.39	223.516	1	3	1	3	1	3	0	3	66.0742	474.692	39.1295	9048.52	11149	8520.87	65.7073	16648.4	51.2243	6698.55	9176.5	7776.52	178297	196.42	58.8854	8301.44	8699.45	7425.4	44.1558	27.9739	0	15946.5	9481.69	9317.03
340.679	340.677	340.68	293.304	293.082	293.763	3	3	3	3	3	3	3	3	9091.37	8867.85	8910.43	12047.1	8643.53	10259	9853.89	8395.49	10410.9	9786.14	10610.6	8544.73	11826.2	9529.38	7845.36	10255.4	10402.8	9809.71	8025.92	8490.61	8427.44	9147.85	9941.71	9815.97
340.678	340.676	340.68	277.963	277.584	278.417	3	2	3	1	2	3	3	0	5204.69	5390.92	5976.61	186.265	2965.6	6225.77	5525.38	5634.48	6784.83	5995.78	155.843	152.348	444.95	7016.98	5973.85	5441.36	5281.16	5461.83	4984.25	4571.82	5711.49	165.483	180.103	208.841
340.701	340.698	340.703	504.098	503.734	504.519	3	2	3	3	3	3	2	3	3550.2	4153.34	4309.11	2680.8	3850.31	332.912	3437.49	3667.67	3813.82	2657.78	3603.52	4361.79	3851.57	3403.36	3370.34	3757.44	3047.66	2297.37	408.847	2675.02	3389.89	2182.55	1678.93	1808.03
[truncated: 5,225 more rows]

## Sheet: experiment-2-2013-04-09
average m/z			average Ret. time			number peaks above threshold								intensities
[truncated: 2,330 more rows]
[truncated: 2 more columns]

[truncated: 1 more sheets: experiment-3-2013-08-13]
