# Supplementary material for: Non-targeted profiling of semi-polar metabolites in Arabidopsis root exudates uncovers a role for coumarin secretion and lignification during the local response to phosphate limitation
Source: J Exp Bot. 2015 Dec 17;67(5):1421–32. doi: 10.1093/jxb/erv539 (PMC4762384; doi:10.1093/jxb/erv539)
Supplement: Supplementary Data [file supp_erv539_Supplement_dataset_3.xlsx]

## Sheet: Sheet1
Supplementary Data S3: Characterization of features showing decreased abundance after Pi starvation in Col0 root exudates
m/z	Ret. time [s]	ttest +Pi vs. -Pi	log10 +Pi - -Pi	SD (n=3)	ion	elemental composition	mean error ppm	annotation / characterization	verification level	Lit.	observed fragment ions upon CID
all Col0
296.075	142.906	0.0117461	0.968356	0.532159
377.083	196.754	0.0145749	0.240295	0.0158018	[M+Na]+	C16H18O9Na	3.5	Na adduct of Scopolin	S		377, 355, 193, 178, 150, 133
193.049	196.754	0.018259	0.250645	0.0337256	[M+H]+	C10H9O4	3.6	in source aglycone fragment of scopolin	S		193, 178, 150, 133
223.024	202.725	0.00771635	1.02574	0.158247	[M-H]-	C10H7O6	10	dihydroxyscopoletin /in source aglycone fragment of glucoside	I		223, 208, 179, 149, 123
208	202.746	0.00910778	1.01945	0.385036	[M-H]-	C9H4O6	10.9	dihydroxyscopoletin - CH3 /in source aglycone fragment -CH3 of glucoside	I		208, 163, 119
221.007	202.872	0.0122872	0.728879	0.178167	[M-H]-	C10H5O6	10.1	Dihydroxyscopoletin - H2 / Methylenedioxy bridge or cleavage product of dimerized / oligomerized compound	I		221, 206, 163, 119
374.964	202.925	0.0212555	0.661088	0.270372	[M-H+NaFA+KFA]-	C12H9O10NaK	22.4	NaFA and KFA adduct of dihydroxyscopoletin or NaFA and KFA adduct of in source aglycone fragment of glucoside	I		375, 307, 291, 223, 208, 175, 131, 113
205.984	203.019	0.00771444	0.97914	0.410125	[M-H]-	C9H2O6	10.1	Dihydroxyscopoletin - H2 - CH3 / Methylenedioxy bridge or cleavage product of dimerized / oligomerized compound -CH3	I		206, 177, 175, 147, 113
247.012	203.882	0.0189899	0.92434	0.233998	[M+Na]+	C10H8O6Na	5.6	Na adduct of dihydroxyscopoletin or Na adduct of in source aglycone fragment of glucoside	I		247, 225, 210, 197, 165, 154, 136
210.016	203.882	0.00509585	1.13151	0.394522	[M+H]+	C9H6O6	2.1	dihydroxyscopoletin - CH3 /in source aglycone fragment -CH3 of glucoside	I		210, 197, 165, 154, 136
225.039	203.882	0.00695294	1.11853	0.372236	[M+H]+	C10H9O6	2.3	dihydroxyscopoletin /in source aglycone fragment of glucoside	I		225, 210, 197, 165, 154, 136
226.042	203.882	0.0106396	1.07573	0.180643	[M+H]+	C10H10O6	21.5	isotope of m/z 225.0394 at 203.8823 s
523.142	206.768	0.023771	0.278609	0.0381579
528.081	247.996	0.0233787	0.740902	0.284611
729.129	260.848	0.0263481	0.24333	0.0673142	[M-H+2NaFA]-			2 x NaFA adduct of m/z 593.153			729, 661, 593
502.137	279.894	0.0157886	1.34953	0.0107341
595.216	290.888	0.00995308	0.208244	0.479071
319.045	291.76	0.0117074	1.45572	0.758463
677.176	301.955	0.0299946	0.785925	0.626837
445.043	306.126	0.0031844	1.47744	0.379117
526.281	361.97	0.0190296	0.618295	0.254128
570.337	366.361	0.0156558	0.416162	0.178751
219.029	386.381	0.0204015	0.97948	0.774216
425.063	386.394	0.0137621	1.85369	1.43493
497.108	407.301	0.0129245	1.36387	0.634676
341.099	447.951	0.00177844	1.94412	0.705567
pdr2 specific
471.152	182.814	0.0153239	0.747667	0.428768
224.026	202.74	0.0107994	1.02313	0.332085				isotope of Dihydroxyscopoletin with m/z 223.0237 at 202.7253 s (see Col0 table)
247.021	203.847	0.012766	1.34788	0.249478
179.526	204.107	0.0302654	0.997167	0.711449	[M+H]2+			peptide with m/z of 357.1857
177.99	204.757	0.0159571	1.35345	0.619412
259.059	317.91	0.0220926	0.555268	0.321879	[M-H]-	C14H11O5	7.1
545.164	418.718	0.0241666	0.651759	0.250284
lpr1lpr2 specific
380.099	194.929	0.00112073	1.18802	0.47903	[M-H-CO2]-	C17H18NO9	4.5	6-(6'O-Malonylglucosyloxy)-I3CO2H	L	Strehmel et al., 2014	424, 380, 320, 176
595.168	262.671	0.0122418	0.217861	0.0326757
236.024	286.041	0.0292	0.738062	0.188641	[M+H]+	C11H10NO5	11	I3CO2H+2CO2+CHO	L	Strehmel et al., 2014	236, 162, 118
463.01	402.706	0.0146856	0.853532	0.47707
	verification level:		I = putative structure deduced from interpretation of elemental composition and collision induced dissociation mass spectra
			S= chromatographic and mass spectral behaviour as observed for an authenticated standard
			L= compound reported for A. thaliana in the literature
			black Ret. time: negative ionization
			green Ret. time: positive ionization
			italic: isotopes
