# Supplementary material for: Non-targeted profiling of semi-polar metabolites in Arabidopsis root exudates uncovers a role for coumarin secretion and lignification during the local response to phosphate limitation
Source: J Exp Bot. 2015 Dec 17;67(5):1421–32. doi: 10.1093/jxb/erv539 (PMC4762384; doi:10.1093/jxb/erv539)
Supplement: Supplementary Data [file supp_erv539_Supplement_dataset_4.xlsx]

## Sheet: Sheet1
Supplementary Data S4: Characterization of features showing increased abundance after Pi starvation in Col0 root exudates
m/z	Ret. time [s]	ttest +Pi vs. -Pi	SD (n=3)	log10 +Pi - -Pi	SD (n=3)	ion	elemental composition	mean error ppm	annotation / characterization	verification level	Lit.	observed fragment ions upon CID
275.149	194.168	0.00771013	0.0133442	-0.918024	0.4629
267.119	202.018	0.0118413	0.0113972	-0.537194	0.0294006	[M+H]+	C13H19N2O2S2	20.7	isomer of 267.1188 at 215.9196
237.109	202.9	0.000562603	0.00069863	-0.805868	0.445746	[M+H]+	C12H17N2OS	9.1
267.119	215.92	0.00130305	0.00126156	-0.719321	0.374062	[M+H]+	C13H19N2O2S2	19.2	peptide
309.129	217.388	7.57824e-05	0.000101796	-0.857397	0.345387
267.12	229.239	0.00228936	0.00396149	-0.661078	0.135152	[M+H]+	C13H19N2O2S2	23	isomer of 267.1188 at 215.9196
309.129	237.16	0.00647244	0.0110199	-0.906505	0.294793	[M+H]+	C16H21O2S2	102	glucosinolat
295.12	237.992	0.0015867	0.00264318	-0.959732	0.472022	[M+H]+	C11H23N2O3S2	5.2	glucosinolat	I
295.116	251.667	0.00496509	0.00843971	-0.736884	0.352442	[M+H]+	C12H23O6S/C15H19O6	1.7/6.9
327.123	275.934	0.0164798	0.028302	-1.10222	0.281757	[M-H]-	C19H19O5	4.6	[M-H-H2O-CH2O]- fragment of coniferyl alcohol dilignol G(8-O-4)G	L	Strehmel et al, 2014; Morreel et al., 2010	375, 327, 195, 179, 165
400.142	277.688	0.0141065	0.0184934	-0.671572	0.0943076				isotope of m/z 399.1386 at 277.7314 s
399.139	277.731	0.00252733	0.000474504	-0.646405	0.11293
501.174	278.352	0.000311933	0.000406733	-0.708797	0.1385
195.065	280.775	0.00481407	0.00743963	-0.7143	0.168273		C10H11O4	12.5	A- fragment of ß-arylether lignol	L	Morreel et al., 2010	195, 181, 165
571.22	288.254	0.0160736	0.0112007	-0.656517	0.161724	[M-H]-	C30H35O11	1.4	Coniferyl alcohol trilignol G(t8-O-4)G(t8-O-4)G	L	Morreel et al., 2010	571, 553, 523, 375, 343, 327, 195, 179, 165
291.119	293.725	3.88155e-05	6.69599e-05	-1.02709	0.335207
553.211	340.886	0.000256181	0.000197165	-1.0439	0.533345	[M-H]-	C30H33O10	1.6	Coniferyl alcohol triligno G(t8-O-4)G(8-5)G, trilignol	L	Morreel et al., 2010	583, 553, 505, 339, 327, 195, 165
554.215	340.918	0.00226344	0.00222122	-1.00208	0.315591
411.143	342.521	0.00349666	0.00324631	-0.549678	0.295214
577.207	343.688	0.000395373	0.000665137	-0.692898	0.264488
339.125	344.055	0.000950769	0.00107821	-0.869451	0.271717	[M-H]-	C20H19O5	0.8	[M-H-H2O]- fragment of Coniferyl alcohol dilignol G(8-5)G	L	Morreel et al., 2010	339, 327, 324, 221, 203, 191
328.126	344.392	0.00101614	0.00128432	-1.07209	0.350019				isotope of m/z 327.123 at 344.4105 s
327.123	344.41	0.000669092	0.000692122	-0.975513	0.133655	[M-H]-	C19H19O5	0.9	[M-H-CH2O]- fragment of Coniferyl alcohol dilignol G(8-5)G	L	Morreel et al., 2010	339, 327, 324, 221, 203, 191
175.076	346.602	0.00907936	0.0109578	-0.475879	0.103212	[M+H]+	C8H15O2S/C11H11O2/C10H11N2O	10.1/1.7/56.1
275.124	358.204	1.56932e-06	1.77981e-06	-0.826854	0.369481	[M+Na]+	C14H20NaO4/C15H16N4Na	5.6/0.8
353.102	361.649	0.0296119	0.024045	-0.621771	0.352247	[M-H]-	C20H17O6	32.7	[M-H-H2O]-fragmentConiferyl alcohol - ferulic acid dilignol G(8-5)-FA	L	Strehmel et al., 2014	353, 341, 338, 322, 309, 297,294
585.227	366.4	0.000763293	0.000805268	-1.01245	0.076435				isotope of m/z 583.2212 at 366.5978 s				Coniferyl alcohol - sinapyl alcohol trilignol G(8-O-4)S(8-5)G
584.223	366.559	0.00656061	0.0113185	-1.43487	0.298862				isotope of m/z 583.2212 at 366.5978 s				Coniferyl alcohol - sinapyl alcohol trilignol G(8-O-4)S(8-5)G
583.221	366.598	0.0149642	0.0258332	-1.4258	0.435277	[M-H]-	C31H35O11	5.2	Coniferyl alcohol - sinapyl alcohol trilignol G(8-O-4)S(8-5)G	L	Strehmel et al, 2014; Morreel et al., 2010	583, 565, 535, 505, 387, 369, 357, 354, 195, 165
607.216	368.877	0.00502422	0.00846902	-1.53201	0.32472	[M+Na]+			Na adduct of oligopeptide (n=5)
608.222	368.934	7.60236e-05	0.000103464	-1.37068	0.397448				isotope of m/z 607.2159 at 368.8767 s
553.209	375.594	0.00895345	0.0109039	-0.608457	0.259676	[M-H]-	C30H33O10	13.6	[M-H-CH2O]- fragment of isomer of m/z 583.2212 at 366.5978 Coniferyl alcohol - sinapyl alcohol trilignol G(8-O-4)G(8-8)S / G(8-O-4)S(8-8)G	L	Morreel et al., 2010	583, 553, 505, 387, 373, 195, 165
577.206	381.676	0.000846037	0.000749626	-0.885907	0.225535	[M+Na]+
613.228	402.135	0.0285971	0.0225794	-0.659445	0.608792	[M-H]-	C32H37O12	4.9	Coniferyl alcohol - sinapyl alcohol trilignol G(8-O-4)S(8-8)S	L	Strehmel et al, 2014; Morreel et al., 2010	613, 565, 535, 402, 387, 357, 195, 181, 165
583.221	407.039	0.000296613	0.00046209	-1.00502	0.13799	[M-H]-	C31H35O11	3.3	Coniferyl alcohol - sinapyl alcohol trilignol G(8-O-4)G(8-8)S / G(8-O-4)S(8-8)G	L	Strehmel et al, 2014; Morreel et al., 2010	583, 565, 535, 505, 402, 387, 195, 181, 165, 150
607.218	409.66	0.00249944	0.00336175	-1.43459	0.167094
608.22	409.74	0.000908866	0.000973866	-1.23455	0.197881				isotope of m/z 607.2178 at 409.6601 s
809.305	418.78	0.00230029	0.0037737	-1.15311	0.103435
810.309	419.028	0.00277506	0.00317558	-0.916773	0.159861				isotope of m/z 809.3053 at 418.7803 s
834.305	421.522	0.000411571	0.000563379	-1.10432	0.154238				isotope of m/z 833.3002 at 421.5652 s
833.3	421.563	0.00191315	0.00226559	-1.21189	0.306001
pdr2 specific
253.137	236.559	0.00591969	0.00921	-0.59797	0.238131
279.121	295.704	0.000184014	0.000212553	-0.929207	0.656208
280.124	295.712	0.00153419	0.0022768	-0.712649	0.353574				isotope of m/z 279.1209 at 295.7037s
lpr1lpr2 specific
177.019	201.375	0.0107584	0.0182952	-1.1437	0.272173
387.108	242.2	0.000208599	0.000255301	-1.24656	0.127671
521.205	273.025	0.00194432	0.0026196	-0.873057	0.150404
545.199	274.74	0.0138867	0.016835	-0.763885	0.173156
443.132	275.843	0.00977144	0.0169218	-1.04983	0.181304
411.105	282.342	0.00544719	0.00813586	-1.18923	0.160502
160.04	307.175	0.0129684	0.0188891	-0.502216	0.189837	[M-H]-	C9H6NO2	2.7	4-OH-I3CHO	L	Strehmel et al., 2014	160, 158, 132
725.212	332.11	0.0137146	0.0237055	-0.947966	0.150658	[M-H]-			oligomeric compound with scopoletin unit			725, 533 (loss of 192.0411=C10H8O4)
339.125	344.606	0.000571592	0.000863575	-1.21463	0.10213
381.134	346.541	0.00046464	0.000787364	-1.88446	0.669243
311.13	346.586	0.000816415	0.00109631	-1.59951	0.318132				fragment of m/z 381.1338 at 346.5411 s
719.193	366.706	0.0028776	0.00493649	-1.00668	0.212621	[M-H+2NaFA]-			NaFA adduct of 651.208 at 366.7103 s
651.208	366.71	0.000610139	0.0010551	-1.63992	0.10443	[M-H+NaFA]-			NaFA adduct of an m/z [M-H]- 583.221 at 366.7 s
652.212	366.813	0.00542655	0.00939578	-1.30623	0.18356
340.129	368.965	0.00951722	0.0164666	-1.08423	0.16862				isotope of 339.1234 at 368.9795s
339.123	368.979	0.00644417	0.011149	-1.71912	0.406999				fragment of m/z 381.1338 at 346.5411 s
273.077	369.494	0.0117495	0.0160242	-1.09607	0.492794				derived from [M+H]+ ion of m/z 607.2162			607, 339, 273, 153
597.201	380.349	0.00446459	0.00766925	-1.10134	0.218597
581.203	402.642	0.00399016	0.00668356	-1.05538	0.0585221	[M-H]-
584.225	407.195	0.00279395	0.00483383	-1.22302	0.317717
597.236	449.738	0.00793568	0.0136628	-1.34595	0.279012
219.101	496.724	0.00155148	0.00208923	-1.13518	0.37084
413.219	520.506	0.0108062	0.0179835	-0.252312	0.0533735	[M-H]-	C21H33O8	2	loss of FA yields 367.2100 (C20H31O6); further loss of glucose yields 205.1585 (C14H21O); fatty acid conjugate
		verification level:		I = putative structure deduced from interpretation of elemental composition and collision induced dissociation mass spectra
				S= chromatographic and mass spectral behaviour as observed for an authenticated standard
				L= compound reported for A. thaliana in the literature
				black Ret. time: negative ionization
				green Ret. time: positive ionization
				italic: isotopes
